# Supplementary material for: Synthesis and crystal structures of manganese(I) carbonyl complexes bearing ester-substituted α-di­imine ligands
Source: Acta Crystallogr E Crystallogr Commun. 2020 Aug 11;76(Pt 9):1433–6. doi: 10.1107/S2056989020010750 (PMC7472766; doi:10.1107/S2056989020010750)
Supplement: Supplementary file 1 [file e-76-01433-sup1.cif]

##############################################################################
#                                                                            #
# This CIF contains the data in a paper accepted for publication in          #
# Acta Crystallographica Section E. It conforms to the requirements of       #
# Notes for Authors for Acta Crystallographica Section E, and has been       #
# peer reviewed under the auspices of the IUCr Commission on Journals.       #
#                                                                            #
# Full details of the Crystallographic Information File format               #
# are given in the paper "The Crystallographic Information File (CIF):       #
# a New Standard Archive File for Crystallography" by S. R. Hall, F. H.      #
# Allen and I. D. Brown [Acta Cryst. (1991), A47, 655-685].                  #
#                                                                            #
# The current version of the core CIF dictionary is obtainable from          #
# ftp://ftp.iucr.org/pub/cif_core.dic.                                       #
#                                                                            #
# Software is freely available for graphical display of the structure(s)     #
# in this CIF. For information consult the CIF software page                 #
# http://www.iucr.org/resources/cif/software.                                #
#                                                                            #
# This file may be used for bona fide research purposes within the           #
# scientific community so long as proper attribution is given to the journal # 
# article from which it was obtained.                                        #
#                                                                            #
##############################################################################
data_global
_audit_creation_method     'by CrystalStructure 4.3'
_journal_date_recd_electronic     2020-07-13
_journal_date_accepted     2020-08-04
_journal_name_full     'Acta Crystallographica, Section E'
_journal_year     2020
_journal_volume     76
_journal_issue      9
_journal_page_first     1433
_journal_page_last     1436
_journal_paper_category     GM
_journal_paper_doi     10.1107/S2056989020010750
_journal_coeditor_code     DJ2012
_publ_contact_author_name     'Dai Oyama'
_publ_contact_author_address
;
Department of Natural Sciences and Informatics, Fukushima University,
1 Kanayagawa, Fukushima 960-1296, Japan
;
_publ_contact_author_email     'daio@sss.fukushima-u.ac.jp'
_publ_contact_author_fax     '81-24-548-8199'
_publ_contact_author_phone     '81-24-548-8199'
_publ_section_title
;
Synthesis and crystal structures of manganese(I) carbonyl complexes bearing
ester-substituted \a-diimine ligands
;
_publ_section_title_footnote     .
loop_
    _publ_author_name
    _publ_author_footnote
    _publ_author_address
    'Kanno, Takatoshi' .
;
Graduate School of Science and Engineering, Fukushima University, 1 Kanayagawa,
Fukushima 960-1296,
Japan
;
    'Takase, Tsugiko' .
;
Department of Natural Sciences and Informatics, Fukushima University, 1
Kanayagawa, Fukushima 960-1296,
Japan
;
    'Oyama, Dai' .
;
Department of Natural Sciences and Informatics, Fukushima University, 1
Kanayagawa, Fukushima 960-1296,
Japan
;
_publ_section_synopsis
;
The structural comparison of two Mn^I^ tricarbonyl complexes bearing
ester-substituted bipyridine or biquinoline ligands is reported.
;
data_I
_chemical_name_systematic
;
<i>fac</i>-Bromidotricarbonyl(diethyl
2,2'-bipyridine-4,4'-dicarboxylate-\k^2^<i>N</i>,<i>N</i>')manganese(I)
;
_chemical_formula_moiety     'C19 H16 Br Mn N2 O7'
_chemical_formula_sum     'C19 H16 Br Mn N2 O7'
_chemical_formula_iupac     '[Mn Br (C16 H16 N2 O4) (C O)3]'
_chemical_formula_weight     519.19
_chemical_melting_point     ?
_space_group_crystal_system     monoclinic
_space_group_name_H-M_alt     'P 1 21/a 1'
_space_group_name_Hall     '-P 2yab'
loop_
    _space_group_symop_id
    _space_group_symop_operation_xyz
    1 '+X,+Y,+Z'
    2 '1/2-X,1/2+Y,-Z'
    3 '-X,-Y,-Z'
    4 '-1/2+X,-1/2-Y,+Z'
_cell_length_a     11.7054(7)
_cell_length_b     13.9151(7)
_cell_length_c     13.3273(8)
_cell_angle_alpha     90.0000
_cell_angle_beta     110.347(2)
_cell_angle_gamma     90.0000
_cell_volume     2035.3(2)
_cell_formula_units_Z     4
_cell_measurement_reflns_used     5049
_cell_measurement_theta_min     3.22
_cell_measurement_theta_max     27.48
_cell_measurement_temperature     93
_exptl_crystal_description     block
_exptl_crystal_colour     red
_exptl_crystal_size_max     0.250
_exptl_crystal_size_mid     0.200
_exptl_crystal_size_min     0.050
_exptl_crystal_density_diffrn     1.694
_exptl_crystal_density_meas     ?
_exptl_crystal_density_method     'not measured'
_exptl_crystal_F_000     1040.00
_exptl_absorpt_coefficient_mu     2.662
_exptl_absorpt_correction_type     multi-scan
_exptl_absorpt_process_details
;
(<i>REQAB</i>; Rigaku, 1998)
;
_exptl_absorpt_correction_T_min     0.730
_exptl_absorpt_correction_T_max     0.875
_diffrn_ambient_temperature     93
_diffrn_radiation_type     'Mo K\a'
_diffrn_radiation_wavelength     0.71075
_diffrn_measurement_device_type     'Rigaku Saturn724'
_diffrn_measurement_method     \w
_diffrn_detector_area_resol_mean     28.626
_diffrn_reflns_number     20542
_diffrn_reflns_av_R_equivalents     0.0294
_diffrn_reflns_av_unetI/netI     0.0234
_diffrn_reflns_theta_min     3.217
_diffrn_reflns_theta_max     27.504
_diffrn_reflns_theta_full     25.242
_diffrn_measured_fraction_theta_max     0.995
_diffrn_measured_fraction_theta_full     0.997
_diffrn_reflns_limit_h_min     -15
_diffrn_reflns_limit_h_max     15
_diffrn_reflns_limit_k_min     -18
_diffrn_reflns_limit_k_max     18
_diffrn_reflns_limit_l_min     -16
_diffrn_reflns_limit_l_max     17
_diffrn_standards_number     0
_diffrn_standards_interval_count     .
_diffrn_standards_decay_%     ?
_refine_special_details
;
    Refinement was performed using all reflections. The weighted
    R-factor (wR) and goodness of fit (S) are based on F^2^.
    R-factor (gt) are based on F. The threshold expression of
    F^2^ > 2.0 sigma(F^2^) is used only for calculating R-factor (gt).
;
_reflns_number_total     4653
_reflns_number_gt     4050
_reflns_threshold_expression     F^2^>2.0\s(F^2^)
_refine_ls_structure_factor_coef     Fsqd
_refine_ls_R_factor_all     0.0425
_refine_ls_R_factor_gt     0.0365
_refine_ls_wR_factor_gt     0.0937
_refine_ls_wR_factor_ref     0.0977
_refine_ls_goodness_of_fit_ref     1.069
_refine_ls_number_reflns     4653
_refine_ls_number_parameters     273
_refine_ls_number_restraints     0
_refine_ls_hydrogen_treatment     constr
_refine_ls_weighting_scheme     calc
_refine_ls_weighting_details
            'w = 1/[\s^2^(Fo^2^)+(0.0550P)^2^+1.4779P] where P=(Fo^2^+2Fc^2^)/3'
_atom_sites_solution_hydrogens     geom
_atom_sites_solution_primary     direct
_atom_sites_solution_secondary     difmap
_refine_ls_shift/su_max     0.001
_refine_diff_density_max     1.05
_refine_diff_density_min     -0.56
_refine_ls_extinction_method     none
_refine_ls_extinction_coef     ?
loop_
    _atom_type_symbol
    _atom_type_description
    _atom_type_scat_dispersion_real
    _atom_type_scat_dispersion_imag
    _atom_type_scat_source
    'C' 'C' 0.0033 0.0016
;
International Tables for Crystallography
(Vol. C, Tables 4.2.6.8 and 6.1.1.4)
;
    'H' 'H' 0.0000 0.0000
;
International Tables for Crystallography
(Vol. C, Table 6.1.1.4)
;
    'Br' 'Br' -0.2901 2.4595
;
International Tables for Crystallography
(Vol. C, Tables 4.2.6.8 and 6.1.1.4)
;
    'Mn' 'Mn' 0.3368 0.7283
;
International Tables for Crystallography
(Vol. C, Tables 4.2.6.8 and 6.1.1.4)
;
    'N' 'N' 0.0061 0.0033
;
International Tables for Crystallography
(Vol. C, Tables 4.2.6.8 and 6.1.1.4)
;
    'O' 'O' 0.0106 0.0060
;
International Tables for Crystallography
(Vol. C, Tables 4.2.6.8 and 6.1.1.4)
;
_computing_data_collection
;
CrystalClear (Rigaku, 2015)
;
_computing_cell_refinement
;
CrystalClear (Rigaku, 2015)
;
_computing_data_reduction
;
CrystalClear (Rigaku, 2015)
;
_computing_structure_solution
;
SIR97 (Altomare <i>et al.</i>,  1999)
;
_computing_structure_refinement
;
<i>SHELXL2018/3</i> (Sheldrick, 2015b)
;
_computing_molecular_graphics
;
Mercury (Macrae <i>et al.</i>,  2020), ORTEP-3 for Windows (Farrugia,
2012)
;
_computing_publication_material
;
CrystalStructure (Rigaku, 2019), PLATON (Spek, 2020), publCIF
(Westrip, 2010)
;
loop_
    _atom_site_type_symbol
    _atom_site_label
    _atom_site_fract_x
    _atom_site_fract_y
    _atom_site_fract_z
    _atom_site_U_iso_or_equiv
    _atom_site_adp_type
    _atom_site_calc_flag
    _atom_site_occupancy
    _atom_site_disorder_assembly
    _atom_site_disorder_group
    Br Br1 0.61566(2) 0.30862(2) 0.74453(2) 0.02885(10) Uani d 1 . .
    Mn Mn1 0.59428(3) 0.13106(3) 0.76285(3) 0.02227(11) Uani d 1 . .
    O O1 0.56476(18) -0.07302(16) 0.80205(17) 0.0373(5) Uani d 1 . .
    O O2 0.4659(2) 0.17993(16) 0.91224(17) 0.0383(5) Uani d 1 . .
    O O3 0.82383(19) 0.14080(17) 0.94807(17) 0.0445(6) Uani d 1 . .
    O O4 0.9317(2) 0.0758(2) 0.4214(2) 0.0611(8) Uani d 1 . .
    O O5 0.74278(19) 0.0819(2) 0.30486(17) 0.0491(6) Uani d 1 . .
    O O6 0.06293(17) 0.21138(15) 0.31716(16) 0.0348(5) Uani d 1 . .
    O O7 0.18898(17) 0.15004(15) 0.23897(15) 0.0337(5) Uani d 1 . .
    N N1 0.67488(18) 0.10977(15) 0.65084(17) 0.0225(4) Uani d 1 . .
    N N2 0.44701(18) 0.13714(14) 0.62383(16) 0.0204(4) Uani d 1 . .
    C C1 0.57649(19) -0.00038(19) 0.78541(18) 0.0184(5) Uani d 1 . .
    C C2 0.5130(2) 0.1609(2) 0.8528(2) 0.0281(6) Uani d 1 . .
    C C3 0.7357(2) 0.1367(2) 0.8760(2) 0.0300(6) Uani d 1 . .
    C C4 0.7938(2) 0.09076(19) 0.6709(2) 0.0277(6) Uani d 1 . .
    H H1 0.846290 0.085051 0.743314 0.033 Uiso calc 1 . .
    C C5 0.8427(2) 0.07926(19) 0.5918(2) 0.0286(6) Uani d 1 . .
    H H2 0.926942 0.065380 0.609537 0.034 Uiso calc 1 . .
    C C6 0.7678(2) 0.08816(17) 0.4859(2) 0.0248(5) Uani d 1 . .
    C C7 0.6442(2) 0.10676(17) 0.4631(2) 0.0227(5) Uani d 1 . .
    H H3 0.590464 0.112142 0.391116 0.027 Uiso calc 1 . .
    C C8 0.6010(2) 0.11726(17) 0.5469(2) 0.0212(5) Uani d 1 . .
    C C9 0.4718(2) 0.13526(16) 0.53200(19) 0.0195(5) Uani d 1 . .
    C C10 0.3818(2) 0.14873(17) 0.4324(2) 0.0218(5) Uani d 1 . .
    H H4 0.401900 0.149195 0.369186 0.026 Uiso calc 1 . .
    C C11 0.2618(2) 0.16152(17) 0.42677(19) 0.0218(5) Uani d 1 . .
    C C12 0.2358(2) 0.16067(18) 0.5208(2) 0.0228(5) Uani d 1 . .
    H H5 0.154399 0.167911 0.518946 0.027 Uiso calc 1 . .
    C C13 0.3306(2) 0.14909(17) 0.6174(2) 0.0219(5) Uani d 1 . .
    H H6 0.312656 0.149609 0.681603 0.026 Uiso calc 1 . .
    C C14 0.8236(2) 0.08021(19) 0.4011(2) 0.0300(6) Uani d 1 . .
    C C15 0.7888(3) 0.0781(3) 0.2161(3) 0.0509(9) Uani d 1 . .
    H H7 0.812429 0.143292 0.200741 0.061 Uiso calc 1 . .
    H H8 0.861458 0.036113 0.234873 0.061 Uiso calc 1 . .
    C C16 0.6927(3) 0.0403(3) 0.1227(3) 0.0487(8) Uani d 1 . .
    H H9 0.720196 0.040532 0.061186 0.058 Uiso calc 1 . .
    H H10 0.619799 0.080493 0.106964 0.058 Uiso calc 1 . .
    H H11 0.673358 -0.025646 0.137198 0.058 Uiso calc 1 . .
    C C17 0.1594(2) 0.17805(19) 0.3228(2) 0.0256(5) Uani d 1 . .
    C C18 0.0934(3) 0.1635(3) 0.1343(2) 0.0437(8) Uani d 1 . .
    H H12 0.067516 0.231576 0.124367 0.052 Uiso calc 1 . .
    H H13 0.021624 0.123338 0.128791 0.052 Uiso calc 1 . .
    C C19 0.1454(4) 0.1343(3) 0.0510(2) 0.0577(11) Uani d 1 . .
    H H14 0.170249 0.066677 0.061456 0.069 Uiso calc 1 . .
    H H15 0.216324 0.174389 0.057323 0.069 Uiso calc 1 . .
    H H16 0.083590 0.142579 -0.020197 0.069 Uiso calc 1 . .
loop_
    _atom_site_aniso_label
    _atom_site_aniso_U_11
    _atom_site_aniso_U_22
    _atom_site_aniso_U_33
    _atom_site_aniso_U_12
    _atom_site_aniso_U_13
    _atom_site_aniso_U_23
    Br1 0.02690(15) 0.02926(15) 0.03069(16) -0.00070(10) 0.01041(11)
                                                                    -0.00024(10)
    Mn1 0.01673(19) 0.0283(2) 0.01915(19) 0.00051(14) 0.00286(14) -0.00025(14)
    O1 0.0297(11) 0.0444(13) 0.0364(11) 0.0040(9) 0.0096(9) 0.0013(9)
    O2 0.0380(12) 0.0490(13) 0.0330(11) -0.0006(9) 0.0187(10) -0.0064(9)
    O3 0.0273(11) 0.0608(15) 0.0333(11) -0.0066(10) -0.0047(9) 0.0106(10)
    O4 0.0359(13) 0.099(2) 0.0583(16) 0.0226(13) 0.0288(12) 0.0239(15)
    O5 0.0283(11) 0.0907(19) 0.0335(11) -0.0039(11) 0.0173(9) -0.0114(12)
    O6 0.0197(9) 0.0471(12) 0.0318(11) 0.0090(8) 0.0015(8) -0.0025(9)
    O7 0.0248(10) 0.0503(12) 0.0200(9) 0.0118(8) 0.0003(7) 0.0020(8)
    N1 0.0160(9) 0.0241(10) 0.0241(10) 0.0007(8) 0.0027(8) -0.0001(8)
    N2 0.0164(9) 0.0221(10) 0.0215(10) -0.0004(7) 0.0052(8) -0.0011(8)
    C1 0.0063(9) 0.0344(14) 0.0133(10) 0.0023(9) 0.0021(8) -0.0008(9)
    C2 0.0232(13) 0.0321(13) 0.0237(13) -0.0027(10) 0.0015(11) 0.0001(10)
    C3 0.0273(13) 0.0344(14) 0.0278(13) -0.0011(11) 0.0089(11) 0.0042(11)
    C4 0.0167(11) 0.0316(13) 0.0308(13) 0.0030(10) 0.0033(10) -0.0014(11)
    C5 0.0164(11) 0.0268(13) 0.0410(15) 0.0020(9) 0.0080(11) -0.0020(11)
    C6 0.0214(12) 0.0197(12) 0.0361(14) -0.0015(9) 0.0136(11) -0.0030(10)
    C7 0.0192(11) 0.0231(12) 0.0258(12) -0.0022(9) 0.0076(10) -0.0033(9)
    C8 0.0153(11) 0.0210(11) 0.0257(12) -0.0008(9) 0.0051(9) -0.0019(9)
    C9 0.0160(11) 0.0198(11) 0.0223(11) -0.0012(8) 0.0060(9) -0.0014(9)
    C10 0.0195(11) 0.0227(12) 0.0232(12) 0.0013(9) 0.0074(10) -0.0013(9)
    C11 0.0185(11) 0.0217(11) 0.0217(12) 0.0006(9) 0.0026(9) -0.0008(9)
    C12 0.0151(11) 0.0246(12) 0.0275(13) -0.0004(9) 0.0058(10) -0.0018(10)
    C13 0.0177(11) 0.0245(12) 0.0238(12) 0.0000(9) 0.0078(9) -0.0011(9)
    C14 0.0264(14) 0.0261(13) 0.0433(16) 0.0003(10) 0.0194(12) 0.0022(11)
    C15 0.0442(19) 0.076(3) 0.0455(19) -0.0077(17) 0.0318(16) -0.0074(17)
    C16 0.054(2) 0.065(2) 0.0344(17) -0.0040(17) 0.0246(15) 0.0039(16)
    C17 0.0202(12) 0.0275(13) 0.0252(13) 0.0000(10) 0.0028(10) -0.0001(10)
    C18 0.0335(16) 0.066(2) 0.0220(14) 0.0164(15) -0.0026(12) 0.0040(14)
    C19 0.056(2) 0.084(3) 0.0250(15) 0.034(2) 0.0043(15) 0.0070(16)
_geom_special_details
;
 All esds (except the esd in the dihedral angle between two l.s. planes)
 are estimated using the full covariance matrix.  The cell esds are taken
 into account individually in the estimation of esds in distances, angles
 and torsion angles; correlations between esds in cell parameters are only
 used when they are defined by crystal symmetry.  An approximate (isotropic)
 treatment of cell esds is used for estimating esds involving l.s. planes.
;
loop_
    _geom_bond_atom_site_label_1
    _geom_bond_atom_site_label_2
    _geom_bond_site_symmetry_2
    _geom_bond_distance
    _geom_bond_publ_flag
    Br1 Mn1 . 2.5038(5) ?
    Mn1 C3 . 1.812(3) ?
    Mn1 C2 . 1.819(3) ?
    Mn1 C1 . 1.877(3) ?
    Mn1 N1 . 2.046(2) ?
    Mn1 N2 . 2.047(2) ?
    O1 C1 . 1.054(3) ?
    O2 C2 . 1.142(3) ?
    O3 C3 . 1.141(3) ?
    O4 C14 . 1.200(3) ?
    O5 C14 . 1.303(4) ?
    O5 C15 . 1.461(4) ?
    O6 C17 . 1.199(3) ?
    O7 C17 . 1.337(3) ?
    O7 C18 . 1.466(3) ?
    N1 C4 . 1.350(3) ?
    N1 C8 . 1.358(3) ?
    N2 C13 . 1.345(3) ?
    N2 C9 . 1.353(3) ?
    C4 C5 . 1.373(4) ?
    C4 H1 . 0.9500 ?
    C5 C6 . 1.384(4) ?
    C5 H2 . 0.9500 ?
    C6 C7 . 1.395(3) ?
    C6 C14 . 1.493(4) ?
    C7 C8 . 1.385(4) ?
    C7 H3 . 0.9500 ?
    C8 C9 . 1.477(3) ?
    C9 C10 . 1.391(3) ?
    C10 C11 . 1.392(3) ?
    C10 H4 . 0.9500 ?
    C11 C12 . 1.389(4) ?
    C11 C17 . 1.502(3) ?
    C12 C13 . 1.386(3) ?
    C12 H5 . 0.9500 ?
    C13 H6 . 0.9500 ?
    C15 C16 . 1.455(5) ?
    C15 H7 . 0.9900 ?
    C15 H8 . 0.9900 ?
    C16 H9 . 0.9800 ?
    C16 H10 . 0.9800 ?
    C16 H11 . 0.9800 ?
    C18 C19 . 1.495(5) ?
    C18 H12 . 0.9900 ?
    C18 H13 . 0.9900 ?
    C19 H14 . 0.9800 ?
    C19 H15 . 0.9800 ?
    C19 H16 . 0.9800 ?
loop_
    _geom_angle_atom_site_label_1
    _geom_angle_atom_site_label_2
    _geom_angle_atom_site_label_3
    _geom_angle_site_symmetry_1
    _geom_angle_site_symmetry_3
    _geom_angle
    _geom_angle_publ_flag
    C3 Mn1 C2 . . 88.72(12) ?
    C3 Mn1 C1 . . 91.66(11) ?
    C2 Mn1 C1 . . 90.24(11) ?
    C3 Mn1 N1 . . 95.38(11) ?
    C2 Mn1 N1 . . 173.53(10) ?
    C1 Mn1 N1 . . 94.63(9) ?
    C3 Mn1 N2 . . 171.65(11) ?
    C2 Mn1 N2 . . 96.79(10) ?
    C1 Mn1 N2 . . 94.58(9) ?
    N1 Mn1 N2 . . 78.60(8) ?
    C3 Mn1 Br1 . . 86.86(9) ?
    C2 Mn1 Br1 . . 86.10(9) ?
    C1 Mn1 Br1 . . 176.08(7) ?
    N1 Mn1 Br1 . . 89.12(6) ?
    N2 Mn1 Br1 . . 87.26(6) ?
    C14 O5 C15 . . 116.8(2) ?
    C17 O7 C18 . . 115.1(2) ?
    C4 N1 C8 . . 117.7(2) ?
    C4 N1 Mn1 . . 126.13(17) ?
    C8 N1 Mn1 . . 116.18(16) ?
    C13 N2 C9 . . 118.4(2) ?
    C13 N2 Mn1 . . 125.35(17) ?
    C9 N2 Mn1 . . 116.12(15) ?
    O1 C1 Mn1 . . 176.5(2) ?
    O2 C2 Mn1 . . 177.5(2) ?
    O3 C3 Mn1 . . 179.0(3) ?
    N1 C4 C5 . . 123.2(2) ?
    N1 C4 H1 . . 118.4 ?
    C5 C4 H1 . . 118.4 ?
    C4 C5 C6 . . 119.1(2) ?
    C4 C5 H2 . . 120.4 ?
    C6 C5 H2 . . 120.4 ?
    C5 C6 C7 . . 118.7(2) ?
    C5 C6 C14 . . 118.4(2) ?
    C7 C6 C14 . . 122.9(2) ?
    C8 C7 C6 . . 119.1(2) ?
    C8 C7 H3 . . 120.5 ?
    C6 C7 H3 . . 120.5 ?
    N1 C8 C7 . . 122.2(2) ?
    N1 C8 C9 . . 114.2(2) ?
    C7 C8 C9 . . 123.6(2) ?
    N2 C9 C10 . . 122.1(2) ?
    N2 C9 C8 . . 114.4(2) ?
    C10 C9 C8 . . 123.5(2) ?
    C9 C10 C11 . . 118.9(2) ?
    C9 C10 H4 . . 120.5 ?
    C11 C10 H4 . . 120.5 ?
    C12 C11 C10 . . 119.0(2) ?
    C12 C11 C17 . . 118.6(2) ?
    C10 C11 C17 . . 122.4(2) ?
    C13 C12 C11 . . 118.9(2) ?
    C13 C12 H5 . . 120.6 ?
    C11 C12 H5 . . 120.6 ?
    N2 C13 C12 . . 122.7(2) ?
    N2 C13 H6 . . 118.7 ?
    C12 C13 H6 . . 118.7 ?
    O4 C14 O5 . . 124.8(3) ?
    O4 C14 C6 . . 122.6(3) ?
    O5 C14 C6 . . 112.6(2) ?
    C16 C15 O5 . . 108.2(3) ?
    C16 C15 H7 . . 110.1 ?
    O5 C15 H7 . . 110.1 ?
    C16 C15 H8 . . 110.1 ?
    O5 C15 H8 . . 110.1 ?
    H7 C15 H8 . . 108.4 ?
    C15 C16 H9 . . 109.5 ?
    C15 C16 H10 . . 109.5 ?
    H9 C16 H10 . . 109.5 ?
    C15 C16 H11 . . 109.5 ?
    H9 C16 H11 . . 109.5 ?
    H10 C16 H11 . . 109.5 ?
    O6 C17 O7 . . 124.9(2) ?
    O6 C17 C11 . . 123.3(3) ?
    O7 C17 C11 . . 111.7(2) ?
    O7 C18 C19 . . 107.4(2) ?
    O7 C18 H12 . . 110.2 ?
    C19 C18 H12 . . 110.2 ?
    O7 C18 H13 . . 110.2 ?
    C19 C18 H13 . . 110.2 ?
    H12 C18 H13 . . 108.5 ?
    C18 C19 H14 . . 109.5 ?
    C18 C19 H15 . . 109.5 ?
    H14 C19 H15 . . 109.5 ?
    C18 C19 H16 . . 109.5 ?
    H14 C19 H16 . . 109.5 ?
    H15 C19 H16 . . 109.5 ?
loop_
    _geom_torsion_atom_site_label_1
    _geom_torsion_atom_site_label_2
    _geom_torsion_atom_site_label_3
    _geom_torsion_atom_site_label_4
    _geom_torsion_site_symmetry_1
    _geom_torsion_site_symmetry_2
    _geom_torsion_site_symmetry_3
    _geom_torsion_site_symmetry_4
    _geom_torsion
    _geom_torsion_publ_flag
    C8 N1 C4 C5 . . . . 0.3(4) ?
    Mn1 N1 C4 C5 . . . . -178.5(2) ?
    N1 C4 C5 C6 . . . . 0.5(4) ?
    C4 C5 C6 C7 . . . . -1.2(4) ?
    C4 C5 C6 C14 . . . . 177.1(2) ?
    C5 C6 C7 C8 . . . . 1.1(4) ?
    C14 C6 C7 C8 . . . . -177.1(2) ?
    C4 N1 C8 C7 . . . . -0.5(4) ?
    Mn1 N1 C8 C7 . . . . 178.47(18) ?
    C4 N1 C8 C9 . . . . 178.3(2) ?
    Mn1 N1 C8 C9 . . . . -2.8(3) ?
    C6 C7 C8 N1 . . . . -0.2(4) ?
    C6 C7 C8 C9 . . . . -178.8(2) ?
    C13 N2 C9 C10 . . . . 2.4(3) ?
    Mn1 N2 C9 C10 . . . . -173.32(18) ?
    C13 N2 C9 C8 . . . . -177.2(2) ?
    Mn1 N2 C9 C8 . . . . 7.0(3) ?
    N1 C8 C9 N2 . . . . -2.8(3) ?
    C7 C8 C9 N2 . . . . 175.9(2) ?
    N1 C8 C9 C10 . . . . 177.6(2) ?
    C7 C8 C9 C10 . . . . -3.7(4) ?
    N2 C9 C10 C11 . . . . -2.1(4) ?
    C8 C9 C10 C11 . . . . 177.5(2) ?
    C9 C10 C11 C12 . . . . 0.2(4) ?
    C9 C10 C11 C17 . . . . 179.0(2) ?
    C10 C11 C12 C13 . . . . 1.3(4) ?
    C17 C11 C12 C13 . . . . -177.6(2) ?
    C9 N2 C13 C12 . . . . -0.8(4) ?
    Mn1 N2 C13 C12 . . . . 174.46(18) ?
    C11 C12 C13 N2 . . . . -1.0(4) ?
    C15 O5 C14 O4 . . . . 0.0(5) ?
    C15 O5 C14 C6 . . . . 177.8(3) ?
    C5 C6 C14 O4 . . . . -7.4(4) ?
    C7 C6 C14 O4 . . . . 170.8(3) ?
    C5 C6 C14 O5 . . . . 174.7(2) ?
    C7 C6 C14 O5 . . . . -7.1(4) ?
    C14 O5 C15 C16 . . . . 156.1(3) ?
    C18 O7 C17 O6 . . . . 0.5(4) ?
    C18 O7 C17 C11 . . . . 179.7(2) ?
    C12 C11 C17 O6 . . . . 17.2(4) ?
    C10 C11 C17 O6 . . . . -161.6(3) ?
    C12 C11 C17 O7 . . . . -162.0(2) ?
    C10 C11 C17 O7 . . . . 19.2(3) ?
    C17 O7 C18 C19 . . . . 176.5(3) ?
loop_
    _geom_hbond_atom_site_label_d
    _geom_hbond_atom_site_label_h
    _geom_hbond_atom_site_label_a
    _geom_hbond_site_symmetry_a
    _geom_hbond_distance_dh
    _geom_hbond_distance_ha
    _geom_hbond_distance_da
    _geom_hbond_angle_dha
    C5 H2 Br1 4_665 0.95 2.90 3.502(3) 122
    C13 H6 Br1 4_565 0.95 2.78 3.537(3) 138
_shelx_hkl_file
;
   0   0   2 4845.20   23.66
   0   0  -3  240.29    4.85
   0   0   3  228.18    3.77
   0   0   3  229.43    4.44
   0   0   3  235.29    3.85
   0   0  -3  238.56    3.72
   0   0  -4 2123.07   12.79
   0   0   4 2058.62   12.17
   0   0   4 2099.12   11.90
   0   0  -5    4.32    1.48
   0   0   5    0.66    1.66
   0   0   5    1.70    1.27
   0   0   6 3761.54   35.39
   0   0   6 3703.42   35.08
   0   0  -7  188.21    5.62
   0   0   7  180.25    5.31
   0   0   7  177.73    5.15
   0   0  -8 1078.50   17.49
   0   0   8 1112.38   15.33
   0   0   8 1077.72   16.19
   0   0  -9  274.07    7.10
   0   0   9  281.43    8.39
   0   0   9  275.63   10.19
   0   0 -10 1045.31   26.62
   0   0  10 1118.94   27.80
   0   0  10 1059.92   25.40
   0   0 -11  413.45   13.80
   0   0  11  403.70   16.45
   0   0  11  394.43   18.87
   0   0 -12  196.41    6.85
   0   0  12  215.06    9.98
   0   0  12  199.10    8.33
   0   0 -13   52.32    7.20
   0   0  13   57.15    5.33
   0   0  13   54.02    4.35
   0   0 -14  260.97   18.24
   0   0  14  254.53   16.73
   0   0  14  256.44   15.93
   0   0  15    0.73    1.83
   0   0  16  145.98    8.36
   0   1  -2  106.69    2.16
   0   1   2  102.89    1.80
   0   1  -2  110.43    1.81
   0   1   2  101.95    2.02
   0   1   2  106.69    2.23
   0   1  -2  111.20    2.07
   0  -1  -2  103.50    1.95
   0  -1  -2  106.64    2.03
   0  -1   2  106.58    1.89
   0  -1   2   99.38    1.99
   0  -1   2  106.48    1.83
   0  -1  -2  104.42    1.87
   0   1  -3 1274.19    7.70
   0   1  -3 1295.44    7.37
   0  -1  -3 1275.03    7.98
   0  -1   3 1263.68    7.46
   0  -1   3 1237.11    8.48
   0   1  -4   44.63    2.72
   0   1   4   44.75    1.60
   0   1   4   48.05    1.99
   0  -1   4   46.45    1.96
   0  -1   4   46.48    1.93
   0  -1  -4   47.58    1.87
   0  -1  -5 1695.96   11.08
   0  -1   5 1688.12   12.35
   0  -1   5 1652.00   10.57
   0   1  -6  110.09    3.88
   0   1   6  104.60    3.59
   0   1   6  114.00    3.65
   0  -1   6  105.53    3.67
   0  -1   6  103.63    3.62
   0  -1  -6  118.84    3.94
   0   1  -7 2072.25   25.19
   0   1   7 2197.91   26.40
   0   1   7 2172.64   26.49
   0  -1   7 2211.48   27.02
   0  -1   7 2038.79   24.11
   0  -1  -7 2219.39   27.38
   0   1  -8   53.08    3.14
   0   1   8   46.85    3.71
   0   1   8   51.77    3.46
   0  -1   8   47.79    3.68
   0  -1   8   50.04    5.46
   0  -1  -8   51.40    3.21
   0   1  -9 1946.38   35.58
   0   1   9 2039.75   16.24
   0   1   9 2027.04   36.62
   0  -1   9 2089.96   15.40
   0  -1   9 1941.82   34.53
   0  -1  -9 2093.62   18.29
   0   1 -10  244.26   13.14
   0   1  10  247.80   10.91
   0   1  10  239.51    9.82
   0  -1  10  244.95   10.30
   0  -1  10  237.72   13.51
   0  -1 -10  226.06    9.25
   0   1 -11  335.16   13.52
   0   1  11  361.75   12.63
   0   1  11  346.03   14.12
   0  -1  11  353.48   12.59
   0  -1  11  330.92   15.54
   0  -1 -11  347.70   11.91
   0   1 -12    1.42    1.24
   0   1  12    1.13    3.12
   0   1  12    1.80    1.28
   0  -1  12   -0.48    3.46
   0  -1  12   -0.11    2.09
   0  -1 -12    3.34    2.13
   0   1 -13  257.22   16.16
   0   1  13  269.44   13.00
   0   1  13  274.60   14.60
   0  -1  13  254.97   16.34
   0  -1  13  258.93   12.12
   0  -1 -13  257.85   16.83
   0   1 -14    3.25    1.90
   0   1  14    3.67    3.09
   0   1  14    3.46    2.55
   0  -1 -14    4.22    3.28
   0  -1  14    2.94    3.11
   0   1  15   54.46   20.02
   0  -1  15   65.77   10.54
   0   1  16    1.65    2.72
   0  -1  16    1.63    2.56
   0   2  -1   40.68    1.05
   0   2   1   40.37    1.18
   0   2  -1   40.55    1.02
   0   2  -1   39.37    1.06
   0   2   1   37.80    1.07
   0   2   1   37.79    1.03
   0  -2  -1   38.50    0.98
   0  -2   1   40.00    1.07
   0  -2   1   40.34    1.04
   0  -2  -1   36.11    0.99
   0  -2  -1   39.39    1.18
   0  -2   1   39.11    1.58
   0   2  -2  705.61    4.93
   0   2  -2  690.58    4.60
   0   2   2  686.98    4.94
   0  -2  -2  676.08    4.97
   0   2  -3  256.19    4.83
   0   2   3  252.68    4.07
   0   2   3  247.46    3.89
   0   2  -3  254.98    3.96
   0  -2   3  261.53    4.29
   0  -2   3  254.25    4.11
   0  -2  -3  252.01    4.14
   0   2  -4  628.30    5.08
   0   2   4  648.63    5.37
   0   2   4  633.69    6.15
   0  -2   4  653.52    5.60
   0  -2   4  644.35    5.00
   0  -2  -4  632.67    6.89
   0   2  -5  573.56    5.30
   0   2   5  592.99    5.93
   0  -2   5  565.43    5.85
   0  -2  -5  589.25    5.77
   0  -2   5  577.53    5.78
   0   2  -6  409.93    9.42
   0   2   6  434.55    5.35
   0   2   6  450.52    6.65
   0  -2   6  408.21    8.62
   0  -2   6  414.65    8.62
   0  -2  -6  421.56    9.12
   0   2  -7   60.91    3.72
   0   2   7   74.89    3.14
   0   2   7   72.18    3.25
   0  -2   7   64.54    2.91
   0  -2   7   63.96    4.02
   0  -2  -7   66.73    3.07
   0   2  -8  351.80   13.56
   0   2   8  391.21   12.80
   0   2   8  410.64   14.06
   0  -2   8  392.79   13.02
   0  -2   8  353.69   12.21
   0  -2  -8  409.92   13.59
   0   2  -9   39.06    5.20
   0   2   9   38.76    7.51
   0   2   9   38.02    4.23
   0  -2   9   35.71    3.72
   0  -2   9   39.72    5.22
   0  -2  -9   39.39    8.17
   0   2 -10  472.16   14.09
   0   2  10  488.78   12.48
   0   2  10  476.28   12.70
   0  -2  10  483.43   12.40
   0  -2  10  447.05   13.69
   0  -2 -10  507.63   15.22
   0   2 -11   23.89    5.60
   0   2  11   22.29    4.45
   0  -2  11   23.66    7.01
   0  -2 -11   26.69    7.69
   0  -2  11   26.15    5.01
   0   2 -12  237.36   11.61
   0   2  12  253.34   11.12
   0   2  12  233.45   11.09
   0  -2  12  238.03   19.46
   0  -2  12  233.19   12.54
   0  -2 -12  240.51   12.32
   0   2 -13    2.17    2.17
   0   2  13    4.70    3.65
   0   2  13   -0.82    2.69
   0  -2  13   -0.73    3.39
   0  -2  13   -0.37    1.95
   0  -2 -13    1.17    2.54
   0   2 -14   89.88   10.23
   0   2  14   99.47    7.48
   0   2  14  103.66   15.16
   0  -2 -14   89.19    8.02
   0  -2  14  102.64    7.41
   0   2  15    0.30    3.09
   0   2  15    2.86    3.81
   0  -2 -15    0.67    2.50
   0  -2  15   -0.18    3.62
   0   2  16   50.80   16.58
   0  -2  16   47.78   18.16
   0   3   0    0.07    0.68
   0   3   0    1.30    1.29
   0  -3   0    1.27    1.90
   0  -3   0    0.12    0.83
   0  -3   0    1.41    0.88
   0   3  -1   89.37    2.21
   0   3   1   84.82    2.09
   0   3  -1   85.69    2.03
   0   3   1   88.88    3.00
   0  -3   1   85.09    2.11
   0  -3  -1   90.16    2.64
   0  -3   1   89.59    2.20
   0  -3  -1   88.41    2.44
   0  -3   1   84.64    2.26
   0   3   2  344.71    5.08
   0   3  -2  357.80    5.36
   0   3   2  352.57    5.42
   0   3   2  340.31    5.37
   0  -3   2  343.16    5.14
   0  -3  -2  348.56    5.34
   0  -3   2  347.15    5.16
   0  -3   2  356.02    5.08
   0   3  -3   45.94    2.46
   0   3   3   45.54    1.63
   0   3   3   44.05    1.80
   0  -3   3   47.33    1.94
   0  -3   3   45.51    1.66
   0  -3  -3   48.80    3.62
   0   3  -4  279.47    5.75
   0   3   4  267.22    4.53
   0   3   4  272.09    4.62
   0  -3  -4  269.28    4.82
   0  -3   4  276.30    5.49
   0   3  -5  472.86    5.95
   0   3   5  473.99    6.06
   0   3   5  470.64    7.37
   0  -3   5  469.51    6.92
   0  -3   5  477.78    6.73
   0  -3  -5  472.87    7.51
   0   3  -6   73.73    3.10
   0   3   6   85.48    2.77
   0   3   6   86.10    3.01
   0  -3   6   77.54    2.70
   0  -3   6   80.40    4.15
   0  -3  -6   83.08    3.49
   0   3  -7   27.56    4.23
   0   3   7   22.35    4.22
   0   3   7   21.58    2.66
   0  -3   7   19.76    2.82
   0  -3   7   23.79    3.20
   0  -3  -7   25.50    2.91
   0   3  -8  136.16    4.37
   0   3   8  141.24    4.05
   0   3   8  134.37    4.09
   0  -3   8  139.62    5.14
   0  -3   8  130.14    5.30
   0  -3  -8  149.94    4.81
   0   3  -9   44.54    2.88
   0   3   9   53.48    3.85
   0  -3  -9   55.49    3.50
   0  -3   9   44.58    4.73
   0  -3   9   50.68    3.71
   0   3 -10   72.75    3.88
   0   3  10   81.54    4.95
   0   3  10   78.14    5.79
   0  -3  10   80.68    5.57
   0  -3  10   69.63    7.67
   0  -3 -10   88.23    4.89
   0   3 -11   11.19    2.28
   0   3  11   13.03    3.73
   0   3  11   15.72    3.26
   0  -3  11   14.45    5.33
   0  -3  11   10.39    2.28
   0   3 -12   60.53    6.43
   0   3  12   72.56    6.79
   0   3  12   65.76    6.80
   0  -3  12   62.01    6.67
   0  -3  12   60.10    9.44
   0  -3 -12   62.69    8.28
   0   3 -13    3.40    2.45
   0   3  13    3.78    4.34
   0   3  13    2.29    2.44
   0  -3 -13    1.22    2.94
   0  -3  13    1.82    3.69
   0   3 -14   56.21    9.46
   0   3  14   53.04   12.43
   0   3  14   54.29   11.01
   0  -3 -14   56.30    8.46
   0  -3  14   54.14   16.67
   0   3  15    3.59    3.36
   0   3  15    0.18    3.08
   0  -3 -15    0.66    2.64
   0  -3  15    0.55    2.34
   0   4   2   44.14    2.39
   0   4  -2   45.53    2.83
   0   4   2   44.09    1.54
   0  -4  -2   45.08    1.99
   0  -4   2   46.41    2.74
   0  -4  -2   43.21    1.93
   0  -4   2   43.82    2.27
   0   4  -3   82.79    4.29
   0   4   3   80.28    2.21
   0   4   3   83.99    2.38
   0  -4   3   81.07    2.61
   0  -4   3   83.99    2.45
   0  -4  -3   87.58    3.44
   0   4  -4  205.83    4.31
   0   4   4  202.75    5.28
   0   4   4  205.57    4.05
   0  -4   4  199.67    4.13
   0  -4   4  197.35    3.97
   0  -4  -4  204.99    5.58
   0   4  -5  111.31    5.51
   0   4   5  107.74    3.21
   0   4   5  110.03    3.46
   0   4  -5  110.83    3.13
   0  -4   5  115.36    4.69
   0  -4  -5  110.37    3.85
   0   4  -6  387.17    9.07
   0   4   6  417.58    7.14
   0   4   6  409.65    6.77
   0   4  -6  423.65    6.43
   0  -4   6  401.26    9.38
   0  -4  -6  418.38   11.32
   0   4  -7  172.38    5.76
   0   4   7  174.26    3.77
   0   4   7  179.92    8.32
   0  -4   7  163.97    4.67
   0  -4   7  177.25    7.24
   0  -4  -7  189.20    7.52
   0   4  -8  133.91    5.92
   0   4   8  142.88    4.96
   0   4   8  149.27    5.71
   0  -4   8  132.17    5.72
   0  -4   8  137.00    6.07
   0  -4  -8  146.30    8.75
   0   4  -9   74.37    6.85
   0   4   9   92.46    5.17
   0   4   9   88.34    6.44
   0  -4   9   72.91    9.91
   0  -4   9   80.53    4.60
   0  -4  -9   91.10    5.01
   0   4 -10  344.92   14.56
   0   4  10  404.53   10.86
   0   4  10  404.08   11.05
   0  -4 -10  391.14   10.94
   0  -4  10  334.03   11.89
   0   4 -11  113.50    8.46
   0   4  11  136.53    6.79
   0   4  11  115.41    5.24
   0  -4  11  127.13    6.49
   0  -4  11  110.56    8.45
   0  -4 -11  136.13    5.98
   0   4 -12    1.57    1.21
   0   4  12    2.43    2.90
   0   4  12    4.28    3.03
   0  -4  12    0.76    2.48
   0  -4  12    1.89    1.72
   0  -4 -12   -0.03    2.81
   0   4 -13  106.92    5.50
   0   4  13  120.07    7.11
   0   4  13  106.88   13.68
   0  -4 -13  115.24   10.63
   0  -4  13  118.08    8.62
   0   4 -14   13.85    6.43
   0   4  14   20.68    4.65
   0   4  14   20.68    5.88
   0  -4 -14   17.15    6.13
   0  -4  14   15.41    8.26
   0   4  15   24.81   15.42
   0   4  15   25.89   13.39
   0  -4 -15   22.11   14.09
   0  -4  15   28.92   12.07
   0   5   0    0.33    0.74
   0  -5   0    0.97    1.19
   0  -5   0    2.48    2.00
   0   5   1 3111.66   17.55
   0   5  -1 3080.20   16.89
   0  -5  -1 3148.56   16.52
   0  -5   1 3111.10   16.77
   0   5  -2   74.71    2.60
   0   5   2   77.43    2.47
   0  -5   2   80.94    4.29
   0  -5   2   74.71    2.67
   0  -5  -2   78.60    2.71
   0  -5  -2   80.58    2.66
   0   5  -3   63.07    2.22
   0   5   3   67.21    1.87
   0   5   3   67.52    3.20
   0  -5   3   64.83    2.65
   0  -5   3   65.43    2.35
   0  -5  -3   71.51    3.95
   0   5  -4    8.42    2.96
   0   5   4    6.43    1.96
   0   5   4    8.37    2.84
   0  -5   4    7.15    2.06
   0  -5   4    7.40    2.08
   0  -5  -4    9.06    2.65
   0   5  -5  275.12    6.59
   0   5   5  285.11    6.34
   0   5   5  276.05    7.33
   0  -5   5  274.95    6.50
   0  -5   5  272.12    7.69
   0  -5  -5  284.18    7.17
   0   5  -6   55.72    3.28
   0   5   6   56.14    2.40
   0   5   6   57.93    3.07
   0  -5   6   61.10    3.11
   0  -5   6   54.42    2.95
   0  -5  -6   65.58    4.14
   0   5   7  219.08    7.78
   0   5   7  215.64    7.81
   0   5  -7  228.86    8.06
   0  -5   7  211.84    7.71
   0  -5  -7  210.02   10.66
   0   5  -8  130.98    6.11
   0   5   8  137.75    7.21
   0   5   8  148.60    6.41
   0   5  -8  136.19    4.60
   0  -5   8  132.27    5.30
   0  -5  -8  141.22    5.14
   0   5  -9  352.11   12.53
   0   5   9  385.71   11.39
   0   5   9  365.90   11.13
   0   5  -9  381.46   11.91
   0  -5   9  322.47   16.16
   0  -5  -9  394.63   13.34
   0   5 -10   21.12    6.70
   0   5  10   20.28    3.72
   0   5  10   20.08    3.23
   0   5 -10   18.34    5.14
   0  -5  10   26.72    7.70
   0  -5 -10   12.52    3.32
   0   5 -11    8.65    2.43
   0   5  11   12.55    4.01
   0   5  11    9.55    3.97
   0  -5  11   10.45    4.96
   0   5 -12   87.48    9.23
   0   5  12   99.78    4.88
   0   5  12  100.60    6.30
   0  -5 -12  110.07    6.00
   0  -5  12  101.68    6.68
   0   5 -13   26.27    4.74
   0   5  13   34.38    3.64
   0   5  13   39.71    4.98
   0  -5 -13   26.54   10.07
   0  -5  13   31.76   12.11
   0   5  14   22.31    5.14
   0   5  14   16.52    6.09
   0  -5 -14   22.06    4.30
   0  -5  14   14.59    3.99
   0   5  15   13.97    7.40
   0   5  15   18.56    7.28
   0  -5 -15   18.96    8.25
   0  -5  15   16.65    7.87
   0   6   0 1427.59   10.41
   0  -6   0 1401.68    9.09
   0  -6   0 1391.91   11.41
   0   6  -1  414.46    8.72
   0   6   1  425.11    4.33
   0  -6   1  424.78    4.66
   0  -6   1  420.86    8.40
   0  -6  -1  422.84    8.25
   0  -6  -1  451.95    8.53
   0   6  -2  385.52    8.09
   0   6   2  388.20    8.34
   0  -6   2  376.61    7.95
   0  -6   2  384.16    8.27
   0  -6  -2  395.89    8.25
   0  -6  -2  380.50    8.01
   0   6  -3   48.46    2.41
   0   6   3   53.61    2.53
   0  -6   3   47.62    2.48
   0  -6   3   45.25    3.00
   0  -6  -3   49.39    3.01
   0  -6  -3   50.68    4.02
   0   6  -4  358.44    7.56
   0   6   4  350.10    7.17
   0   6   4  371.19    8.11
   0  -6   4  347.91    8.21
   0  -6   4  347.44    7.99
   0  -6  -4  357.20    8.09
   0   6  -5   33.93    2.37
   0   6   5   35.06    2.83
   0   6   5   36.18    2.64
   0  -6   5   37.77    3.18
   0  -6   5   34.81    2.24
   0  -6  -5   36.72    6.33
   0   6  -6  717.56   10.60
   0   6   6  730.49   10.36
   0   6   6  731.61   11.22
   0  -6   6  707.51   10.64
   0  -6   6  690.27   11.39
   0  -6  -6  685.34   11.94
   0   6  -7    0.78    0.86
   0   6   7   -0.84    1.91
   0   6   7    0.15    2.44
   0  -6   7   -0.87    1.83
   0  -6   7   -0.21    2.57
   0  -6  -7    1.64    2.10
   0   6  -8  556.13   14.09
   0   6   8  568.41   15.69
   0   6   8  544.21   14.69
   0  -6   8  567.17   15.11
   0  -6   8  519.36   15.30
   0  -6  -8  564.17   17.93
   0   6  -9    1.52    0.87
   0   6   9    1.00    1.79
   0   6   9   -0.02    3.30
   0  -6   9   -0.25    3.07
   0  -6   9   -1.19    3.16
   0  -6  -9    2.87    2.47
   0   6 -10  388.78   12.42
   0   6  10  422.97   13.29
   0   6  10  428.74   14.26
   0  -6  10  391.24   16.04
   0  -6  10  353.71   12.64
   0  -6 -10  411.48   19.23
   0   6 -11    0.73    0.77
   0   6  11   -0.49    2.75
   0   6  11    2.08    3.21
   0  -6  11    1.33    1.57
   0  -6  11    1.36    2.02
   0  -6 -11   -0.40    3.20
   0   6  12   45.09    5.02
   0   6  12   42.99    7.57
   0  -6 -12   54.20    5.66
   0  -6  12   37.95    7.99
   0  -6  12   35.53   12.74
   0   6  13    5.69    4.12
   0   6  13    4.25    2.85
   0  -6 -13    5.06    5.05
   0  -6  13    2.61    3.82
   0  -6  13    0.46    2.14
   0   6  14   13.19    4.99
   0   6  14   11.74    4.18
   0  -6 -14   13.13    5.30
   0  -6  14   11.49    5.56
   0   6  15    1.74    2.61
   0   6  15    0.33    3.18
   0  -6 -15   -1.43    3.25
   0  -6  15   -0.51    4.30
   0   7   0    2.13    2.62
   0  -7   0    0.27    1.12
   0  -7   0    1.78    2.60
   0   7  -1   36.95    3.06
   0   7   1   34.13    5.07
   0  -7   1   34.63    2.68
   0  -7   1   36.59    3.70
   0  -7  -1   35.53    1.82
   0  -7  -1   40.63    2.60
   0   7  -2   89.71    3.05
   0   7   2   93.58    5.82
   0  -7   2   98.19    3.91
   0  -7   2   93.81    3.91
   0  -7  -2   91.71    2.94
   0  -7  -2   89.15    3.10
   0   7  -3  208.67    6.44
   0   7   3  216.08    5.95
   0  -7   3  219.28    6.33
   0  -7   3  215.53    7.31
   0  -7  -3  222.43    5.76
   0  -7  -3  227.61    6.64
   0   7  -4    6.50    1.73
   0   7   4    8.14    2.49
   0   7   4    9.81    3.24
   0  -7   4    8.08    2.81
   0  -7   4    8.58    3.22
   0  -7  -4    6.13    2.35
   0   7  -5  540.28    9.09
   0   7   5  545.98    8.39
   0   7   5  549.03    9.68
   0  -7   5  524.01    8.45
   0  -7   5  532.66    9.92
   0  -7  -5  540.32    9.05
   0   7  -6   69.81    3.58
   0   7   6   65.77    4.13
   0   7   6   65.85    3.84
   0  -7   6   66.68    3.18
   0  -7   6   68.84    4.26
   0  -7  -6   61.64    3.29
   0   7  -7  142.23    6.28
   0   7   7  150.47    5.34
   0   7   7  156.68    7.54
   0  -7   7  152.93    6.13
   0  -7   7  152.91    6.33
   0  -7  -7  164.40   13.30
   0   7  -8  101.63    4.57
   0   7   8  107.78    6.96
   0   7   8  105.75    6.03
   0  -7   8  107.20    4.79
   0  -7   8  104.63    6.68
   0  -7  -8  110.68    9.31
   0   7  -9   63.06    3.61
   0   7   9   71.05    7.83
   0   7   9   68.81   10.09
   0  -7   9   73.15   10.52
   0  -7   9   62.42    5.16
   0  -7  -9   72.76    4.57
   0   7 -10  322.00   12.04
   0   7  10  375.52   14.62
   0   7  10  381.84   16.48
   0  -7  10  349.36   16.22
   0  -7  10  323.54   17.13
   0  -7 -10  380.20   17.66
   0   7  11    7.31    4.73
   0   7  11    6.07    3.00
   0  -7 -11    2.05    3.17
   0  -7  11    6.68    3.64
   0  -7  11    6.85    5.17
   0   7  12   30.40    4.74
   0   7  12   19.11    6.22
   0  -7 -12   28.21    5.27
   0  -7  12   18.10    7.19
   0  -7  12   19.64    8.61
   0   7  13   74.94   12.51
   0   7  13   67.85   12.38
   0  -7 -13   68.04    9.03
   0  -7  13   67.47    5.95
   0  -7  13   63.29   14.16
   0   7  14   24.62    9.45
   0   7  14   14.14   10.22
   0  -7 -14   33.50    5.00
   0  -7  14   29.72   12.15
   0   8   0   70.59    3.15
   0  -8   0   73.91    3.37
   0  -8   0   74.36    3.80
   0   8  -1    1.00    2.26
   0   8   1    2.10    2.38
   0  -8   1    1.73    2.01
   0  -8   1    0.22    1.61
   0  -8  -1    1.11    1.02
   0  -8  -1    3.35    3.33
   0   8  -2  318.67    4.83
   0   8   2  324.65    5.85
   0  -8   2  312.72    8.26
   0  -8   2  315.00    8.14
   0  -8  -2  326.41    5.22
   0  -8  -2  300.30    9.00
   0   8  -3   65.38    3.73
   0   8   3   66.33    7.88
   0  -8   3   66.12    3.34
   0  -8   3   66.83    3.10
   0  -8  -3   64.79    4.46
   0  -8  -3   72.39    9.30
   0   8  -4   17.48    3.59
   0   8   4   18.77    6.10
   0   8   4   15.61    2.67
   0  -8   4   19.39    3.42
   0  -8   4   19.85    6.43
   0  -8  -4   19.33    2.92
   0   8  -5  184.30    5.87
   0   8   5  192.74    5.72
   0   8   5  186.60    6.79
   0  -8   5  196.34   10.18
   0  -8   5  179.52    8.23
   0  -8  -5  198.61    6.82
   0   8   6   66.54    4.72
   0   8   6   70.55    4.42
   0   8  -6   60.64    3.33
   0  -8   6   63.12    6.44
   0  -8  -6   68.94    4.90
   0   8  -7  294.72   11.35
   0   8   7  325.59   10.56
   0   8   7  315.04   12.13
   0  -8   7  311.90    6.17
   0  -8   7  290.85   17.42
   0  -8  -7  317.56   11.28
   0   8  -8    8.42    3.39
   0   8   8    7.75    2.85
   0   8   8    5.24    3.65
   0  -8   8   13.35    3.41
   0  -8   8   10.59    4.72
   0  -8  -8   10.75    3.66
   0   8  -9  171.65    4.26
   0   8   9  187.53    6.95
   0   8   9  175.40    6.83
   0  -8   9  186.83    8.89
   0  -8   9  169.47    6.63
   0  -8  -9  198.48    9.46
   0   8  10   20.42    7.39
   0   8  10   18.99    4.65
   0  -8 -10   12.59    3.70
   0  -8  10   20.02    4.96
   0  -8  10   17.83    5.06
   0   8  11   62.35    5.54
   0   8  11   58.38    5.16
   0  -8 -11   53.64    4.64
   0  -8  11   52.84    6.00
   0  -8  11   56.06    6.37
   0   8  12  223.88   12.31
   0   8  12  257.88   12.50
   0  -8 -12  240.80   19.09
   0  -8  12  210.72   15.11
   0  -8  12  205.00   11.75
   0   8  13  174.83    9.15
   0  -8  13  154.56    9.94
   0  -8 -13  166.51    8.31
   0   8  14   25.96    5.56
   0  -8  14   24.03    6.01
   0  -8 -14   21.05    5.52
   0   9   0    0.76    2.08
   0  -9   0   -0.33    1.44
   0  -9   0    0.88    1.43
   0   9  -1    8.66    2.45
   0   9   1    7.04    2.65
   0  -9   1    6.80    3.12
   0  -9   1    7.18    2.01
   0  -9  -1    6.70    1.88
   0  -9  -1    5.14    4.60
   0   9  -2    9.69    2.47
   0   9   2    8.80    3.53
   0  -9   2    9.14    2.84
   0  -9   2   10.33    3.81
   0  -9  -2   10.50    2.54
   0  -9  -2    8.45    3.64
   0   9  -3  198.41    7.38
   0   9   3  199.06    9.73
   0  -9   3  194.06    7.67
   0  -9   3  189.39    8.66
   0  -9  -3  190.43    7.37
   0  -9  -3  193.30    7.65
   0   9  -4  126.86    4.67
   0   9   4  128.77    4.99
   0   9   4  134.42    6.68
   0  -9   4  130.75    4.96
   0  -9   4  123.57    4.94
   0  -9  -4  140.68   11.77
   0   9  -5  113.29    8.21
   0   9   5  120.51    6.12
   0  -9  -5  119.55    6.87
   0  -9   5  129.16    6.68
   0  -9   5  124.58   10.18
   0   9  -6  100.88    7.11
   0   9   6  110.45    6.29
   0   9   6  111.95    7.53
   0  -9   6  106.00    4.39
   0  -9   6  107.27    5.99
   0  -9  -6  118.93    8.18
   0   9  -7  232.33   10.89
   0   9   7  256.31    8.59
   0   9   7  246.31   10.74
   0  -9   7  260.92   10.27
   0  -9   7  238.28    9.37
   0  -9  -7  256.58   11.02
   0   9  -8  169.45    4.56
   0   9   8  186.60    6.84
   0   9   8  175.09   11.46
   0  -9   8  164.57    6.52
   0  -9   8  163.63   15.15
   0  -9  -8  168.65   12.89
   0   9  -9   12.64    3.92
   0   9   9   13.36    3.66
   0   9   9   22.41    5.16
   0  -9   9   14.37    3.84
   0  -9   9   17.78    6.26
   0  -9  -9   18.95    6.40
   0   9  10   37.39    5.63
   0   9  10   37.72    3.07
   0  -9 -10   34.98    7.98
   0  -9  10   30.80    8.98
   0  -9  10   34.84   11.13
   0   9  11  258.14   19.22
   0  -9 -11  278.93   13.80
   0  -9  11  234.44   13.61
   0  -9  11  250.99   12.30
   0   9  12  279.39   14.01
   0  -9 -12  286.44   15.20
   0  -9  12  235.36   11.33
   0  -9  12  240.49   12.74
   0   9  13   38.39    6.22
   0  -9  13   32.55   12.74
   0  -9 -13   42.66    6.31
   0   9  14   49.42   27.84
   0  -9  14   78.41   11.38
   0  -9 -14   74.84   13.18
   0  10   0   51.33    7.22
   0 -10   0   54.95    4.34
   0 -10   0   45.91    3.30
   0  10  -1   39.23    3.10
   0  10   1   42.35    6.04
   0 -10   1   34.58    4.14
   0 -10   1   41.02    3.34
   0 -10  -1   38.67    6.00
   0 -10  -1   47.74    8.25
   0  10  -2  392.20    9.09
   0  10   2  385.54   13.09
   0 -10   2  378.72    9.88
   0 -10   2  373.82    8.49
   0 -10  -2  388.11   10.48
   0 -10  -2  379.72   10.56
   0  10  -3   68.62    3.91
   0  10   3   78.66    5.16
   0 -10   3   69.95    3.81
   0 -10   3   65.69    6.41
   0 -10  -3   70.71    4.77
   0 -10  -3   85.73   10.46
   0  10  -4  296.56   11.96
   0  10   4  316.95    5.97
   0  10   4  318.30   11.49
   0 -10   4  321.19   12.46
   0 -10   4  305.03   13.00
   0 -10  -4  323.51   11.16
   0  10  -5   89.05    5.02
   0  10   5   97.59    2.99
   0  10   5  103.67    5.50
   0 -10   5   91.20    4.22
   0 -10   5  101.82    6.81
   0 -10  -5  106.53    5.87
   0  10  -6   18.04    5.89
   0  10   6   18.26    3.98
   0  10   6   21.70    6.11
   0 -10   6   20.63    3.45
   0 -10   6   20.62    3.38
   0 -10  -6   21.85    4.86
   0  10  -7    1.80    2.29
   0  10   7    0.89    1.45
   0  10   7    1.81    1.90
   0 -10   7    3.63    2.96
   0 -10   7    4.97    3.97
   0 -10  -7    0.68    1.96
   0  10  -8   10.61    3.04
   0  10   8   11.70    3.30
   0  10   8   12.71    4.77
   0 -10   8   15.37    3.82
   0 -10   8   17.71    4.60
   0 -10  -8   15.04    4.86
   0  10   9    0.89    2.85
   0 -10  -9    2.94    3.21
   0 -10   9    2.35    1.76
   0 -10   9    2.14    2.19
   0  10  10   27.00    6.37
   0 -10 -10   22.38    7.64
   0 -10  10   17.20    6.08
   0 -10  10   20.21    7.34
   0  10  11   62.41   13.35
   0 -10 -11   65.15   12.88
   0 -10  11   45.54   16.14
   0 -10  11   58.01    9.69
   0  10  12  100.09    8.40
   0 -10 -12   93.81    7.11
   0 -10  12   65.49   12.57
   0 -10  12   66.28   12.58
   0  10  13   35.75    6.26
   0 -10  13   20.53    7.33
   0 -10 -13   22.54   11.81
   0  11   0    7.11    2.39
   0 -11   0    0.62    0.68
   0 -11   0    1.53    2.01
   0  11  -1  651.00   16.95
   0  11   1  645.48   16.85
   0 -11   1  628.09   16.85
   0 -11   1  616.55   17.41
   0 -11  -1  640.23   16.38
   0 -11  -1  638.31   18.76
   0  11  -2   11.40    3.16
   0 -11   2   11.82    5.29
   0 -11  -2   10.46    3.47
   0 -11   2   11.24    3.00
   0 -11  -2    9.76    2.60
   0  11  -3  359.65   10.27
   0  11   3  387.08   10.68
   0 -11   3  362.50   10.17
   0 -11  -3  357.04   10.48
   0 -11   3  351.02    9.23
   0  11  -4   27.44    3.95
   0  11   4   25.76    5.93
   0  11   4   32.71    3.97
   0 -11   4   32.82    5.93
   0 -11   4   29.32    2.96
   0 -11  -4   34.24   10.65
   0  11   5  339.62   12.04
   0  11   5  366.26   14.67
   0  11  -5  354.44   12.38
   0 -11   5  330.62   16.56
   0 -11  -5  345.23   18.68
   0  11  -6    1.58    1.73
   0  11   6    0.61    1.39
   0  11   6    1.06    1.93
   0 -11   6    6.01    3.15
   0 -11   6    2.33    2.49
   0 -11  -6    1.77    3.07
   0  11  -7  180.57    4.86
   0  11   7  192.31    8.32
   0 -11  -7  182.69    8.08
   0 -11   7  184.48    8.16
   0 -11   7  171.85   12.74
   0  11  -8    3.09    1.68
   0  11   8    7.56    5.70
   0 -11  -8    4.79    4.42
   0 -11   8    1.86    3.11
   0 -11   8    1.87    1.82
   0  11   9   41.28   11.74
   0 -11  -9   45.22    8.91
   0 -11   9   29.35   11.27
   0 -11   9   36.19   10.65
   0  11  10   21.74   12.51
   0 -11 -10   21.20   13.19
   0 -11  10   20.92    9.67
   0 -11  10   26.32    8.25
   0  11  11  176.17    9.33
   0 -11 -11  152.27    7.99
   0 -11  11  140.87   11.93
   0 -11  11  171.45    9.82
   0  11  12   24.12    6.25
   0 -11 -12   23.15    5.02
   0 -11  12   25.20    6.21
   0 -11  12   20.57    6.61
   0  12   0   24.97    3.62
   0 -12   0   17.02    5.24
   0 -12   0   16.60    3.40
   0  12  -1   25.96    8.31
   0  12   1   26.99    6.65
   0 -12   1   27.02    9.88
   0 -12   1   27.45    7.86
   0 -12  -1   28.90    3.37
   0 -12  -1   30.59    9.39
   0  12  -2  209.26    8.66
   0  12   2  219.77    9.37
   0 -12   2  205.30    8.52
   0 -12   2  197.13    9.83
   0 -12  -2  204.00    8.12
   0 -12  -2  194.50    8.99
   0  12  -3    7.76    3.65
   0  12   3    5.39    2.60
   0 -12   3    7.83    2.38
   0 -12   3    9.32    3.09
   0 -12  -3    6.27    2.87
   0 -12  -3    7.08    3.45
   0  12  -4  181.83   10.31
   0  12   4  177.69    7.41
   0  12   4  191.66   10.67
   0 -12   4  192.37    9.40
   0 -12   4  190.80    7.33
   0 -12  -4  186.49   15.89
   0  12   5    4.17    2.62
   0  12  -5    1.84    2.41
   0 -12  -5    1.98    3.36
   0 -12   5    1.02    2.26
   0  12  -6  118.15    5.09
   0  12   6  120.56    6.61
   0 -12  -6  125.59    7.65
   0 -12   6  110.07   11.45
   0 -12   6  118.68    7.26
   0  12  -7   12.18    3.13
   0  12   7   14.70    6.58
   0 -12  -7   14.42    6.06
   0 -12   7   13.15    3.97
   0 -12   7   10.04    3.98
   0  12   8  151.96    8.95
   0 -12  -8  152.05   10.78
   0 -12   8  140.44    7.39
   0 -12   8  140.45    7.31
   0  12   9   19.56    5.76
   0 -12  -9   22.23    5.18
   0 -12   9   12.88    6.47
   0 -12   9   13.07    6.23
   0  12  10  170.88    9.14
   0 -12 -10  149.63   19.72
   0 -12  10  175.50   10.35
   0 -12  10  160.29   11.11
   0  12  11    1.28    3.05
   0 -12 -11    4.67    5.17
   0 -12  11    3.00    3.96
   0 -12  11    4.91    3.64
   0  12  12    2.06    4.32
   0 -12  12    3.30    3.83
   0 -12 -12    4.64    5.15
   0  13   0   -0.95    2.80
   0 -13   0    0.87    1.38
   0 -13   0    0.11    3.31
   0  13  -1   78.43    9.95
   0  13   1   80.48    5.30
   0 -13   1   76.99    8.28
   0 -13   1   77.70    5.14
   0 -13  -1   76.65    6.91
   0 -13  -1   85.06   10.40
   0  13  -2   -0.11    2.99
   0  13   2    1.30    2.07
   0 -13   2    0.87    1.43
   0 -13   2    1.46    2.29
   0 -13  -2    1.69    1.72
   0 -13  -2   -0.46    3.74
   0  13  -3    7.26    4.17
   0  13   3   13.33    4.41
   0 -13  -3    4.70    3.81
   0 -13   3    8.91    4.68
   0 -13   3   11.40    3.95
   0  13  -4   60.23    7.61
   0  13   4   68.74   11.04
   0 -13  -4   60.99    6.52
   0 -13   4   54.34   15.44
   0 -13   4   51.96    7.95
   0  13  -5   80.31    7.40
   0  13   5   86.17    7.71
   0 -13  -5   88.59    7.78
   0 -13   5   82.51   11.16
   0 -13   5   77.41    4.64
   0  13  -6    7.09    2.93
   0  13   6   10.55    5.33
   0 -13  -6    5.99    4.23
   0 -13   6    3.95    2.81
   0 -13   6    8.33    3.76
   0  13   7   38.50   15.02
   0 -13  -7   45.00   14.73
   0 -13   7   31.70   13.05
   0 -13   7   38.89   12.97
   0  13   8   15.32    4.63
   0 -13  -8   27.05    5.77
   0 -13   8   20.91    4.75
   0 -13   8   17.83    7.47
   0  13   9   80.84    7.33
   0 -13  -9   77.06    6.90
   0 -13   9   76.13    6.95
   0 -13   9   53.56   14.76
   0  13  10    9.40    6.76
   0 -13 -10    3.55    3.51
   0 -13  10    5.17    3.17
   0 -13  10    6.71    4.47
   0  13  11    4.28    5.50
   0 -13 -11    0.65    2.10
   0 -13  11   -2.10    3.67
   0 -13  11    4.10    3.75
   0  14   0   47.47   11.16
   0 -14   0   46.71    7.21
   0  14  -1    2.78    1.53
   0  14   1    1.30    2.28
   0 -14  -1    1.82    2.09
   0 -14   1    0.56    3.80
   0 -14   1    2.13    1.99
   0  14  -2    0.28    1.32
   0  14   2    2.66    2.96
   0 -14  -2    1.06    2.52
   0 -14   2    0.37    1.75
   0 -14   2    1.07    2.29
   0  14  -3    7.29    4.16
   0  14   3    4.55    3.11
   0 -14  -3    5.98    4.81
   0 -14   3    2.12    2.98
   0 -14   3    3.51    1.72
   0  14  -4    0.23    2.30
   0  14   4    2.31    3.21
   0 -14  -4    0.17    3.55
   0 -14   4    2.74    3.04
   0 -14   4    0.51    2.05
   0  14  -5   98.11    6.03
   0  14   5  104.27    8.33
   0 -14  -5  107.42    8.01
   0 -14   5   91.88    7.28
   0 -14   5   90.07    6.51
   0  14   6    7.53    5.15
   0 -14  -6    9.78    3.96
   0 -14   6    5.84    3.79
   0 -14   6    6.90    3.96
   0  14   7   12.29    5.89
   0 -14  -7   13.98    6.57
   0 -14   7   14.82    4.61
   0 -14   7   11.39    5.12
   0  14   8    6.37    6.53
   0 -14  -8   -0.39    2.83
   0 -14   8    0.81    2.55
   0 -14   8    1.46    3.55
   0  14   9    0.39    3.14
   0 -14  -9    0.73    3.55
   0 -14   9    1.91    2.69
   0 -14   9    2.75    1.81
   0  14  10   23.16    8.52
   0 -14 -10   18.39    8.35
   0 -14  10   17.39    6.46
   0 -14  10   11.59    8.72
   0  15   0    0.85    2.79
   0 -15   0    1.62    1.73
   0  15   1  214.44   10.92
   0  15  -1  205.88    8.80
   0 -15  -1  197.93   11.59
   0 -15   1  192.01   19.04
   0  15   2   -0.78    3.05
   0  15  -2    0.20    2.84
   0 -15  -2    4.45    3.72
   0 -15   2   -0.39    2.12
   0  15  -3  110.68    9.84
   0  15   3  139.67    9.47
   0 -15  -3  126.07   14.15
   0 -15   3  119.97    8.96
   0 -15   3  112.42    6.53
   0  15  -4    5.13    2.75
   0  15   4    5.28    3.78
   0 -15  -4    6.47    4.73
   0 -15   4    3.20    2.93
   0 -15   4    4.96    3.08
   0  15  -5  185.21   14.93
   0  15   5  205.71   11.81
   0 -15  -5  180.62   25.54
   0 -15   5  199.45   10.82
   0 -15   5  172.97   10.38
   0  15   6    6.29    4.24
   0 -15  -6    0.95    2.00
   0 -15   6    2.13    2.20
   0 -15   6    0.61    2.30
   0  15   7   57.86   13.18
   0 -15  -7   49.49   18.79
   0 -15   7   62.78    6.55
   0 -15   7   57.12   12.39
   0  15   8    4.19    4.84
   0 -15  -8   -0.05    2.58
   0 -15   8    2.49    2.53
   0 -15   8    1.21    3.68
   0  15   9   20.86    7.91
   0 -15  -9   22.50    7.23
   0 -15   9   12.75    7.32
   0 -15   9   12.21    6.43
   0  16   0  174.99    8.28
   0 -16   0  156.38   10.70
   0  16   1   14.81    7.32
   0  16  -1   16.38    4.47
   0 -16  -1   18.49    5.59
   0 -16   1   11.73    6.92
   0  16   2  390.64   20.26
   0  16  -2  371.64   13.22
   0 -16  -2  371.38   23.25
   0 -16   2  396.43   16.51
   0  16   3    2.35    1.64
   0  16  -3    0.01    2.64
   0 -16  -3    1.61    4.16
   0 -16   3    1.19    2.82
   0  16   4  263.73   17.53
   0  16  -4  262.36   10.47
   0 -16  -4  284.92   12.89
   0 -16   4  252.39   12.19
   0  16   5    0.86    3.11
   0 -16   5   -0.59    3.62
   0 -16  -5    2.20    4.08
   0  16   6  213.18   14.03
   0 -16   6  206.67   13.71
   0 -16  -6  199.60   12.74
   0  16   7    5.90    4.94
   0 -16  -7    4.21    6.00
   0 -16   7    2.33    3.18
   0 -16   7    6.09    3.58
   0  17   0    1.20    2.23
   0 -17   0    3.21    4.28
   0  17   1  274.54   12.55
   0  17  -1  268.76   14.49
   0 -17  -1  266.28   14.79
   0 -17   1  233.63   12.75
   0  17   2    1.84    1.77
   0  17  -2    0.23    3.24
   0 -17  -2   -0.24    4.61
   0 -17   2    3.47    4.02
   0  17   3  153.68   10.87
   0  17  -3  127.13   12.85
   0 -17  -3  138.08   10.86
   0 -17   3  142.72   12.08
   0  17   4    3.07    4.04
   0 -17   4    4.09    4.95
   0 -17  -4    3.53    4.51
   0  17   5  309.94   10.74
   0 -17   5  274.91   11.50
   0 -17  -5  276.33   27.61
   0  18   0  192.38   11.73
   0 -18   0  201.81    9.23
   0  18   1   -0.02    3.74
   0  18  -1    2.98    3.51
   0 -18  -1   -1.49    4.27
   0 -18   1    1.95    3.10
  -1   0  16   -3.14    3.40
  -1   0  15   -2.49    2.98
  -1   0  15    0.21    1.95
   1   0 -14   -0.01    1.80
  -1   0  14   -0.15    2.99
  -1   0  14    0.74    1.32
   1   0 -13    1.63    1.78
  -1   0  13    2.35    3.61
  -1   0  13   -0.72    2.64
   1   0 -12   -0.38    1.72
  -1   0  12    0.28    1.71
  -1   0  12    2.07    2.39
   1   0 -11    0.71    1.05
  -1   0  11    2.68    2.86
  -1   0  11    2.48    2.33
   1   0 -10    0.06    1.77
  -1   0  10   -0.48    2.36
  -1   0  10    1.98    2.14
   1   0  -9   -0.13    1.79
  -1   0   9    1.75    1.69
  -1   0   9   -0.29    2.01
   1   0  -8    0.11    1.30
  -1   0   8   -0.15    2.04
  -1   0   8   -0.16    2.28
   1   0  -7    0.30    1.47
  -1   0   7   -0.62    2.00
  -1   0   7    1.08    1.93
   1   0  -6    0.50    0.89
  -1   0   6   -0.54    1.71
  -1   0   6    0.63    1.62
   1   0  -5    1.21    1.19
  -1   0   5    0.21    0.81
  -1   0   5    1.81    2.21
   1   0  -4    0.18    0.89
  -1   0   4   -0.21    0.65
  -1   0   4   -0.98    1.28
  -1   0   4   -0.51    1.51
   1   0  -3    1.17    1.16
  -1   0   3    1.41    0.80
  -1   0   3    2.37    1.47
   1   0  -3    0.18    0.49
   1   0  -2    0.26    0.35
  -1   0   2    0.51    0.68
   1   0  -2   -0.21    0.49
  -1   0   2    0.69    0.80
   1   0  -2    0.03    0.59
  -1   0  -2    0.04    1.25
   1   0   2    2.46    1.04
   1   0   2    0.64    0.72
  -1   0  -2    0.92    0.72
  -1   0  -3    0.21    0.64
   1   0   3    0.33    1.17
   1   0   3    0.15    0.66
  -1   0  -3   -0.05    0.31
  -1   0  -4   -0.24    1.26
   1   0   4    0.15    1.27
   1   0   4    0.02    0.88
  -1   0  -5    0.83    0.78
   1   0   5   -1.36    1.67
   1   0   5    1.99    1.37
  -1   0  -6   -0.70    1.58
   1   0   6    0.31    2.10
   1   0   6    1.16    0.74
  -1   0  -7    1.49    1.24
   1   0   7   -0.07    1.11
   1   0   7    1.83    2.61
  -1   0  -8   -0.80    1.90
   1   0   8    1.61    2.47
   1   0   8    1.16    1.93
  -1   0  -9   -0.30    0.99
   1   0   9    1.06    2.92
   1   0   9    2.28    1.62
  -1   0 -10    1.04    1.33
   1   0  10    0.64    2.63
   1   0  10    3.17    2.67
  -1   0 -11    1.35    2.05
   1   0  11    2.23    1.62
   1   0  11    0.40    1.09
  -1   0 -12    1.84    2.77
   1   0  12   -0.73    3.45
   1   0  12    1.52    1.39
  -1   0 -13    1.97    1.88
   1   0  13    1.04    2.66
   1   0  13    0.33    1.07
  -1   0 -14   -1.24    2.71
   1   0  14   -4.85    3.14
  -1   0 -15    1.82    2.16
   1   0  15   -4.59    3.67
  -1   1  16    0.60    2.60
  -1   1  16    1.93    1.98
  -1  -1  16    2.63    2.58
  -1   1  15   23.31    8.26
  -1   1  15   24.68    4.37
  -1  -1  15   21.80    7.53
  -1  -1  15   21.33    6.13
   1   1 -14   -0.06    1.89
  -1   1  14    1.01    2.67
  -1   1  14    1.88    5.53
  -1  -1  14    0.86    1.87
  -1  -1  14    1.87    2.16
   1  -1 -14    0.18    0.84
   1   1 -13  178.34   14.00
  -1   1  13  184.09   11.17
  -1   1  13  189.59    8.58
   1  -1 -13  192.16   11.59
  -1  -1  13  188.66   13.48
  -1  -1  13  206.93    9.48
   1   1 -12   36.49    3.46
  -1   1  12   35.45    4.14
  -1   1  12   32.09    9.24
  -1  -1  12   37.01   10.58
  -1  -1  12   35.96    6.39
   1  -1 -12   32.58    3.11
   1   1 -11  193.67    8.92
  -1   1  11  194.20    7.35
  -1   1  11  202.39    8.60
  -1  -1  11  206.06    8.22
  -1  -1  11  195.99    8.62
   1  -1 -11  187.18    8.26
   1   1 -10  239.86   10.66
  -1   1  10  244.08    9.95
  -1   1  10  249.15   10.09
  -1  -1  10  254.61   10.47
  -1  -1  10  241.99   11.45
   1  -1 -10  258.75   12.95
   1   1  -9  199.94    8.05
  -1   1   9  212.63    7.75
  -1   1   9  194.32    7.81
  -1  -1   9  189.39    7.74
  -1  -1   9  201.07    7.82
   1  -1  -9  223.74    9.86
   1   1  -8  101.31    3.73
  -1   1   8  110.72    4.22
  -1   1   8  108.49    4.44
  -1  -1   8  102.59    4.21
  -1  -1   8  103.29    5.92
   1  -1  -8  110.94    5.44
   1   1  -7  499.45    6.70
  -1   1   7  522.05    7.49
  -1   1   7  527.72    9.72
  -1  -1   7  492.74    7.88
  -1  -1   7  492.69    7.46
   1  -1  -7  539.91    7.24
   1   1  -6  226.70    5.87
  -1   1   6  236.85    5.76
  -1   1   6  239.68    5.87
  -1  -1   6  227.44    5.51
  -1  -1   6  222.90    5.46
   1  -1  -6  240.30    6.01
   1   1  -5   47.96    1.63
  -1   1   5   45.37    2.22
  -1   1   5   47.05    2.63
  -1  -1   5   46.79    1.96
  -1  -1   5   48.17    2.24
   1  -1  -5   48.14    1.88
   1   1  -4    0.18    0.42
  -1   1   4    0.42    1.71
  -1   1   4    0.22    1.30
  -1  -1   4    0.35    0.71
   1  -1  -4   -0.34    0.98
  -1  -1   4    0.24    0.99
  -1  -1   4    0.07    0.72
   1   1  -3  806.76    4.75
  -1   1   3  801.34    5.01
  -1   1   3  809.35    6.22
  -1   1   3  811.75    5.42
  -1  -1   3  811.27    5.74
  -1  -1   3  814.38    5.89
   1  -1  -3  804.23    5.29
  -1   1   2  386.53    5.40
  -1   1   2  400.92    5.18
  -1   1   2  409.95    5.34
   1   1  -2  407.43    5.49
   1   1  -2  415.20    5.81
  -1  -1   2  412.91    5.23
   1  -1  -2  392.93    5.15
   1  -1  -2  420.72    5.40
  -1  -1   2  396.44    5.60
  -1  -1   2  393.57    5.33
  -1  -1   2  402.48    5.11
  -1   1  -1   92.29    2.05
   1   1   1   84.44    1.73
   1   1   1   86.76    1.57
   1   1   1   91.06    2.15
  -1   1  -1   89.74    1.79
   1  -1   1   90.91    1.72
   1  -1   1   93.06    1.90
  -1  -1  -1   86.55    1.75
  -1  -1  -1   86.11    1.55
  -1   1  -2   12.13    2.39
   1   1   2   10.77    1.11
   1   1   2   12.25    2.72
  -1   1  -2   12.16    1.35
   1  -1   2   11.61    3.44
   1  -1   2   10.89    0.87
  -1  -1  -2   13.54    1.70
  -1  -1  -2   11.19    0.84
  -1   1  -3  790.86    7.15
   1   1   3  758.78    5.23
   1   1   3  755.18    5.61
  -1   1  -3  782.49    5.01
   1  -1   3  784.41    6.13
   1  -1   3  751.20    4.71
  -1  -1  -3  783.56    6.32
  -1   1  -4   47.77    1.98
   1   1   4   48.80    1.75
   1   1   4   47.76    2.09
  -1   1  -4   46.92    1.78
   1  -1   4   48.06    2.01
   1  -1   4   47.90    2.40
  -1  -1  -4   49.03    2.43
  -1   1  -5  148.55    5.11
   1   1   5  158.05    5.55
   1   1   5  157.57    3.99
   1  -1   5  158.85    4.31
   1  -1   5  157.07    3.63
  -1  -1  -5  156.52    4.33
  -1   1  -6  393.10    8.47
   1   1   6  393.32    8.47
   1   1   6  401.64    9.82
   1  -1   6  425.77    5.68
   1  -1   6  406.26    8.39
  -1  -1  -6  411.68    8.97
  -1   1  -7  183.55    5.74
   1   1   7  194.28    5.85
   1   1   7  198.46    5.94
   1  -1   7  190.29    5.68
   1  -1   7  194.40    5.95
  -1  -1  -7  202.13    6.30
  -1   1  -8   20.75    6.68
   1   1   8   20.43    3.15
   1   1   8   22.27    6.86
   1  -1   8   18.37    2.88
   1  -1   8   18.95    2.40
  -1  -1  -8   23.12    2.70
  -1   1  -9  172.97   12.25
   1   1   9  169.18    7.71
   1   1   9  168.71    7.30
   1  -1   9  183.01    8.60
   1  -1   9  165.20    9.22
  -1  -1  -9  187.95    8.29
  -1   1 -10  207.34   14.04
   1   1  10  214.60    8.40
   1   1  10  213.87   11.15
   1  -1  10  216.40    8.63
   1  -1  10  204.97    8.84
  -1  -1 -10  207.43    9.74
  -1   1 -11   84.15    7.54
   1   1  11   83.68    7.81
   1   1  11   80.57    6.87
   1  -1  11   79.94   10.20
   1  -1  11   76.77    8.08
  -1  -1 -11   86.90    5.39
  -1   1 -12   62.59    8.05
   1   1  12   67.14   11.07
   1   1  12   66.03    4.34
   1  -1  12   72.07   10.96
   1  -1  12   64.31    9.19
  -1  -1 -12   65.53    9.78
  -1   1 -13   34.75    6.02
   1   1  13   40.62   11.26
   1   1  13   36.29    3.32
  -1  -1 -13   35.18    8.90
   1  -1  13   37.81    4.81
  -1   1 -14    8.64    4.76
   1   1  14   20.38    9.65
   1  -1  14   15.36    5.99
  -1   1 -15   20.23    7.94
   1   1  15   24.09    7.42
   1  -1  15   21.01   11.86
  -1  -1 -15   22.22    9.66
  -1   2  16  128.50   15.06
  -1   2  16  146.32   15.23
  -1  -2  16  153.65    9.89
  -1   2  15    2.80    2.55
  -1   2  15    2.16    2.82
  -1  -2  15    1.64    2.02
  -1   2  14  279.58   12.81
  -1   2  14  290.26   15.60
  -1  -2  14  288.98   15.25
  -1  -2  14  255.58   15.44
   1  -2 -14  273.51   11.95
   1   2 -13    9.32    2.75
  -1   2  13   13.67    4.28
  -1  -2  13    7.35    3.95
   1  -2 -13   10.36    3.53
   1   2 -12  591.92   22.40
  -1   2  12  616.16   24.61
  -1   2  12  622.37   23.48
  -1  -2  12  621.73   23.04
  -1  -2  12  585.75   23.82
   1  -2 -12  647.09   23.98
   1   2 -11  106.00    6.88
  -1   2  11  114.84    7.04
  -1   2  11  116.47    5.66
  -1  -2  11  106.30    5.16
  -1  -2  11  108.16    8.31
   1  -2 -11  115.40    6.38
   1   2 -10  255.88   11.02
  -1   2  10  295.33   11.82
  -1   2  10  287.97   11.97
  -1  -2  10  273.68   11.22
  -1  -2  10  255.15   11.01
   1  -2 -10  286.37   11.94
   1   2  -9  340.42   10.32
  -1   2   9  394.05    8.80
  -1   2   9  380.66    9.08
  -1  -2   9  348.13    8.80
  -1  -2   9  344.75   12.54
   1  -2  -9  391.77    9.03
   1   2  -8  523.86    8.26
  -1   2   8  579.94   11.57
  -1   2   8  580.78    9.55
  -1  -2   8  528.08   12.03
  -1  -2   8  509.23    9.70
   1  -2  -8  571.45   11.19
   1   2  -7  175.07    4.82
  -1   2   7  196.25    5.63
  -1   2   7  202.58    5.84
  -1  -2   7  173.29    5.35
  -1  -2   7  179.03    7.35
   1  -2  -7  183.60    5.48
   1   2  -6  284.96    6.39
  -1   2   6  287.56    6.41
  -1   2   6  302.21    7.09
  -1  -2   6  284.30    6.64
  -1  -2   6  282.80    6.64
   1  -2  -6  292.85    6.95
   1   2  -5   70.71    2.67
  -1   2   5   68.63    2.31
  -1   2   5   69.16    2.51
  -1  -2   5   70.97    2.32
  -1  -2   5   71.01    3.11
   1  -2  -5   71.78    2.54
   1   2  -4  253.06    4.01
  -1   2   4  237.77    3.97
  -1   2   4  242.04    4.42
  -1  -2   4  243.97    4.20
  -1  -2   4  235.24    4.29
   1  -2  -4  247.68    4.51
  -1   2   3  314.80    4.94
  -1   2   3  290.83    4.27
   1  -2  -3  292.18    4.63
  -1  -2   3  280.58    4.37
  -1  -2   3  308.11    4.62
   1  -2  -3  287.24    4.16
  -1  -2   3  289.90    5.09
  -1  -2   3  297.08    4.27
  -1   2   2    8.98    0.92
  -1   2   2   10.58    1.04
   1   2  -2   11.46    1.80
   1   2  -2   10.79    0.80
   1   2  -2   10.53    1.38
  -1   2   2    9.82    1.44
   1  -2  -2   10.96    2.56
  -1  -2   2   10.84    0.96
   1  -2  -2   11.09    0.81
  -1  -2   2   12.32    1.62
   1   2  -1 1220.10    6.65
  -1   2   1 1221.13    6.78
  -1   2   1 1221.43    6.87
   1   2  -1 1233.45    7.43
   1   2  -1 1234.47    7.06
   1  -2  -1 1226.46    7.08
   1  -2  -1 1216.38    6.73
  -1  -2   1 1221.05    7.14
   1   2   0  425.39    5.71
   1   2   0  416.23    5.55
  -1   2   0  423.03    5.53
  -1   2   0  450.72    6.06
  -1   2   0  434.83    5.61
   1   2   0  447.35    6.11
  -1  -2   0  434.33    6.30
   1  -2   0  437.04    5.85
   1  -2   0  460.67    5.87
   1  -2   0  428.90    5.56
  -1  -2   0  431.23    5.73
  -1  -2   0  438.38    5.96
  -1   2  -1 1454.90    8.85
  -1   2  -1 1426.55    7.19
   1   2   1 1445.44    8.33
   1   2   1 1452.19    8.36
  -1  -2  -1 1455.92    8.84
   1  -2   1 1407.82    7.89
  -1  -2  -1 1405.86    8.61
   1  -2   1 1399.81    7.04
  -1   2  -2   27.38    2.98
  -1   2  -2   27.69    1.01
  -1   2  -2   28.47    1.12
   1   2   2   28.44    1.45
   1   2   2   30.09    4.18
   1  -2   2   28.10    1.63
  -1  -2  -2   32.37    2.47
  -1   2  -3  354.22    5.68
   1   2   3  344.32    5.14
   1   2   3  344.86    5.78
  -1   2  -3  363.78    5.01
  -1  -2  -3  353.07    5.85
   1  -2   3  355.90    5.10
  -1   2  -4   24.39    2.87
   1   2   4   22.53    1.78
   1   2   4   24.23    2.77
  -1   2  -4   23.37    1.05
   1  -2   4   23.84    2.93
   1  -2   4   22.50    1.45
  -1  -2  -4   21.94    1.64
  -1   2  -5   10.43    3.70
   1   2   5    9.14    2.53
   1   2   5   10.32    3.23
   1  -2   5   11.72    4.64
   1  -2   5    8.33    2.26
  -1  -2  -5    9.22    1.96
  -1   2  -6   19.78    6.71
   1   2   6   22.95    3.47
   1   2   6   20.83    2.38
   1  -2   6   20.24    5.19
   1  -2   6   21.14    3.63
  -1  -2  -6   19.69    2.45
  -1   2  -7    7.13    2.58
   1   2   7    4.60    2.18
   1   2   7    6.05    3.02
   1  -2   7    8.14    2.63
   1  -2   7    5.17    1.53
  -1  -2  -7    6.11    2.38
  -1   2  -8  100.05    3.85
   1   2   8  101.74    3.76
   1   2   8  105.78    4.11
   1  -2   8  107.79    9.87
   1  -2   8   94.67    4.49
  -1  -2  -8  106.08    5.04
  -1   2  -9   14.14    2.80
   1   2   9   14.22    3.61
   1   2   9   14.65    3.76
   1  -2   9   11.25    3.77
   1  -2   9   11.17    2.63
  -1  -2  -9   15.42    3.21
  -1   2 -10   42.78    5.37
   1   2  10   40.90    3.87
   1   2  10   42.95    3.32
   1  -2  10   47.95    9.35
   1  -2  10   40.16    7.88
  -1  -2 -10   41.50    5.81
  -1   2 -11  103.95    5.32
   1   2  11  106.06    5.11
   1   2  11   97.07    5.35
   1  -2  11  109.15    5.81
   1  -2  11   96.24    7.20
  -1  -2 -11  113.12    6.09
  -1   2 -12  109.16   12.75
   1   2  12  110.37    4.96
   1   2  12  105.78    6.12
  -1  -2 -12  111.06    7.28
   1  -2  12  118.73    9.38
  -1   2 -13   52.53   11.33
   1   2  13   54.78    5.43
   1   2  13   48.78    7.69
  -1  -2 -13   48.43    5.05
   1  -2  13   47.78   16.80
  -1   2 -14  112.74   10.53
   1   2  14  128.71    7.16
   1   2  14  127.34    6.04
  -1  -2 -14  106.87   16.62
   1  -2  14  120.43    8.20
  -1   2 -15   11.96    5.69
   1   2  15    4.59    2.90
   1  -2  15    4.94    3.26
  -1  -2 -15    8.33    6.26
  -1   3  16    4.29    3.57
  -1  -3  16    6.06    5.42
  -1   3  15   85.93   16.34
  -1   3  15  102.83    6.69
  -1  -3  15  108.41    7.47
  -1   3  14    2.71    2.91
  -1   3  14    0.67    2.56
  -1  -3  14    0.78    3.17
  -1  -3  14    1.42    1.32
   1  -3 -14   -0.88    2.09
   1   3 -13  522.08   23.17
  -1   3  13  575.75   24.57
  -1   3  13  550.71   25.13
  -1  -3  13  506.39   27.64
  -1  -3  13  508.37   24.43
   1  -3 -13  583.14   28.80
   1   3 -12    7.31    2.34
  -1   3  12    7.53    4.81
  -1   3  12    8.01    3.01
  -1  -3  12   11.09    4.97
  -1  -3  12    5.45    3.38
   1  -3 -12    8.80    3.96
   1   3 -11   29.78    7.34
  -1   3  11   32.48    4.10
  -1   3  11   26.30    3.85
  -1  -3  11   36.54   11.17
  -1  -3  11   26.43    5.89
   1  -3 -11   32.12    3.29
   1   3 -10  380.13   10.80
  -1   3  10  458.31   12.59
  -1   3  10  448.62   12.65
  -1  -3  10  410.92   14.07
  -1  -3  10  362.61   14.21
   1  -3 -10  453.01   12.40
   1   3  -9  175.50    6.48
  -1   3   9  191.21    6.09
  -1   3   9  199.95    6.61
  -1  -3   9  185.88    6.61
  -1  -3   9  179.01    8.26
   1  -3  -9  207.70    7.14
   1   3  -8    9.29    2.40
  -1   3   8    9.55    2.94
  -1   3   8    7.66    2.48
  -1  -3   8   14.78    4.55
  -1  -3   8   12.11    2.54
   1  -3  -8   11.95    3.95
   1   3  -7  341.37    6.35
  -1   3   7  363.07    6.14
  -1   3   7  346.72    6.53
  -1  -3   7  349.24    7.76
  -1  -3   7  335.67    7.16
   1  -3  -7  358.25    7.86
   1   3  -6   21.69    2.00
  -1   3   6   22.08    1.82
  -1  -3   6   24.03    6.94
   1  -3  -6   22.61    2.38
  -1  -3   6   24.40    3.07
   1   3  -5  319.63    7.22
  -1   3   5  324.86    6.70
  -1   3   5  330.57    7.12
  -1  -3   5  296.52    6.40
  -1  -3   5  315.90    7.21
   1  -3  -5  328.87    7.77
  -1   3   4 1030.98    7.47
  -1   3   4 1019.59    6.63
   1  -3  -4 1000.93    8.60
  -1  -3   4 1009.21    6.75
  -1  -3   4 1021.44    7.91
  -1   3   3 1475.75    9.76
   1   3  -3 1515.89    9.37
  -1   3   3 1489.80    8.06
  -1  -3   3 1490.50   10.00
   1  -3  -3 1443.94    7.84
   1  -3  -3 1453.50    9.06
  -1  -3   3 1460.38    8.57
  -1   3   2  401.90    5.79
   1   3  -2  415.16    6.40
  -1   3   2  396.42    5.15
  -1   3   2  385.95    4.93
  -1  -3   2  405.68    5.95
   1  -3  -2  420.97    7.14
  -1  -3   2  406.72    5.70
   1   3  -1 1536.88    9.15
  -1   3   1 1544.91    8.71
   1  -3  -1 1542.22    9.25
  -1  -3   1 1535.21    9.85
   1  -3  -1 1525.32    7.64
  -1  -3   1 1508.35    8.77
  -1   3   0    5.67    0.97
  -1   3   0    6.86    1.81
   1   3   0    5.16    2.12
   1   3   0    4.24    0.98
  -1  -3   0    5.81    1.41
  -1  -3   0    7.02    1.84
   1  -3   0    6.71    1.86
   1  -3   0    5.25    1.75
   1  -3   0    5.44    1.21
   1   3   1   40.52    1.72
  -1   3  -1   41.83    1.33
  -1   3  -1   44.13    1.26
   1  -3   1   44.82    2.01
  -1  -3  -1   45.29    1.93
  -1  -3  -1   39.88    2.03
   1  -3   1   46.39    3.91
   1  -3   1   41.26    1.40
   1   3   2 2088.44   12.15
  -1   3  -2 2119.36   10.89
  -1  -3  -2 2121.07   12.91
   1  -3   2 2167.84   13.50
  -1   3  -3  108.62    2.95
  -1   3  -3  108.43    2.34
  -1   3  -3  105.97    2.28
   1   3   3  102.90    2.54
   1   3   3  105.10    3.77
   1  -3   3  104.62    2.89
  -1  -3  -3  112.55    3.46
  -1   3  -4  353.73    7.91
  -1   3  -4  349.01    5.17
  -1   3  -4  356.94    5.00
   1   3   4  346.56    5.90
   1   3   4  343.34    5.56
   1  -3   4  325.98    5.71
  -1  -3  -4  355.77    7.37
  -1   3  -5   57.65    2.37
   1   3   5   64.72    3.09
   1   3   5   64.13    3.02
   1  -3   5   61.10    2.72
   1  -3   5   63.71    2.16
  -1  -3  -5   64.12    2.70
  -1   3  -6   13.44    5.20
   1   3   6   16.39    5.46
   1   3   6   17.49    5.08
   1  -3   6   23.32    7.11
   1  -3   6   13.53    3.49
  -1  -3  -6   17.70    2.89
  -1   3  -7    1.92    1.74
   1   3   7    4.48    2.72
   1   3   7    1.52    2.04
   1  -3   7    1.18    2.40
   1  -3   7    2.38    0.99
  -1  -3  -7    2.03    2.08
  -1   3  -8   36.77    3.34
   1   3   8   38.44    4.81
   1   3   8   44.50    5.66
   1  -3   8   47.56    9.48
   1  -3   8   39.00    3.07
  -1  -3  -8   40.92    4.34
  -1   3  -9    1.15    1.94
   1   3   9   -0.96    2.47
   1   3   9    2.46    2.24
   1  -3   9    1.89    2.33
   1  -3   9    1.94    1.62
  -1  -3  -9    3.08    2.27
  -1   3 -10  708.35   24.58
   1   3  10  760.53   23.36
   1   3  10  767.15   25.98
   1  -3  10  766.74   24.61
   1  -3  10  693.47   21.30
  -1  -3 -10  762.46   23.53
   1   3  11   18.27    3.81
   1   3  11   17.02    4.31
   1  -3  11   16.67    5.04
   1  -3  11   13.40    4.39
  -1  -3 -11   15.21    3.41
  -1   3 -12  112.87    7.06
   1   3  12  119.63    6.81
   1   3  12  109.66    9.15
  -1  -3 -12  121.22   13.01
   1  -3  12  116.88   17.43
  -1   3 -13   26.78    5.98
   1   3  13   30.11    4.52
   1   3  13   25.77    3.89
  -1  -3 -13   28.93    5.08
   1  -3  13   28.94    5.09
  -1   3 -14   58.88    8.38
   1   3  14   61.84   10.12
   1   3  14   64.73    6.44
  -1  -3 -14   57.49    7.89
   1  -3  14   63.96   11.17
   1   3  15   88.97    6.48
   1  -3  15   87.69    6.87
  -1  -3 -15   82.48   13.43
  -1   4  16   29.58    5.01
  -1   4  16   31.19    7.73
  -1  -4  16   29.19    9.89
  -1   4  15    2.01    2.79
  -1   4  15    2.23    2.05
  -1  -4  15    1.21    2.46
  -1   4  14  212.34   11.74
  -1   4  14  204.72   10.80
   1  -4 -14  225.08   11.53
  -1  -4  14  193.49   14.42
   1   4 -13   12.43    4.50
  -1   4  13   16.51    6.08
  -1   4  13   22.69    6.00
  -1  -4  13   24.01    7.03
  -1  -4  13   15.81    4.49
   1  -4 -13   22.46    4.56
   1   4 -12  475.59   19.28
  -1   4  12  563.76   21.03
  -1   4  12  518.81   21.88
  -1  -4  12  490.11   19.39
  -1  -4  12  484.79   21.07
   1  -4 -12  561.53   22.04
   1   4 -11  295.61   10.36
  -1   4  11  363.94   13.06
  -1   4  11  341.23   13.45
  -1  -4  11  298.03   10.94
  -1  -4  11  295.95   11.29
   1  -4 -11  363.70   11.73
   1   4 -10  156.94    8.13
  -1   4  10  178.85    7.56
  -1   4  10  184.35    7.95
  -1  -4  10  154.63    7.58
  -1  -4  10  154.37    7.88
   1  -4 -10  181.85    7.28
   1   4  -9  251.85    7.72
  -1   4   9  262.14    7.07
  -1   4   9  272.69    7.84
   1  -4  -9  268.30    7.47
  -1  -4   9  244.56    7.73
   1   4  -8  704.85   13.09
  -1   4   8  756.46   11.18
  -1   4   8  731.92   13.66
  -1  -4   8  715.12   11.29
  -1  -4   8  718.02   11.37
   1  -4  -8  770.43   13.56
   1   4  -7  148.13    6.94
  -1   4   7  149.17    4.58
  -1   4   7  157.98    5.45
  -1  -4   7  131.77    4.87
  -1  -4   7  144.44    4.63
   1  -4  -7  151.39    5.94
   1   4  -6  481.39    8.24
  -1   4   6  499.02    6.46
  -1   4   6  511.83    7.38
  -1  -4   6  500.41    6.62
  -1  -4   6  489.51    7.41
   1  -4  -6  503.80    7.84
   1   4  -5  543.54    7.70
  -1   4   5  541.61    6.44
  -1   4   5  535.78    7.08
  -1  -4   5  531.57    6.48
  -1  -4   5  523.70    7.12
   1  -4  -5  549.96    9.46
   1   4  -4  110.08    3.10
  -1   4   4  111.56    2.27
  -1   4   4  108.04    3.61
  -1  -4   4  107.39    2.68
  -1  -4   4  113.58    3.12
   1  -4  -4  115.23    3.35
  -1   4   3  254.38    4.34
   1   4  -3  255.92    6.42
  -1   4   3  246.85    3.65
  -1   4   3  254.74    3.77
  -1  -4   3  253.71    4.56
   1  -4  -3  255.91    4.63
  -1  -4   3  259.94    5.38
  -1   4   2 1759.56   10.50
   1   4  -2 1744.02   11.17
  -1   4   2 1795.28    9.33
   1  -4  -2 1802.80    9.28
  -1  -4   2 1780.76   11.74
   1  -4  -2 1749.34   11.90
  -1  -4   2 1780.72   11.52
  -1   4   1 2027.53   11.48
  -1   4   1 2059.00   10.41
   1  -4  -1 1993.35   12.23
  -1  -4   1 2059.62   11.95
   1  -4  -1 2019.96   10.38
  -1  -4   1 2009.05   11.66
  -1  -4   010506.40   15.33
  -1   4  -1 1436.25    8.32
   1  -4   1 1465.93    9.30
  -1  -4  -1 1460.87   10.36
   1  -4   1 1455.43    8.74
  -1  -4  -1 1460.15    9.28
  -1   4  -2   14.92    2.45
   1   4   2   16.18    1.88
   1  -4   2   16.19    1.80
   1  -4   2   18.56    1.81
  -1  -4  -2   15.98    2.07
  -1  -4  -2   15.52    1.60
   1  -4   2   16.82    1.05
  -1   4  -3 1092.35    6.77
   1   4   3 1043.58    8.22
   1   4   3 1071.63    7.95
   1  -4   3 1051.85    8.00
   1  -4   3 1083.64    8.05
  -1  -4  -3 1079.63    8.95
  -1   4  -4  408.36    9.87
   1   4   4  403.06    8.71
   1   4   4  406.79    9.30
  -1   4  -4  407.33    7.82
   1  -4   4  401.76    8.26
  -1  -4  -4  408.98    8.73
  -1   4  -5 1804.27   19.01
   1   4   5 1857.44   19.02
   1   4   5 1845.89   18.75
  -1  -4  -5 1809.87   19.00
   1  -4   5 1775.39   19.31
  -1   4  -6  259.82    8.02
   1   4   6  271.39    7.08
   1   4   6  254.10    7.05
  -1   4  -6  261.43    7.54
   1  -4   6  243.75    6.73
  -1  -4  -6  277.17    7.61
  -1   4  -7  638.07   10.47
   1   4   7  674.82   10.53
   1   4   7  638.75   10.00
   1  -4   7  637.46   10.13
   1  -4   7  625.49    8.57
  -1  -4  -7  681.70   11.42
  -1   4  -8    4.37    1.91
   1   4   8    6.05    2.62
  -1  -4  -8    5.29    2.73
   1  -4   8    3.37    1.79
   1  -4   8    3.53    2.99
  -1   4  -9  170.81    8.83
   1   4   9  181.34    7.39
   1   4   9  192.36    8.16
   1  -4   9  188.21    8.12
   1  -4   9  176.23    7.27
  -1  -4  -9  186.41    7.74
   1   4  10    4.09    2.30
   1   4  10    7.61    2.71
   1  -4  10    2.26    4.07
   1  -4  10    5.11    2.36
  -1  -4 -10    5.28    4.18
  -1   4 -11   89.70    5.17
   1   4  11   95.04   14.37
   1  -4  11   90.13    6.43
  -1  -4 -11   97.89    5.59
  -1   4 -12    2.57    1.43
   1   4  12    1.66    1.59
   1   4  12    6.97    3.02
  -1  -4 -12    3.02    3.20
   1  -4  12    2.06    2.17
  -1   4 -13   53.78    9.36
   1   4  13   72.42    5.05
   1   4  13   63.40    5.57
  -1  -4 -13   67.42    7.91
   1  -4  13   62.88   11.09
  -1   4 -14    1.56    1.78
   1   4  14    2.24    1.44
   1   4  14    1.22    2.90
  -1  -4 -14    3.32    2.84
   1  -4  14   -0.54    3.82
   1   4  15   48.86   19.68
   1  -4  15   42.68   19.36
  -1   5  15   72.34   11.76
  -1   5  15   78.41    8.61
  -1  -5  15   65.20   17.55
  -1   5  14   79.85   11.40
  -1   5  14   77.52   10.92
   1  -5 -14   95.01    5.24
  -1  -5  14   98.91    7.39
   1   5 -13   33.78    5.03
  -1   5  13   48.33    4.41
  -1   5  13   48.64    6.11
   1  -5 -13   48.66    4.87
  -1  -5  13   28.23   10.83
   1   5 -12    6.26    2.37
  -1   5  12    9.32    2.68
  -1   5  12    5.88    2.77
  -1  -5  12    8.06    4.56
  -1  -5  12    8.24    2.95
   1  -5 -12    6.70    3.22
   1   5 -11  430.02   13.07
  -1   5  11  518.42   15.55
  -1   5  11  533.35   17.14
  -1  -5  11  439.70   15.57
  -1  -5  11  429.26   13.32
  -1   5  10  374.13   16.98
  -1   5  10  376.10   10.90
   1  -5 -10  377.40   11.31
   1   5  -9  330.10   12.86
  -1   5   9  345.74   10.28
  -1   5   9  332.65   10.20
  -1  -5   9  324.15   10.27
  -1  -5   9  327.43   10.28
   1  -5  -9  360.65   11.24
   1   5  -8  459.16   10.06
  -1   5   8  477.39   10.14
  -1   5   8  458.12   11.10
  -1  -5   8  466.13   10.24
  -1  -5   8  455.66   10.75
   1  -5  -8  440.35   11.39
   1   5  -7  591.55    9.60
  -1   5   7  593.27    8.94
  -1   5   7  594.51    9.92
  -1  -5   7  580.57    8.63
  -1  -5   7  578.54   10.01
   1  -5  -7  610.39   13.63
   1   5  -6  297.64    8.13
  -1   5   6  306.61    7.26
  -1   5   6  293.61    7.86
  -1  -5   6  300.88    7.47
  -1  -5   6  297.96    7.86
   1  -5  -6  312.11    8.64
   1   5  -5  704.27    8.48
  -1   5   5  691.09    7.79
  -1   5   5  716.33    9.17
  -1  -5   5  700.14    8.30
  -1  -5   5  721.21    9.24
   1  -5  -5  730.15    9.39
   1   5  -4  908.92   10.96
  -1   5   4  895.75    8.88
  -1   5   4  886.44   10.24
  -1  -5   4  914.88   10.95
  -1  -5   4  871.45   10.57
   1  -5  -4  911.08   11.44
   1   5  -3  698.27    7.17
  -1   5   3  699.49    4.82
  -1   5   3  692.81    7.86
  -1  -5   3  678.26    7.38
  -1  -5   3  699.45    6.90
   1  -5  -3  683.19    7.11
   1   5  -2 2774.68   17.73
  -1   5   2 2735.57   13.93
  -1   5   2 2715.61   15.84
  -1  -5   2 2687.89   15.85
   1  -5  -2 2705.18   13.75
   1  -5  -2 2668.46   16.74
  -1   5   1 1949.00   11.87
   1   5  -1 1904.50   12.04
  -1   5   1 1999.53   10.64
  -1  -5   1 1927.37   11.80
   1  -5  -1 1975.60   10.61
  -1  -5   1 1962.28   12.43
   1  -5  -1 1957.74   12.80
   1   5   0 1992.27   12.44
  -1   5   0 2029.01   12.13
   1  -5   0 2048.23   13.37
   1  -5   0 2025.78   11.10
  -1  -5   0 2030.64   12.39
  -1  -5   0 2064.40   13.02
  -1   5  -1  114.97    2.82
   1   5   1  117.61    2.91
   1  -5   1  118.27    2.97
   1  -5   1  117.26    2.60
  -1  -5  -1  118.63    3.72
  -1  -5  -1  120.54    2.99
  -1   5  -2 1239.49    7.83
   1   5   2 1245.54   10.21
  -1  -5  -2 1194.71    9.31
  -1  -5  -2 1214.88    8.27
   1  -5   2 1219.16    8.53
  -1   5  -3  297.34    6.07
   1   5   3  287.68    6.55
   1   5   3  313.42    7.57
   1  -5   3  304.08    7.15
   1  -5   3  296.56    6.41
  -1  -5  -3  299.48    6.94
   1   5   4 1833.58   18.68
   1   5   4 1765.58   17.44
  -1  -5  -4 1765.89   18.95
   1  -5   4 1723.41   18.04
   1  -5   4 1791.33   18.67
  -1   5  -5  159.54    5.21
   1   5   5  155.17    4.66
   1   5   5  161.03    4.74
   1  -5   5  161.08    5.11
   1  -5   5  159.40    4.95
  -1  -5  -5  167.72    7.21
  -1   5  -6   57.10    6.77
   1   5   6   50.14    3.23
   1   5   6   54.23    6.21
  -1   5  -6   51.20    2.54
   1  -5   6   50.51    3.14
  -1  -5  -6   49.00    2.77
  -1   5  -7  422.80   13.90
   1   5   7  470.16   15.12
   1   5   7  473.40   15.38
  -1   5  -7  469.10   15.22
   1  -5   7  427.78   15.00
  -1  -5  -7  497.95   20.84
  -1   5  -8  354.28    9.79
   1   5   8  367.21   10.33
   1   5   8  361.57   10.73
  -1  -5  -8  396.69   12.37
   1  -5   8  328.85   14.19
  -1   5  -9  464.17   15.00
   1   5   9  499.09   13.79
  -1   5  -9  498.36   11.48
  -1  -5  -9  509.42   13.13
   1  -5   9  481.80   15.23
   1   5  10  469.33   14.56
   1   5  10  455.58   13.91
  -1   5 -10  421.05   13.58
   1  -5  10  436.48   14.07
  -1  -5 -10  461.92   16.37
  -1   5 -11  153.99   13.92
   1   5  11  173.58    8.46
   1   5  11  175.52    8.31
  -1  -5 -11  171.52    8.41
   1  -5  11  155.09    9.48
  -1   5 -12  160.43   14.80
   1   5  12  205.66    9.28
   1   5  12  194.11   10.29
  -1  -5 -12  189.32    8.83
   1  -5  12  181.82    9.48
  -1   5 -13   88.18    5.24
   1   5  13   93.96   15.20
   1   5  13   94.01    7.25
  -1  -5 -13   87.42   10.27
   1  -5  13   84.16    7.89
  -1   5 -14  223.46   11.46
   1   5  14  255.62   10.85
   1   5  14  239.25   12.04
  -1  -5 -14  239.23   18.78
   1  -5  14  255.13   12.60
   1   5  15   26.11    5.24
   1   5  15   19.61    5.39
  -1  -5 -15   13.65    7.28
   1  -5  15   23.57    5.76
  -1   6  15   31.59   14.35
  -1  -6  15   50.19    7.52
   1  -6 -15   40.94    4.69
  -1   6  14   13.76    6.68
  -1   6  14   12.92    6.92
   1  -6 -14   15.31    7.58
  -1  -6  14   21.30    6.03
  -1   6  13   63.99    5.11
  -1   6  13   50.45   13.55
   1  -6 -13   66.75    6.26
  -1  -6  13   58.13    9.08
   1   6 -12   34.41    7.71
  -1   6  12   42.28    9.23
  -1   6  12   52.11    5.94
  -1  -6  12   34.99    9.94
  -1  -6  12   43.77    8.58
   1  -6 -12   49.66    5.37
  -1   6  11  140.86    7.20
   1   6 -11  133.86    4.72
  -1  -6  11  127.53    5.53
  -1  -6  11  126.79    6.47
   1   6 -10  300.93   11.78
  -1   6  10  332.81   14.13
  -1   6  10  309.90   12.56
  -1  -6  10  295.97   10.61
  -1  -6  10  291.34    8.09
   1  -6 -10  317.36   12.89
   1   6  -9 1290.28   27.94
  -1   6   9 1303.33   28.45
  -1   6   9 1330.87   32.21
  -1  -6   9 1233.18   26.86
  -1  -6   9 1266.13   28.20
   1  -6  -9 1327.36   29.46
   1   6  -8   34.47    4.09
  -1   6   8   37.86    3.06
  -1   6   8   45.48   10.95
  -1  -6   8   33.57    3.32
  -1  -6   8   37.31    4.45
   1  -6  -8   41.28    8.77
   1   6  -7 1094.80   16.96
  -1   6   7 1082.60   13.84
  -1   6   7 1073.00   16.77
  -1  -6   7 1088.87   16.00
  -1  -6   7 1089.40   15.91
   1  -6  -7 1094.72   16.63
   1   6  -6   27.20    5.39
  -1   6   6   27.72    4.05
  -1   6   6   26.07    2.93
  -1  -6   6   26.05    2.25
  -1  -6   6   28.92    4.38
   1  -6  -6   30.61    4.51
   1   6  -5  537.87    8.81
  -1   6   5  529.26    7.10
  -1   6   5  512.21    8.13
  -1  -6   5  534.29    9.77
  -1  -6   5  515.82    8.76
   1  -6  -5  537.46    9.53
   1   6  -4  146.23    4.42
  -1   6   4  146.38    3.60
  -1   6   4  146.95    4.24
  -1  -6   4  142.47    4.24
  -1  -6   4  140.54    4.29
   1  -6  -4  145.18    4.48
   1   6  -3 1112.33   12.45
  -1   6   3 1098.71   10.61
  -1   6   3 1151.74   12.59
  -1  -6   3 1104.29   12.33
  -1  -6   3 1134.34   12.30
   1  -6  -3 1094.86   12.50
  -1   6   2  835.49   10.60
   1   6  -2  858.86   11.84
  -1   6   2  838.93    8.26
  -1  -6   2  848.49   10.31
   1  -6  -2  866.79    8.60
   1  -6  -2  860.55   10.36
  -1  -6   2  839.17    9.60
   1   6  -1 2014.61   20.06
  -1   6   1 2054.20   20.32
   1  -6  -1 2102.91   20.92
  -1  -6   1 2060.25   19.95
   1  -6  -1 2072.77   19.11
  -1  -6   1 2090.07   21.01
   1   6   0 1436.62   15.02
  -1   6   0 1412.46   14.79
   1  -6   0 1392.18   14.77
   1  -6   0 1436.10   13.75
  -1  -6   0 1453.44   15.55
  -1  -6   0 1419.76   15.33
  -1   6  -1 1790.86   18.33
   1   6   1 1772.72   17.78
   1  -6   1 1725.64   17.42
   1  -6   1 1785.90   17.12
  -1  -6  -1 1748.93   17.81
  -1  -6  -1 1712.36   17.85
  -1   6  -2  955.49   10.34
   1   6   2  961.71   12.00
   1  -6   2  966.07   11.28
   1  -6   2  962.05   10.49
  -1  -6  -2  952.18   12.72
  -1  -6  -2  973.29   11.43
  -1   6  -3 1231.53   12.43
   1   6   3 1242.47   13.43
   1  -6   3 1219.78   13.74
   1  -6   3 1186.14   16.22
  -1  -6  -3 1242.88   13.79
  -1  -6  -3 1250.29   16.93
  -1   6  -4 1563.17   18.45
   1   6   4 1657.38   19.96
   1   6   4 1699.71   20.62
   1  -6   4 1662.11   21.40
   1  -6   4 1658.53   21.97
  -1  -6  -4 1664.80   22.00
  -1   6  -5 1375.90   17.31
   1   6   5 1426.77   17.75
   1   6   5 1409.17   19.66
   1  -6   5 1418.28   18.24
   1  -6   5 1365.67   20.12
  -1  -6  -5 1380.47   18.86
  -1   6  -6  410.33   13.16
   1   6   6  447.83   14.35
   1   6   6  440.99   14.35
   1  -6   6  409.12   13.60
   1  -6   6  404.52   13.40
  -1  -6  -6  433.91   14.37
   1   6   7  560.23   11.72
   1   6   7  551.71   12.24
  -1   6  -7  520.34   10.80
   1  -6   7  503.57   11.42
  -1  -6  -7  554.39   13.06
  -1   6  -8  286.34   11.04
   1   6   8  303.20   11.89
   1   6   8  289.28   11.90
   1  -6   8  296.43   11.79
   1  -6   8  267.43   12.37
  -1  -6  -8  315.87   13.67
   1   6   9  499.12   17.18
   1   6   9  469.55   19.06
  -1   6  -9  476.97   15.07
   1  -6   9  441.12   16.26
  -1  -6  -9  498.79   18.75
   1   6  10  203.98    9.15
   1   6  10  212.14   10.74
  -1  -6 -10  209.22    9.95
   1  -6  10  196.58    6.36
  -1   6 -11  101.47   10.09
   1   6  11  118.61    5.82
   1   6  11  109.88   15.10
  -1  -6 -11  113.49    8.17
   1  -6  11  115.20    7.38
  -1   6 -12  119.63   13.49
   1   6  12  138.70    7.68
   1   6  12  150.03   11.53
  -1  -6 -12  156.03    8.91
   1  -6  12  140.58   21.30
  -1   6 -13   36.26    5.35
   1   6  13   36.61   11.97
   1   6  13   47.51    5.20
  -1  -6 -13   41.97    5.06
   1  -6  13   32.85    5.13
   1   6  14   92.37    9.06
   1   6  14   97.90    7.19
  -1  -6 -14   90.98    7.40
   1  -6  14   95.11    8.46
  -1   7  15    2.23    3.68
  -1  -7  15    2.63    2.12
   1  -7 -15    0.36    3.07
  -1   7  14   48.83    6.27
  -1  -7  14   31.47   11.51
   1  -7 -14   41.58    5.03
  -1   7  13   36.39   14.84
  -1   7  13   43.45    5.24
   1  -7 -13   53.63    4.98
  -1  -7  13   44.85    7.43
  -1   7  12  130.63   14.21
  -1   7  12  132.08    5.14
   1  -7 -12  135.92   11.47
  -1  -7  12  118.75    4.62
  -1  -7  12  110.71    6.96
   1   7 -11   41.05    8.41
  -1   7  11   44.26    4.32
  -1   7  11   44.49    5.20
  -1  -7  11   45.35    7.18
  -1  -7  11   34.80    5.35
   1  -7 -11   40.69    4.62
   1   7 -10  514.15   18.82
  -1   7  10  505.93   17.46
  -1   7  10  547.86   17.11
  -1  -7  10  526.87   15.59
  -1  -7  10  479.41   17.15
   1  -7 -10  541.88   21.93
   1   7  -9   28.07    3.78
  -1   7   9   32.02    5.66
  -1   7   9   34.60    8.94
  -1  -7   9   31.53    7.81
  -1  -7   9   32.77   11.05
   1  -7  -9   29.50    3.49
   1   7  -8  315.53    6.12
  -1   7   8  325.95    8.88
  -1   7   8  324.18   10.32
  -1  -7   8  317.63    6.25
  -1  -7   8  319.89    7.81
   1  -7  -8  355.76   12.02
   1   7  -7  280.18    8.96
  -1   7   7  285.10    7.87
  -1   7   7  284.59   12.33
  -1  -7   7  271.58    6.71
  -1  -7   7  278.54    8.78
   1  -7  -7  300.86   11.91
   1   7  -6  525.98    8.98
  -1   7   6  545.17    8.07
  -1   7   6  560.00    9.64
  -1  -7   6  536.07    8.94
  -1  -7   6  526.63    9.05
   1  -7  -6  552.05    9.99
   1   7  -5  594.28    9.68
  -1   7   5  599.27    8.05
  -1   7   5  592.77   10.02
  -1  -7   5  572.48    9.08
  -1  -7   5  577.77    9.33
   1  -7  -5  597.96   11.63
   1   7  -4  361.61    7.05
  -1   7   4  360.66    5.57
  -1   7   4  368.12    6.76
  -1  -7   4  363.84    6.46
  -1  -7   4  351.78    7.85
   1  -7  -4  382.45    8.54
   1   7  -3  328.83    7.55
  -1   7   3  339.41    8.84
  -1  -7   3  323.26    8.58
  -1  -7   3  330.51    9.01
   1  -7  -3  345.40    7.31
   1  -7  -3  337.21    8.77
   1   7  -2 1193.99   13.56
  -1   7   2 1185.79   13.55
  -1  -7   2 1161.76   15.04
  -1  -7   2 1189.14   13.59
   1  -7  -2 1205.03   11.72
   1  -7  -2 1212.97   15.18
   1   7  -1 3677.76   34.66
  -1   7   1 3625.12   33.93
   1  -7  -1 3652.76   35.97
  -1  -7   1 3623.79   33.93
   1  -7  -1 3622.23   32.85
  -1  -7   1 3530.54   35.43
   1   7   0 2810.57   27.17
  -1   7   0 2845.54   27.71
   1  -7   0 2811.93   28.93
   1  -7   0 2794.47   25.88
  -1  -7   0 2780.74   27.24
  -1  -7   0 2899.41   30.71
   1   7   1   62.90    2.88
  -1   7  -1   61.17    2.32
   1  -7   1   60.98    3.01
   1  -7   1   63.89    2.31
  -1  -7  -1   60.04    3.12
  -1  -7  -1   64.54    2.97
  -1   7  -2  149.59    3.97
   1   7   2  156.84    4.95
   1  -7   2  147.75    5.00
   1  -7   2  154.60    4.17
  -1  -7  -2  162.84    4.78
  -1  -7  -2  153.63    4.69
  -1   7  -3  195.61    5.98
   1   7   3  185.50    5.49
   1  -7   3  193.44    8.43
   1  -7   3  185.78    6.15
  -1  -7  -3  186.17    5.56
  -1  -7  -3  191.06    6.07
  -1   7  -4  124.27    4.21
   1   7   4  122.73    4.34
   1   7   4  126.00    6.47
   1  -7   4  122.02    4.41
   1  -7   4  126.92    4.64
  -1  -7  -4  124.46    4.62
  -1   7  -5 1389.73   16.70
   1   7   5 1470.99   18.88
   1   7   5 1498.67   19.56
   1  -7   5 1414.60   18.76
   1  -7   5 1369.59   23.25
  -1  -7  -5 1477.12   20.64
  -1   7  -6  439.33   11.03
   1   7   6  463.42   12.43
   1   7   6  451.32   12.49
   1  -7   6  452.15   14.78
   1  -7   6  425.09   10.84
  -1  -7  -6  468.34   11.15
   1   7   7  227.78   11.91
   1   7   7  212.53    8.83
  -1  -7  -7  225.50   10.59
   1  -7   7  229.52    9.62
   1  -7   7  207.55    9.39
  -1   7  -8  187.06    7.09
   1   7   8  204.92    7.98
   1   7   8  206.94    8.73
   1  -7   8  208.38    8.88
   1  -7   8  187.02    9.06
  -1  -7  -8  211.70    9.58
   1   7   9  300.37   11.54
   1   7   9  311.76   10.49
  -1  -7  -9  324.06   11.30
   1  -7   9  304.72   11.96
   1  -7   9  266.84   10.30
   1   7  10   -0.91    3.15
   1   7  10    1.31    2.08
  -1  -7 -10    1.36    1.66
   1  -7  10    3.86    3.52
   1  -7  10   -2.83    3.41
   1   7  11  257.03   17.58
   1   7  11  252.77   12.13
  -1  -7 -11  268.98   13.11
   1  -7  11  228.90   11.42
   1  -7  11  224.40   13.64
   1   7  12   15.97    7.02
   1   7  12   21.40    4.08
  -1  -7 -12   23.93    4.81
   1  -7  12   15.25    4.50
   1  -7  12   19.42    7.26
   1   7  13   85.80    8.18
   1   7  13   65.31   14.59
  -1  -7 -13   81.20    5.86
   1  -7  13   48.92   18.94
   1  -7  13   71.45   14.54
   1   7  14   13.79    6.24
   1   7  14   13.23    4.63
  -1  -7 -14   13.71    8.29
   1  -7  14    9.20    9.01
  -1   8  14   -0.33    2.57
  -1  -8  14    1.83    2.68
   1  -8 -14    1.48    3.35
  -1   8  13   16.15    4.66
  -1  -8  13   -2.61    3.68
   1  -8 -13    5.07    3.22
  -1   8  12   37.49   15.32
   1  -8 -12   40.97   13.22
  -1  -8  12   34.10   13.10
  -1  -8  12   32.41    8.60
   1   8 -11    1.03    1.90
  -1   8  11    1.56    1.02
  -1   8  11    1.51    2.96
  -1  -8  11    1.59    1.70
  -1  -8  11    1.05    3.63
   1  -8 -11    4.36    4.35
   1   8 -10   37.40    6.98
  -1   8  10   44.62    3.24
  -1   8  10   49.63    8.30
  -1  -8  10   42.56    8.65
  -1  -8  10   46.70    9.78
   1  -8 -10   52.12   13.80
   1   8  -9   74.11    3.95
  -1   8   9   71.44    3.13
  -1   8   9   80.41    9.61
  -1  -8   9   73.92    9.78
  -1  -8   9   73.14    4.83
   1  -8  -9   79.15    4.60
  -1   8   8    6.39    1.85
  -1   8   8    5.16    3.27
   1   8  -8    5.32    2.66
  -1  -8   8    5.35    3.07
   1  -8  -8    7.33    2.54
   1   8  -7   68.88    4.05
  -1   8   7   70.66    2.52
  -1   8   7   72.48    4.85
  -1  -8   7   74.34    6.55
  -1  -8   7   75.23    6.31
   1  -8  -7   73.13    4.46
   1   8  -6    1.09    2.02
  -1   8   6    0.16    0.84
  -1   8   6    1.35    2.59
  -1  -8   6    1.20    1.43
  -1  -8   6    1.42    1.16
   1  -8  -6   -0.13    2.53
   1   8  -5    3.35    1.76
  -1   8   5    1.27    1.02
  -1   8   5    1.09    2.08
  -1  -8   5    1.37    1.76
  -1  -8   5    2.50    1.63
   1  -8  -5    1.98    2.36
   1   8  -4    1.62    1.09
  -1   8   4    1.35    1.24
  -1   8   4    2.50    1.55
  -1  -8   4    0.88    1.31
  -1  -8   4    1.07    1.50
   1  -8  -4    0.96    2.18
   1   8  -3   79.44    3.53
  -1   8   3   89.98    5.69
  -1  -8   3   82.96    3.55
  -1  -8   3   86.38    3.97
   1  -8  -3   85.54    3.43
   1  -8  -3   75.89    3.32
   1   8  -2   14.76    6.25
  -1   8   2   14.95    2.55
  -1  -8   2   11.47    2.47
  -1  -8   2   13.40    3.89
   1  -8  -2   13.28    2.62
   1  -8  -2   17.16    5.44
   1   8  -1 2137.50   27.16
  -1  -8   1 2109.33   27.59
  -1  -8   1 2088.63   26.96
   1  -8  -1 2164.28   24.95
   1   8   0  732.95   11.19
  -1   8   0  736.31   11.09
   1  -8   0  729.83   11.24
   1  -8   0  713.68    9.45
  -1  -8   0  736.56   11.02
  -1  -8   0  742.86   11.59
   1   8   1  188.07    5.74
  -1   8  -1  194.33    8.03
   1  -8   1  187.76    6.10
   1  -8   1  188.10    5.20
  -1  -8  -1  192.45    6.29
  -1  -8  -1  191.65    7.40
  -1   8  -2  416.41    7.26
   1   8   2  369.93   10.55
   1  -8   2  386.75    7.87
   1  -8   2  402.04    7.94
  -1  -8  -2  394.16    9.59
  -1  -8  -2  391.80    7.90
  -1   8  -3   48.89    2.46
   1   8   3   56.01    5.06
   1  -8   3   52.86    3.89
   1  -8   3   53.56    3.22
  -1  -8  -3   55.93    3.12
  -1  -8  -3   55.56    3.90
  -1   8  -4   63.90    4.45
   1   8   4   62.02    3.54
   1   8   4   68.28    5.42
   1  -8   4   57.23    3.22
   1  -8   4   59.61    3.16
  -1  -8  -4   65.36    3.62
  -1   8  -5   25.15    2.63
   1   8   5   24.16    4.06
   1   8   5   23.00    6.31
   1  -8   5   28.68    6.96
   1  -8   5   24.65    2.75
  -1  -8  -5   24.53    3.37
  -1   8  -6   46.36    4.08
   1   8   6   49.80    6.36
   1   8   6   57.33   10.48
   1  -8   6   51.05    8.56
   1  -8   6   50.32    3.86
  -1  -8  -6   58.26    8.11
  -1   8  -7   99.00    4.00
   1   8   7  112.93    5.45
   1   8   7  105.55    9.24
   1  -8   7  106.99    4.65
   1  -8   7   98.78    4.69
  -1  -8  -7  113.40    6.94
  -1   8  -8   32.31    3.57
   1   8   8   37.19    5.02
   1   8   8   38.25    5.95
   1  -8   8   40.99    4.09
   1  -8   8   34.43   10.47
  -1  -8  -8   38.37    6.96
   1   8   9  113.24    7.54
   1   8   9  120.94   13.04
   1  -8   9  116.12    7.72
   1  -8   9  100.73   10.15
   1   8  10   -0.35    2.93
   1   8  10    1.66    1.85
  -1  -8 -10    3.65    3.97
   1  -8  10    1.28    2.54
   1  -8  10    2.43    2.55
   1   8  11    4.37    3.10
   1   8  11    5.53    2.83
  -1  -8 -11    5.89    3.48
   1  -8  11    6.79    3.85
   1  -8  11    5.90    3.81
   1   8  12   13.07    5.94
   1   8  12    7.21    4.43
  -1  -8 -12    9.77    4.43
   1  -8  12   11.84    3.62
   1   8  13   14.72    5.22
   1   8  13   11.90    4.10
  -1  -8 -13   11.84    5.05
   1  -8  13    9.34    3.91
   1  -8  13    8.92    4.43
   1   8  14   13.04    5.07
   1  -8  14    9.61    4.05
  -1  -8 -14    9.35    5.06
  -1   9  14    5.97    4.29
  -1  -9  14    7.45    3.98
   1  -9 -14    7.36    3.39
  -1   9  13   -0.36    4.06
  -1  -9  13    4.87    3.81
   1  -9 -13    2.90    3.01
  -1   9  12    1.50    3.09
   1  -9 -12    5.42    4.39
  -1  -9  12   -1.88    3.52
  -1  -9  12    0.25    1.35
  -1   9  11    4.68    4.30
   1  -9 -11    0.38    2.70
  -1  -9  11    2.07    2.94
  -1  -9  11    4.58    3.10
   1   9 -10   30.35    3.44
  -1   9  10   37.57    8.52
   1  -9 -10   35.05    4.10
  -1  -9  10   30.38    7.83
  -1  -9  10   29.76    8.47
   1   9  -9    0.76    1.68
  -1   9   9    1.02    1.17
  -1   9   9    0.94    2.18
  -1  -9   9   -1.35    2.75
  -1  -9   9    3.43    2.44
   1  -9  -9    3.28    2.72
   1   9  -8  172.60    6.66
  -1   9   8  194.83    6.61
  -1   9   8  195.26    9.59
  -1  -9   8  177.64    8.05
  -1  -9   8  166.17    8.43
   1  -9  -8  196.60    8.95
   1   9  -7    1.56    2.31
  -1   9   7    0.08    1.14
   1  -9  -7    2.31    2.89
  -1  -9   7    1.05    1.72
  -1  -9   7    1.51    2.83
   1   9  -6  111.98    7.59
  -1   9   6  112.87    4.76
  -1   9   6  112.69    7.46
  -1  -9   6  110.53    6.43
  -1  -9   6  113.71    6.24
   1  -9  -6  115.01    6.67
   1   9  -5   20.90    4.24
  -1   9   5   23.59    3.11
  -1   9   5   25.18    3.16
  -1  -9   5   21.67    7.40
  -1  -9   5   23.63    3.10
   1  -9  -5   25.62    6.54
   1   9  -4   75.18    4.81
  -1   9   4   72.03    2.76
  -1   9   4   77.01    8.13
  -1  -9   4   81.51    3.87
  -1  -9   4   70.61    6.13
   1  -9  -4   76.36    4.73
   1   9  -3   11.07    2.50
  -1   9   3   13.25    5.02
  -1  -9   3    9.75    2.68
  -1  -9   3   13.69    4.04
   1  -9  -3   14.07    2.88
   1  -9  -3   15.76    4.96
   1   9  -2   31.35    4.63
  -1   9   2   37.17    6.10
  -1  -9   2   30.81    2.70
  -1  -9   2   33.27    2.52
   1  -9  -2   33.57    2.32
   1  -9  -2   34.85    3.60
   1   9  -1  267.26    9.70
  -1   9   1  293.40    9.87
   1  -9  -1  291.53   10.43
  -1  -9   1  295.95   10.95
   1  -9  -1  291.56    9.75
  -1  -9   1  292.69   12.06
   1   9   0  118.45    3.81
  -1   9   0  120.49    4.21
   1  -9   0  120.47    4.21
   1  -9   0  116.86    3.89
  -1  -9   0  110.17    3.97
  -1  -9   0  123.95    4.63
   1   9   1    2.07    2.07
  -1   9  -1    3.88    2.76
   1  -9   1    3.27    2.40
   1  -9   1    2.41    1.36
  -1  -9  -1    1.84    1.34
  -1  -9  -1    3.72    2.57
  -1   9  -2   67.87    3.24
   1   9   2   69.72    9.79
   1  -9   2   66.59    5.94
   1  -9   2   65.77    3.22
  -1  -9  -2   59.40    3.26
  -1  -9  -2   66.70    4.06
  -1   9  -3   77.17    4.55
   1   9   3   79.18    5.36
   1  -9   3   76.53    5.00
   1  -9   3   80.75    4.27
  -1  -9  -3   76.45    3.73
  -1  -9  -3   65.95    4.21
  -1   9  -4  295.74    9.35
   1   9   4  298.61    7.74
   1   9   4  290.33    8.02
   1  -9   4  298.56    7.72
   1  -9   4  280.68    7.60
  -1  -9  -4  293.44    8.76
  -1   9  -5   18.43    4.60
   1   9   5   20.23    5.94
   1   9   5   24.24    5.31
   1  -9   5   17.56    3.11
   1  -9   5   20.74    6.27
  -1  -9  -5   19.58    3.52
  -1   9  -6   16.74    2.15
   1   9   6   16.66    4.19
   1   9   6   20.28    4.80
   1  -9   6   15.80    5.43
   1  -9   6   18.25    6.45
  -1  -9  -6   18.22    5.79
  -1   9  -7   52.54    2.94
   1   9   7   49.86    7.54
   1   9   7   48.37    6.99
   1  -9   7   56.31    4.85
   1  -9   7   49.95   14.74
  -1  -9  -7   57.40    5.20
   1   9   8    4.15    3.76
   1   9   8    1.94    2.47
  -1  -9  -8    2.12    2.45
   1  -9   8    4.86    4.43
   1  -9   8    4.11    2.90
   1   9   9  121.52    7.77
   1   9   9  119.35    4.73
  -1  -9  -9  123.50   13.45
   1  -9   9  107.53    6.00
   1  -9   9  101.89    5.67
   1   9  10   49.86    8.24
   1   9  10   55.51    4.40
  -1  -9 -10   48.27   12.53
   1  -9  10   52.49    6.27
   1  -9  10   47.05    6.98
   1   9  11    4.95    3.75
   1   9  11   -0.24    2.40
  -1  -9 -11    3.40    2.21
   1  -9  11    1.51    2.67
   1  -9  11    8.27    5.42
   1   9  12    7.83    5.37
   1   9  12    2.98    2.71
  -1  -9 -12    4.65    4.57
   1  -9  12    6.11    3.79
   1  -9  12    1.84    3.56
   1   9  13   17.08    5.22
  -1  -9 -13   12.97    4.25
   1  -9  13    7.98    3.81
   1  -9  13    7.57    3.73
  -1  10  13   26.48    6.10
  -1 -10  13   13.80    7.05
   1 -10 -13   12.99    6.04
  -1  10  12    5.67    4.42
  -1 -10  12    2.44    3.69
   1 -10 -12    3.25    2.98
   1 -10 -11   13.11    5.16
  -1 -10  11   13.98    4.63
  -1 -10  11    7.14    4.93
  -1  10  10  123.46   16.34
   1 -10 -10  125.28    7.91
  -1 -10  10  117.21    7.22
  -1 -10  10  113.26    5.31
   1  10  -9  360.65   12.82
  -1  10   9  376.15   14.55
   1 -10  -9  391.88   26.88
  -1 -10   9  356.28   13.78
  -1 -10   9  373.68   13.51
   1  10  -8   13.64    4.42
  -1  10   8   11.22    3.61
   1 -10  -8   12.67    3.65
  -1 -10   8   12.51    4.73
  -1 -10   8   11.90    4.49
   1  10  -7  143.93    6.34
  -1  10   7  142.40    5.27
  -1  10   7  148.55   13.40
  -1 -10   7  142.65    6.51
  -1 -10   7  134.29   11.48
   1 -10  -7  155.45    9.14
  -1  10   6   19.62    5.19
  -1  10   6   25.28    8.52
   1  10  -6   21.35    3.96
  -1 -10   6   24.22    7.68
   1 -10  -6   25.37    5.74
   1  10  -5  246.29   12.21
  -1  10   5  253.36    8.76
  -1  10   5  268.74   10.93
  -1 -10   5  239.21    9.34
  -1 -10   5  233.80   10.76
   1 -10  -5  256.95   12.81
   1  10  -4   49.88    3.44
  -1  10   4   50.45    2.32
  -1  10   4   53.68    7.48
  -1 -10   4   51.07    3.63
  -1 -10   4   48.21    4.11
   1 -10  -4   47.86    4.35
  -1  10   3  899.63   18.55
  -1 -10   3  858.55   18.33
   1 -10  -3  858.15   21.49
  -1 -10   3  870.08   18.54
   1 -10  -3  861.37   16.49
   1  10  -2  391.50   11.46
  -1  10   2  401.16   10.77
  -1 -10   2  392.25    9.86
  -1 -10   2  380.66   11.45
   1 -10  -2  388.79    8.62
   1 -10  -2  408.00   17.83
   1  10  -1  885.32   19.67
  -1  10   1  912.06   18.18
   1 -10  -1  901.28   25.33
  -1 -10   1  866.56   17.94
   1 -10  -1  865.78   17.11
  -1 -10   1  889.54   20.46
   1  10   0  342.30    8.36
  -1  10   0  337.35    8.36
   1 -10   0  329.58   14.50
   1 -10   0  323.10    7.89
  -1 -10   0  317.44    7.54
  -1 -10   0  335.12   11.61
  -1  10  -1  374.00    9.67
   1  10   1  389.15    9.91
  -1 -10  -1  389.31   10.00
   1 -10   1  375.21    9.54
  -1 -10  -1  383.49   10.72
  -1  10  -2   57.65    5.41
   1  10   2   66.23   15.27
   1 -10   2   57.05    4.42
   1 -10   2   56.74    4.04
  -1 -10  -2   60.80    3.78
  -1 -10  -2   61.88    4.87
  -1  10  -3  262.70   10.51
   1  10   3  270.94   11.20
   1 -10   3  263.84   10.90
   1 -10   3  271.30   11.00
  -1 -10  -3  260.28   10.98
  -1 -10  -3  269.95   11.67
  -1  10  -4  347.68   10.12
   1  10   4  356.73   10.05
   1  10   4  369.71   10.97
   1 -10   4  338.24   16.69
   1 -10   4  348.99   14.12
  -1 -10  -4  359.98   11.73
  -1  10  -5  379.98    9.71
   1  10   5  390.27   13.20
  -1 -10  -5  387.22   13.98
   1 -10   5  379.92   11.74
   1 -10   5  373.80   16.31
  -1  10  -6  252.39    8.10
   1  10   6  270.76   10.44
   1  10   6  270.57   11.07
   1 -10   6  248.15   10.01
   1 -10   6  251.49   10.46
  -1 -10  -6  248.95   10.97
  -1  10  -7   56.20    3.91
   1  10   7   59.42    9.62
   1  10   7   64.63    9.05
   1 -10   7   69.52   13.83
   1 -10   7   59.70   13.35
  -1 -10  -7   65.14    6.31
   1  10   8  235.41   12.44
   1  10   8  234.55   11.44
  -1 -10  -8  252.44   12.17
   1 -10   8  211.82   12.04
   1 -10   8  212.59    9.89
   1  10   9   43.91   12.60
   1  10   9   36.43    8.68
  -1 -10  -9   44.79   11.66
   1 -10   9   44.53    5.78
   1 -10   9   39.30    5.81
   1  10  10  150.50   19.46
   1  10  10  156.63    8.30
  -1 -10 -10  153.78   10.63
   1 -10  10  135.13    9.49
   1 -10  10  140.20   10.17
   1  10  11   32.43    6.68
  -1 -10 -11   36.38    5.92
   1 -10  11   24.58   10.21
   1 -10  11   20.12    7.42
   1  10  12   28.93   12.14
  -1 -10 -12   39.52    6.79
   1 -10  12   27.20   11.52
   1 -10  12   19.78   11.06
   1  10  13   16.71   10.04
   1 -10  13   18.33    9.64
  -1 -10 -13   26.41    5.05
  -1  11  13    9.11    6.18
  -1 -11  13    4.62    3.82
   1 -11 -13    6.75    4.54
  -1  11  12  110.67    9.22
  -1 -11  12   94.40    8.26
   1 -11 -12   83.83   14.16
  -1  11  11   38.85    6.14
   1 -11 -11   28.83   12.27
  -1 -11  11   25.64   11.51
  -1 -11  11   24.28   11.00
  -1  11  10  160.07   10.78
   1 -11 -10  157.88   10.23
  -1 -11  10  138.21   11.31
  -1 -11  10  154.42    8.35
   1  11  -9  107.82    6.25
  -1  11   9  112.86   17.49
   1 -11  -9  114.95    8.16
  -1 -11   9  114.15    6.71
  -1 -11   9  108.81   14.68
   1  11  -8  328.40   11.85
  -1  11   8  329.78   13.05
   1 -11  -8  337.16   18.88
  -1 -11   8  328.27   12.81
  -1 -11   8  325.17   16.13
   1  11  -7  205.48   10.12
  -1  11   7  201.49   23.25
   1 -11  -7  210.48   10.94
  -1 -11   7  193.21    9.50
  -1 -11   7  198.47    8.07
   1  11  -6  225.93    8.40
  -1  11   6  233.24    8.67
   1 -11  -6  231.06    9.43
  -1 -11   6  239.38    9.43
  -1 -11   6  230.45   11.04
   1  11  -5  394.60   14.02
  -1  11   5  422.49   14.51
   1 -11  -5  410.45   16.99
  -1 -11   5  416.98   14.92
  -1 -11   5  395.03   16.43
   1  11  -4  382.78   10.67
  -1  11   4  373.17    9.37
  -1  11   4  395.26   14.67
  -1 -11   4  357.15    9.80
  -1 -11   4  365.83   11.76
   1 -11  -4  382.74   11.82
   1  11  -3  211.21    8.24
  -1  11   3  230.00    9.97
  -1 -11   3  217.23    9.59
  -1 -11   3  211.82    8.19
   1 -11  -3  207.44    8.63
   1 -11  -3  207.95   10.15
   1  11  -2  594.03   17.47
  -1  11   2  615.74   19.15
  -1 -11   2  573.34   14.22
  -1 -11   2  579.36   16.45
   1 -11  -2  607.84   14.84
   1 -11  -2  587.64   16.69
   1  11  -1  828.26   21.84
  -1  11   1  858.70   21.49
   1 -11  -1  829.69   22.18
  -1 -11   1  805.75   21.19
   1 -11  -1  833.57   20.55
  -1 -11   1  847.72   23.56
   1  11   0  744.25   19.83
  -1  11   0  734.55   23.06
   1 -11   0  718.00   19.76
   1 -11   0  703.41   17.95
  -1 -11   0  714.75   18.09
  -1 -11   0  678.25   24.47
  -1  11  -1   36.58    6.58
   1  11   1   36.51   10.83
   1 -11   1   36.92   10.48
   1 -11   1   31.28    4.29
  -1 -11  -1   30.42    8.22
  -1 -11  -1   35.91    3.69
  -1  11  -2  162.93    7.82
   1  11   2  159.14    8.38
   1 -11   2  160.02    8.74
   1 -11   2  154.99    6.07
  -1 -11  -2  162.16    9.56
  -1 -11  -2  160.91    7.33
  -1  11  -3  201.01    8.93
   1  11   3  197.43    9.02
   1 -11   3  202.35    8.70
   1 -11   3  203.20    8.00
  -1 -11  -3  200.65    7.96
  -1 -11  -3  213.01   11.86
  -1  11  -4  223.02    7.88
   1  11   4  211.71   11.31
  -1 -11  -4  199.87   14.87
   1 -11   4  195.16   10.98
   1 -11   4  204.61    7.62
   1  11   5  714.28   24.25
   1  11   5  788.26   22.97
  -1  11  -5  740.13   21.36
   1 -11   5  715.15   21.16
  -1 -11  -5  755.98   23.41
   1  11   6  357.06   16.08
   1  11   6  336.48   17.24
  -1  11  -6  332.87   13.07
   1 -11   6  331.52   13.64
  -1 -11  -6  326.75   15.07
   1  11   7   99.51    6.71
   1  11   7   96.00    3.91
  -1 -11  -7  106.44    6.72
   1 -11   7  100.76    6.56
   1 -11   7   86.20   10.50
   1  11   8  258.28   17.22
  -1 -11  -8  256.70   19.08
   1 -11   8  267.68   14.63
   1 -11   8  258.29   13.77
   1  11   9  171.74   13.18
  -1 -11  -9  167.18   13.41
   1 -11   9  151.52   11.60
   1 -11   9  162.03   10.02
   1  11  10  149.45    8.85
  -1 -11 -10  135.31    8.84
   1 -11  10  110.34   20.21
   1 -11  10  121.06   12.32
   1  11  11   75.29    7.00
  -1 -11 -11   63.43   10.89
   1 -11  11   48.06   16.38
   1 -11  11   48.86   17.78
   1  11  12   15.37    9.21
  -1 -11 -12   23.40    5.86
   1 -11  12   14.57    6.17
   1 -11  12   15.10    5.43
  -1  12  12   14.70    6.30
  -1 -12  12   13.81    5.08
   1 -12 -12   15.33    6.73
  -1  12  11   46.20   20.24
  -1 -12  11   51.07    6.18
   1 -12 -11   49.77    9.14
  -1  12  10   62.71   10.63
   1 -12 -10   57.62   16.00
  -1 -12  10   61.80    7.21
  -1 -12  10   59.51    6.06
  -1  12   9  178.62   11.35
   1 -12  -9  166.62   17.02
  -1 -12   9  170.84   10.35
  -1 -12   9  165.56    9.75
   1  12  -8   95.05    4.67
  -1  12   8  107.38   15.82
   1 -12  -8  120.30    7.66
  -1 -12   8  104.71    5.25
  -1 -12   8  101.68   10.88
   1  12  -7  129.85    5.76
  -1  12   7  145.23    8.55
   1 -12  -7  124.71   12.78
  -1 -12   7  125.35    6.72
  -1 -12   7  112.59   12.11
   1  12  -6  181.22    6.02
  -1  12   6  190.76    7.37
   1 -12  -6  185.24   12.27
  -1 -12   6  187.35    7.89
  -1 -12   6  177.63   11.95
  -1  12   5  130.85    8.83
   1  12  -5  121.64    5.95
   1 -12  -5  123.24    8.73
  -1 -12   5  123.45    8.25
  -1  12   4  132.68    7.08
   1  12  -4  135.12    5.80
   1 -12  -4  139.98   12.80
  -1 -12   4  127.18   11.32
   1  12  -3  239.98    8.97
  -1  12   3  247.18   10.45
   1 -12  -3  238.25    9.95
  -1 -12   3  230.90    9.07
  -1 -12   3  232.55   10.97
   1  12  -2  428.76   15.25
  -1  12   2  416.59   14.09
  -1 -12   2  376.00   15.11
  -1 -12   2  378.67   13.97
   1 -12  -2  406.62   14.26
   1 -12  -2  373.64   16.65
   1  12  -1  824.68   25.44
  -1  12   1  869.47   27.15
  -1 -12   1  816.73   26.14
  -1 -12   1  807.10   25.72
   1 -12  -1  820.40   24.95
   1 -12  -1  829.88   27.59
   1  12   0   46.45    4.34
  -1  12   0   53.92    4.16
   1 -12   0   47.64    5.71
   1 -12   0   43.37    4.80
  -1 -12   0   54.47    3.60
  -1 -12   0   45.03    4.23
   1  12   1   78.02    5.56
  -1  12  -1   83.12   11.06
   1 -12   1   80.68    5.30
   1 -12   1   78.53    5.54
  -1 -12  -1   75.55    6.45
  -1 -12  -1   77.66    5.14
  -1  12  -2  220.50    8.77
   1  12   2  213.62    8.41
   1 -12   2  203.65    9.03
   1 -12   2  195.96    6.99
  -1 -12  -2  217.13    9.08
  -1 -12  -2  216.41   13.41
  -1  12  -3  384.96   12.35
   1  12   3  370.73   14.74
   1 -12   3  353.17   12.61
   1 -12   3  372.03   11.27
  -1 -12  -3  366.33   11.19
  -1 -12  -3  366.23   13.51
  -1  12  -4  167.44    4.79
   1  12   4  174.16    7.48
  -1 -12  -4  165.02    6.57
   1 -12   4  173.72    6.69
   1 -12   4  158.67    8.50
  -1  12  -5  288.04   11.26
   1  12   5  301.78   11.56
   1  12   5  284.53   14.75
   1 -12   5  261.93   11.41
   1 -12   5  281.47   11.65
  -1 -12  -5  278.60   12.64
   1  12   6  116.49    7.14
  -1 -12  -6  126.00   19.89
   1 -12   6  117.96    7.36
   1 -12   6  118.02    7.30
   1  12   7  318.71   17.14
  -1 -12  -7  295.12   15.34
   1 -12   7  295.92   14.17
   1 -12   7  305.60   14.57
   1  12   8   39.20   16.31
  -1 -12  -8   50.78    9.02
   1 -12   8   48.60    8.29
   1 -12   8   45.39   10.15
   1  12   9  308.40   15.13
  -1 -12  -9  299.94   19.34
   1 -12   9  264.70   19.14
   1 -12   9  272.40   17.53
   1  12  10    5.58    3.68
  -1 -12 -10    6.18    4.53
   1 -12  10    1.59    3.00
   1 -12  10    4.40    4.02
   1  12  11    6.94    3.87
  -1 -12 -11    5.63    3.16
   1 -12  11    7.12    4.33
   1 -12  11    8.32    4.17
  -1  13  11  105.72   18.61
  -1 -13  11  130.52   10.82
   1 -13 -11  108.63   21.38
  -1  13  10   25.99    9.08
   1 -13 -10   29.17    5.91
  -1 -13  10   30.65   13.69
  -1 -13  10   22.21    6.27
  -1  13   9   77.32   17.58
   1 -13  -9   84.46    9.58
  -1 -13   9   77.62    6.44
  -1 -13   9   77.56   11.23
   1  13  -8    3.65    3.21
  -1  13   8    3.99    3.84
   1 -13  -8    2.51    3.36
  -1 -13   8    1.74    2.56
  -1 -13   8    2.32    2.04
   1  13  -7  135.96    6.49
  -1  13   7  132.94   16.64
   1 -13  -7  148.56    8.80
  -1 -13   7  144.82    8.64
  -1 -13   7  134.64    8.24
   1  13  -6    3.95    2.68
  -1  13   6    6.82    5.34
   1 -13  -6    3.11    3.58
  -1 -13   6    6.13    2.52
  -1 -13   6    6.32    4.03
   1  13  -5  128.31   10.81
  -1  13   5  138.78    8.99
   1 -13  -5  128.30   12.21
  -1 -13   5  136.99    8.86
  -1 -13   5  134.79    6.89
   1  13  -4  102.59    5.19
  -1  13   4  111.36    8.08
   1 -13  -4  104.00    6.16
  -1 -13   4   99.50    6.16
  -1 -13   4   93.20    5.41
   1  13  -3   92.54    5.45
  -1  13   3   91.88    6.25
   1 -13  -3  107.70    6.65
  -1 -13   3   86.61    8.28
  -1 -13   3  102.63    6.39
   1  13  -2  367.57   14.98
  -1  13   2  381.69   15.28
   1 -13  -2  334.64   14.82
  -1 -13   2  365.54   16.47
  -1 -13   2  349.32   16.19
   1  13  -1   64.09    5.04
  -1  13   1   68.89    9.29
  -1 -13   1   64.29    8.12
   1 -13  -1   77.91   13.28
  -1 -13   1   68.49    4.37
   1  13   0   85.27    5.78
  -1  13   0   84.80   13.45
   1 -13   0   81.04   10.14
   1 -13   0   76.97    4.77
  -1 -13   0   73.65    9.55
  -1 -13   0   80.50   13.85
   1  13   1  150.42    9.44
  -1  13  -1  151.11    8.05
   1 -13   1  149.10    9.41
   1 -13   1  139.48    6.57
  -1 -13  -1  153.19    5.41
  -1 -13  -1  148.96    7.50
  -1  13  -2  110.58    4.92
   1  13   2  109.64    6.64
   1 -13   2  104.73   14.77
   1 -13   2   97.55    4.22
  -1 -13  -2  112.39    5.06
  -1 -13  -2  102.36    8.94
  -1  13  -3   64.78    6.22
   1  13   3   60.08   12.63
   1 -13   3   62.71    7.53
   1 -13   3   59.33    6.16
  -1 -13  -3   63.39    6.16
  -1 -13  -3   73.40    6.48
  -1  13  -4   58.20    6.71
   1  13   4   69.73    8.12
  -1 -13  -4   58.29   11.48
   1 -13   4   59.47   14.17
   1 -13   4   58.38    3.46
  -1  13  -5  126.02    5.02
   1  13   5  139.82    8.03
  -1 -13  -5  137.11   11.83
   1 -13   5  131.97    6.70
   1 -13   5  124.01    9.90
   1  13   6   83.14   12.92
  -1 -13  -6   77.41   11.78
   1 -13   6   77.37    5.64
   1 -13   6   77.79    7.63
   1  13   7   33.58   12.96
  -1 -13  -7   41.19    6.30
   1 -13   7   39.45    5.12
   1 -13   7   38.57    4.92
   1  13   8  120.09   18.36
  -1 -13  -8  130.78    8.70
   1 -13   8  116.16    6.50
   1 -13   8  130.73    7.96
   1  13   9    1.19    4.00
  -1 -13  -9    1.32    3.89
   1 -13   9    2.07    2.61
   1 -13   9    0.58    1.38
   1  13  10    4.78    4.29
  -1 -13 -10    8.76    4.67
   1 -13  10    8.57    4.47
   1 -13  10   11.87    4.07
  -1  14  10   30.02    8.57
   1 -14 -10   21.87   14.34
  -1 -14  10   17.72   11.32
  -1 -14  10   17.98    9.26
  -1  14   9    2.94    4.82
   1 -14  -9    4.14    5.05
  -1 -14   9    5.02    5.10
  -1 -14   9    4.61    4.08
  -1  14   8  150.00   15.76
   1 -14  -8  142.17    9.02
  -1 -14   8  130.29    9.14
  -1 -14   8  143.40   10.10
   1  14  -7    9.28    4.63
  -1  14   7   11.92    4.88
   1 -14  -7   10.54    5.06
  -1 -14   7    5.26    3.93
  -1 -14   7    6.18    3.95
   1  14  -6   35.88    3.75
  -1  14   6   33.95   13.35
   1 -14  -6   41.08    6.35
  -1 -14   6   29.20   14.32
  -1 -14   6   36.90    7.98
   1  14  -5    7.75    4.51
  -1  14   5    9.66    3.65
   1 -14  -5   11.66    5.07
  -1 -14   5    9.99    4.04
  -1 -14   5    9.00    3.97
   1  14  -4   73.14    5.49
  -1  14   4   80.69    8.45
   1 -14  -4   71.66    7.41
  -1 -14   4   62.13   12.71
  -1 -14   4   63.34   11.10
   1  14  -3    0.80    2.08
  -1  14   3    2.77    2.50
   1 -14  -3    1.62    3.46
  -1 -14   3    8.16    5.07
  -1 -14   3    1.46    1.87
   1  14  -2    9.44    3.65
  -1  14   2   13.50    7.43
   1 -14  -2   12.45    7.90
  -1 -14   2   12.54    2.88
  -1 -14   2   10.14    4.30
   1  14  -1   -0.30    3.07
  -1  14   1    6.50    3.85
  -1 -14   1    8.12    4.09
   1 -14  -1    2.94    3.36
  -1 -14   1    5.88    2.25
   1  14   0    4.04    2.47
  -1  14   0   11.81    5.18
  -1 -14   0    5.43    3.98
   1 -14   0    5.60    4.55
  -1 -14   0    5.93    3.08
   1  14   1   13.66    4.62
  -1  14  -1   12.36    3.38
  -1 -14  -1   13.13    3.41
   1 -14   1   12.21    5.58
  -1 -14  -1   12.14    4.34
   1  14   2   45.66    8.23
  -1  14  -2   44.03    7.58
  -1 -14  -2   44.30    6.12
   1 -14   2   45.07    7.21
  -1  14  -3   86.00    6.04
   1  14   3   89.23   16.30
  -1 -14  -3   88.71    7.11
   1 -14   3   92.73    6.16
   1 -14   3   80.94    7.19
  -1  14  -4   -0.54    1.95
   1  14   4   -0.26    3.47
  -1 -14  -4   -0.22    2.77
   1 -14   4    3.01    3.19
   1 -14   4    1.95    1.85
   1  14   5   13.91    6.63
  -1 -14  -5   15.56    3.83
   1 -14   5   13.96    3.24
   1 -14   5   13.04    4.87
   1  14   6    6.17    5.09
  -1 -14  -6    7.87    5.28
   1 -14   6    4.90    3.48
   1 -14   6    2.34    3.16
   1  14   7   33.68   15.49
  -1 -14  -7   51.94    6.81
   1 -14   7   44.79    8.16
   1 -14   7   53.86    4.90
   1  14   8   20.27    8.11
  -1 -14  -8   17.30    9.76
   1 -14   8   20.21    5.31
   1 -14   8   23.01    8.94
   1  14   9   74.45    8.50
  -1 -14  -9   54.67   22.83
   1 -14   9   67.25    7.74
   1 -14   9   70.86    7.52
  -1  15   9   20.08    8.24
  -1 -15   9   13.97    6.84
  -1 -15   9   13.03    4.03
  -1  15   8   20.64    6.77
   1 -15  -8   13.82    8.57
  -1 -15   8   10.07    6.31
  -1 -15   8   14.37    7.88
  -1  15   7   83.73    7.55
   1 -15  -7   83.11    7.43
  -1 -15   7   74.62    5.74
  -1 -15   7   63.78    5.72
   1  15  -6    0.75    1.62
  -1  15   6    0.02    3.65
   1 -15  -6   -0.90    3.59
  -1 -15   6    4.50    3.27
  -1 -15   6    0.03    2.02
   1  15  -5   10.70    4.50
  -1  15   5   12.64    7.55
   1 -15  -5   16.76    4.89
  -1 -15   5   11.22    3.70
  -1 -15   5   10.90    3.19
   1  15  -4   18.21    4.36
  -1  15   4   17.61    7.84
   1 -15  -4   14.18    6.31
  -1 -15   4   17.34    7.32
  -1 -15   4   21.76    3.52
   1  15  -3   34.02   10.22
  -1  15   3   32.80   12.76
   1 -15  -3   29.52   13.28
  -1 -15   3   34.00   13.84
  -1 -15   3   31.36    9.84
   1  15  -2   26.70   11.70
  -1  15   2   28.38   11.98
   1 -15  -2   39.46    5.78
  -1 -15   2   38.03    9.16
  -1 -15   2   19.66    8.19
  -1  15   1    0.48    1.40
   1  15  -1    4.29    3.46
   1 -15  -1    2.22    4.21
  -1 -15   1    4.07    2.52
  -1  15   0    5.32    4.34
   1  15   0    5.95    4.20
  -1 -15   0    5.09    3.47
   1 -15   0   -1.25    4.02
  -1  15  -1   15.48    6.17
   1  15   1   14.48    6.06
  -1 -15  -1   17.21    7.19
   1 -15   1   19.64    6.32
   1  15   2   26.46    5.73
  -1  15  -2   19.57    9.05
  -1 -15  -2   23.43    9.05
   1 -15   2   24.42    9.51
   1  15   3   -0.49    3.17
  -1  15  -3   -0.22    2.40
  -1 -15  -3    4.35    3.99
   1 -15   3    1.67    2.42
   1  15   4   13.99    6.41
   1 -15   4    8.52    3.68
  -1 -15  -4   10.51    5.75
   1  15   5   33.36   10.07
  -1 -15  -5   31.51    9.45
   1 -15   5   16.83    9.58
   1 -15   5   21.55   11.20
   1  15   6    7.44    6.22
   1 -15   6    4.79    2.01
   1  15   7   21.06    9.63
  -1 -15  -7    8.61    4.11
   1 -15   7   13.41    3.78
   1 -15   7   14.01    4.32
   1  15   8   16.16    5.85
   1 -15   8   10.90    6.14
  -1 -15  -8   17.77    6.41
  -1  16   7   -2.14    4.36
  -1 -16   7    2.24    4.72
   1 -16  -7   -1.08    3.81
  -1  16   6    4.05    5.31
   1 -16  -6   -0.01    3.99
  -1 -16   6    2.78    2.54
  -1 -16   6    4.77    3.74
   1  16  -5   -0.13    2.65
  -1  16   5    2.29    3.11
   1 -16  -5    2.30    2.16
  -1 -16   5    0.58    3.19
  -1 -16   5    1.99    2.35
   1  16  -4    0.73    3.96
  -1  16   4    6.46    3.39
   1 -16  -4    7.58    3.91
  -1 -16   4   10.97    4.51
  -1 -16   4    4.39    3.97
  -1  16   3   -0.25    3.16
   1  16  -3    0.70    2.14
   1 -16  -3   -0.20    3.94
  -1 -16   3   -1.10    3.04
  -1  16   2   -0.69    2.79
   1  16  -2    2.40    2.99
   1 -16  -2    2.13    4.24
  -1 -16   2   -1.24    3.18
  -1  16   1    0.67    2.19
   1  16  -1    2.69    2.71
   1 -16  -1    4.43    3.33
  -1 -16   1    2.12    4.42
  -1  16   0    1.53    3.10
   1  16   0    2.82    3.38
  -1 -16   0    0.07    4.35
   1 -16   0   -0.60    2.99
  -1  16  -1   -0.63    1.74
   1  16   1    1.44    3.05
  -1 -16  -1   -0.46    3.76
   1 -16   1    3.81    3.48
   1  16   2    9.81    4.38
  -1  16  -2    8.97    5.33
  -1 -16  -2    4.79    5.19
   1 -16   2   10.61    5.24
   1  16   3    3.12    3.59
  -1  16  -3    2.92    2.91
  -1 -16  -3    5.34    4.23
   1 -16   3    6.05    3.50
   1  16   4    1.39    2.81
   1 -16   4    0.30    2.86
  -1 -16  -4    1.64    3.22
   1  16   5    0.68    2.80
   1 -16   5    0.22    3.65
  -1 -16  -5   -0.46    4.86
   1  16   6    1.90    4.52
   1 -16   6    1.47    3.41
  -1 -16  -6    3.87    5.77
   1  16   7    0.77    2.90
   1 -16   7    6.34    7.49
  -1 -16  -7    1.86    1.80
  -1  17   5   -2.16    3.88
   1  17  -5   -0.50    2.47
   1 -17  -5    3.16    4.65
  -1 -17   5    2.53    4.43
  -1  17   4    5.04    5.40
   1  17  -4    4.00    3.42
   1 -17  -4    4.44    4.62
  -1 -17   4    4.53    3.25
  -1  17   3   -0.04    3.58
   1  17  -3    1.38    3.30
   1 -17  -3    0.31    4.86
  -1 -17   3    1.02    1.79
  -1  17   2    3.21    2.73
   1  17  -2    1.72    3.59
   1 -17  -2    1.52    3.12
  -1 -17   2    2.25    3.41
  -1  17   1   -1.65    3.75
   1  17  -1    1.60    2.52
  -1 -17   1    2.15    2.92
   1 -17  -1    3.41    4.74
  -1  17   0    2.94    4.78
   1  17   0    4.12    3.01
  -1 -17   0   10.37    4.60
   1 -17   0    5.50    4.79
  -1  17  -1    1.28    3.29
   1  17   1   -0.92    3.24
  -1 -17  -1    6.90    6.19
   1 -17   1    6.76    6.28
  -1  17  -2    6.68    3.57
   1  17   2    4.30    3.84
   1 -17   2    9.13    5.66
   1  17   3    2.68    3.55
   1 -17   3   -2.40    4.42
  -1 -17  -3   -0.63    2.55
   1  17   4    2.00    2.39
   1 -17   4    2.21    3.44
  -1 -17  -4    1.37    4.94
   1  17   5    3.11    4.19
   1 -17   5    5.46    3.96
  -1  18   1    1.22    3.00
   1  18  -1    3.56    3.41
   1 -18  -1    2.69    4.38
  -1 -18   1    2.61    3.86
  -1  18   0    2.87    2.42
   1  18   0    5.12    5.56
  -1 -18   0    6.40    5.47
   1 -18   0    2.04    2.43
  -2   0  16    1.13    1.84
  -2   0  16    2.84    3.11
  -2   0  15    8.28    4.06
  -2   0  15    6.50    2.96
  -2   0  14    4.47    3.28
  -2   0  14    3.18    3.61
   2   0 -13   39.88    6.64
  -2   0  13   47.95    5.04
  -2   0  13   40.63   12.45
   2   0 -12   30.53    4.26
  -2   0  12   33.23    9.54
  -2   0  12   41.76    7.34
   2   0 -11 1497.53   12.66
  -2   0  11 1463.00   31.82
  -2   0  11 1513.06   23.62
   2   0 -10  157.35    6.98
  -2   0  10  132.43    6.47
  -2   0  10  147.42    7.39
   2   0  -9  606.88    9.77
  -2   0   9  551.94    9.64
  -2   0   9  534.34    9.17
   2   0  -8  213.52    6.77
  -2   0   8  186.54    6.51
  -2   0   8  208.19    6.29
  -2   0   7 1980.46   20.53
  -2   0   7 1917.61   20.22
   2   0  -6  625.97    7.17
  -2   0   6  585.81    8.08
  -2   0   6  564.32    8.66
   2   0  -5 2473.42   12.97
  -2   0   5 2429.24   12.58
  -2   0   5 2519.47   14.48
  -2   0   5 2414.03   14.73
  -2   0   4 3274.89   17.38
  -2   0   4 3250.61   17.81
  -2   0   3 5858.39   10.19
  -2   0   3 5766.56   10.85
   2   0  -2  155.81    2.06
   2   0  -2  152.55    2.03
  -2   0   2  149.78    2.79
   2   0  -2  148.83    2.54
  -2   0   2  150.10    2.62
   2   0  -1 1828.57    9.33
  -2   0   1 1840.83    9.76
   2   0  -1 1839.54    9.74
  -2   0   1 1833.34    9.69
   2   0  -1 1845.39    9.64
  -2   0   0  319.61    4.49
   2   0   0  321.84    4.55
  -2   0   0  313.54    4.45
   2   0   0  327.92    4.81
   2   0   0  321.91    4.35
  -2   0  -2  659.41    5.62
   2   0   2  652.08    5.05
   2   0   2  656.51    4.24
  -2   0  -2  644.23    4.07
   2   0   4 2006.84   13.53
  -2   0  -5 5049.53   47.13
   2   0   5 4964.28   46.70
   2   0   5 5239.81   46.92
  -2   0  -6   16.30    2.12
   2   0   6   13.10    2.71
   2   0   6   17.83    3.16
  -2   0  -7 1766.61   22.26
   2   0   7 1743.73   24.65
   2   0   7 1733.51   20.46
  -2   0  -8    9.26    2.94
   2   0   8    3.54    2.99
   2   0   8    7.61    2.18
  -2   0  -9  758.05   20.20
   2   0   9  778.55   20.07
   2   0   9  752.63   20.51
  -2   0 -10    1.57    2.42
   2   0  10    1.26    2.14
   2   0  10    0.34    1.19
  -2   0 -11  304.82   15.28
   2   0  11  314.81   13.35
   2   0  11  329.21   12.81
  -2   0 -12   90.46    9.16
   2   0  12   97.44    6.30
  -2   0 -13  408.74   18.22
   2   0  13  424.51   18.50
  -2   0 -14    3.81    2.63
   2   0  14    2.98    3.95
   2   0  15    5.37    4.47
  -2   1  16   48.46    5.56
  -2   1  16   47.35   11.92
  -2  -1  16   49.93   11.96
  -2  -1  16   47.40   11.99
  -2   1  15    9.95    3.26
  -2   1  15    3.67    1.58
  -2  -1  15    6.28    4.11
  -2  -1  15    5.72    3.67
  -2   1  14   69.27   12.55
  -2   1  14   70.56    8.38
  -2  -1  14   70.72    6.39
  -2  -1  14   63.14    6.04
   2   1 -13   36.99    7.27
  -2   1  13   39.88    7.48
  -2   1  13   40.20    5.17
  -2  -1  13   36.79    4.80
  -2  -1  13   44.98   10.07
   2  -1 -13   35.03    5.80
   2   1 -12  219.42    8.61
  -2   1  12  221.24   10.87
  -2   1  12  233.18   13.45
  -2  -1  12  219.13    8.44
  -2  -1  12  229.94   15.28
   2  -1 -12  240.86    8.48
   2   1 -11  126.12    7.87
  -2   1  11  118.28    6.84
  -2   1  11  125.76   10.99
  -2  -1  11  115.48    7.19
  -2  -1  11  128.40    7.83
   2  -1 -11  129.37    9.05
   2   1 -10 1385.44   34.02
  -2   1  10 1437.24   37.79
  -2  -1  10 1369.64   33.92
  -2  -1  10 1325.65   31.90
   2   1  -9  255.99   10.19
  -2   1   9  246.14   10.18
  -2   1   9  269.08    9.66
  -2  -1   9  252.07    9.05
  -2  -1   9  248.74    9.30
   2  -1  -9  275.97   10.28
   2   1  -8 1045.35   14.28
  -2   1   8 1116.82   15.65
   2  -1  -8 1105.59   13.98
  -2  -1   8  998.86   14.88
  -2  -1   8 1038.55   14.42
   2   1  -7  170.17    4.06
  -2   1   7  167.88    4.67
  -2   1   7  171.44    4.81
  -2  -1   7  179.27    5.20
  -2  -1   7  166.92    4.92
   2  -1  -7  197.26    5.73
   2   1  -6  718.68    7.38
  -2   1   6  743.18    8.58
  -2   1   6  737.63   11.21
  -2  -1   6  760.80    8.85
  -2  -1   6  739.64    9.36
   2  -1  -6  744.39    7.86
   2   1  -5    8.92    0.99
  -2   1   5   10.03    2.36
  -2   1   5    8.87    2.15
  -2  -1   5    7.77    3.09
   2  -1  -5   11.57    2.32
  -2  -1   5    8.55    3.12
  -2  -1   5    8.26    1.28
   2   1  -4 3207.18   15.50
  -2   1   4 3175.60   15.85
  -2   1   4 3227.03   16.74
   2  -1  -4 3106.74   15.54
  -2  -1   4 3180.94   17.20
  -2  -1   4 3218.69   17.45
  -2   1   3  152.82    3.12
  -2   1   3  157.32    2.76
  -2   1   3  157.48    2.73
  -2  -1   3  160.28    3.05
   2  -1  -3  158.12    2.76
   2  -1  -3  160.44    2.57
  -2  -1   3  159.66    3.03
  -2  -1   3  159.70    2.22
  -2   1   2 5608.20    9.50
  -2  -1   2 5595.11    9.62
   2  -1  -2 5604.84    6.81
  -2   1   1 1205.35    6.80
   2   1  -1 1206.28    6.49
   2   1  -1 1200.44    7.20
   2   1  -1 1216.47    7.47
  -2   1   1 1180.40    6.40
   2  -1  -1 1224.87    6.74
  -2  -1   1 1196.00    7.15
   2  -1  -1 1196.46    6.42
   2  -1  -1 1218.87    6.81
  -2  -1   1 1184.87    6.56
   2   1   0 5472.86    8.85
  -2   1  -1  186.17    3.22
   2   1   1  186.08    3.12
  -2  -1  -1  186.37    3.46
   2  -1   1  186.34    2.44
   2  -1   1  184.28    3.33
   2  -1   1  181.14    2.36
  -2  -1  -1  183.05    2.94
  -2   1  -2 6475.87   13.76
  -2   1  -3   61.82    2.15
   2   1   3   60.07    1.84
   2   1   3   56.92    1.53
  -2   1  -3   57.50    1.17
   2  -1   3   60.17    2.19
  -2  -1  -3   63.37    2.57
  -2   1  -4 4478.56   25.10
  -2   1  -4 4464.54   21.91
   2   1   4 4504.57   25.12
   2   1   4 4569.58   23.10
   2  -1   4 4568.11   25.73
   2  -1   4 4628.98   22.86
   2   1   5 1671.67   17.23
   2   1   5 1664.45   16.29
   2  -1   5 1651.18   17.13
   2  -1   5 1695.91   15.90
  -2  -1  -5 1712.68   17.99
  -2   1  -6  656.96   10.53
   2   1   6  654.20    9.88
   2   1   6  674.37    9.40
   2  -1   6  679.41   10.37
   2  -1   6  661.50    9.09
  -2  -1  -6  700.95   11.15
  -2   1  -7  190.36    7.70
   2   1   7  185.05    7.21
   2   1   7  187.96    6.94
   2  -1   7  193.34    7.74
   2  -1   7  184.91    7.16
  -2  -1  -7  186.20    9.57
  -2   1  -8 1363.82   25.98
   2   1   8 1348.54   25.69
   2   1   8 1391.26   27.54
   2  -1   8 1381.27   25.96
   2  -1   8 1340.91   24.38
  -2  -1  -8 1441.21   28.89
  -2   1  -9   17.51    5.54
   2   1   9   14.71    3.50
   2   1   9   12.89    2.62
   2  -1   9   12.68    3.73
   2  -1   9   16.98    3.16
  -2  -1  -9   16.65    8.98
  -2   1 -10  810.36   25.64
   2   1  10  828.92   26.26
   2   1  10  814.47   24.56
   2  -1  10  834.51   25.47
   2  -1  10  793.35   24.67
  -2  -1 -10  798.43   24.71
  -2   1 -11    2.27    2.29
   2   1  11    4.32    3.37
   2   1  11    2.31    1.80
   2  -1  11    0.04    3.40
   2  -1  11    0.72    1.29
  -2  -1 -11    2.78    2.50
  -2   1 -12  358.28   17.15
   2   1  12  373.13   17.60
   2   1  12  356.23   16.76
  -2  -1 -12  359.91   16.37
   2  -1  12  381.42   17.77
  -2   1 -13    2.96    3.38
   2   1  13    2.70    3.05
   2  -1  13    3.49    3.87
  -2  -1 -13   -1.83    2.92
  -2   1 -14  407.88   17.00
   2   1  14  453.84   10.22
   2  -1  14  436.66   10.27
  -2  -1 -14  428.19   18.11
  -2   1 -15    2.36    1.90
   2   1  15    3.25    2.76
  -2  -1 -15    2.19    2.91
   2  -1  15    3.43    3.89
  -2   2  16    2.38    3.30
  -2   2  16    3.70    3.18
  -2  -2  16    5.00    3.59
  -2   2  15   59.64    7.94
  -2   2  15   63.43    5.89
  -2  -2  15   65.58    6.13
  -2  -2  15   50.54    8.81
  -2   2  14    4.75    3.99
  -2   2  14    5.57    4.10
  -2  -2  14    2.55    2.21
  -2  -2  14    2.52    2.37
  -2   2  13   70.77   10.60
  -2   2  13   63.45   10.79
  -2  -2  13   62.83    6.04
  -2  -2  13   58.15    7.46
   2  -2 -13   59.61    5.66
   2   2 -12   29.08    4.91
  -2   2  12   31.18    3.97
  -2   2  12   28.50   10.04
  -2  -2  12   25.40    9.16
  -2  -2  12   29.05    5.70
   2  -2 -12   29.23    8.58
   2   2 -11  190.57    7.54
  -2   2  11  206.09    8.11
  -2  -2  11  185.22    8.48
   2  -2 -11  217.75    8.98
  -2  -2  11  191.26   12.22
   2   2 -10   59.56    3.81
  -2   2  10   71.80    7.07
  -2   2  10   72.06    4.46
  -2  -2  10   64.01    4.22
  -2  -2  10   63.69    4.49
   2  -2 -10   62.16    3.15
   2   2  -9  481.60   16.12
  -2   2   9  522.20    8.64
  -2   2   9  542.54   10.15
  -2  -2   9  515.61    9.33
  -2  -2   9  484.09   16.08
   2  -2  -9  549.38    8.92
   2   2  -8   35.37    2.00
  -2   2   8   36.84    3.20
  -2   2   8   38.73    3.26
  -2  -2   8   40.68    6.77
  -2  -2   8   36.38    6.57
   2  -2  -8   39.93    2.89
   2   2  -7  865.92    9.25
  -2   2   7  836.38   10.35
  -2   2   7  921.81   11.24
  -2  -2   7  884.13   13.35
  -2  -2   7  873.46   11.57
   2  -2  -7  907.71    9.92
   2   2  -6  316.69    6.25
  -2   2   6  306.35    6.53
  -2   2   6  315.12    7.07
  -2  -2   6  316.36    7.02
  -2  -2   6  313.68    7.71
   2  -2  -6  319.24    7.25
   2   2  -5 2544.20   13.14
  -2   2   5 2610.36   14.60
  -2   2   5 2538.02   15.54
  -2  -2   5 2595.52   15.72
  -2   2   4  133.84    3.73
  -2   2   4  143.06    3.41
   2  -2  -4  138.07    2.81
  -2  -2   4  137.82    3.03
  -2  -2   4  140.53    2.65
   2  -2  -4  140.79    2.52
  -2  -2   4  136.32    3.64
  -2  -2   4  139.25    2.25
  -2   2   3 1153.25    6.29
  -2   2   3 1148.99    6.86
  -2   2   3 1142.19    7.92
   2   2  -3 1174.75    6.26
  -2  -2   3 1148.24    6.29
   2  -2  -3 1173.53    7.11
  -2  -2   3 1150.61    7.67
  -2  -2   3 1161.08    9.49
   2  -2  -3 1188.81    6.40
  -2   2   2   73.14    2.11
   2   2  -2   76.17    1.53
  -2   2   2   75.35    1.39
  -2   2   2   76.85    1.92
   2   2  -2   79.58    2.80
  -2  -2   2   78.61    2.40
  -2  -2   2   76.11    1.62
   2  -2  -2   76.20    1.88
   2  -2  -2   78.70    1.29
  -2   2   1   22.43    2.04
   2   2  -1   26.15    1.43
   2   2  -1   23.44    1.79
  -2   2   1   22.92    1.80
  -2  -2   1   24.30    1.31
  -2  -2   1   22.12    1.67
   2  -2  -1   25.79    1.01
   2  -2  -1   26.11    1.69
   2  -2  -1   25.35    2.02
   2  -2  -1   26.21    0.76
  -2   2   0  465.11    7.30
  -2   2   0  432.99    5.82
   2   2   0  446.79    6.44
  -2   2   0  447.63    5.98
  -2  -2   0  442.15    6.22
   2  -2   0  444.33    5.93
   2  -2   0  445.04    5.75
  -2  -2   0  458.49    7.44
  -2   2  -1  184.11    4.61
   2   2   1  178.40    3.30
  -2   2  -1  183.81    2.54
  -2  -2  -1  177.00    3.39
  -2  -2  -1  179.73    3.46
   2  -2   1  179.94    3.14
   2  -2   1  173.17    2.21
  -2   2  -2   32.05    3.52
   2   2   2   28.44    1.46
   2   2   2   28.00    1.45
  -2  -2  -2   29.98    1.78
   2  -2   2   29.40    1.66
  -2   2  -3  208.42    4.41
   2   2   3  200.27    3.70
   2   2   3  208.47    3.77
   2  -2   3  206.58    3.97
   2  -2   3  211.96    2.93
  -2  -2  -3  216.37    4.85
  -2   2  -4   25.83    4.06
   2   2   4   26.67    1.75
   2   2   4   29.57    2.03
  -2   2  -4   26.68    1.17
   2  -2   4   27.20    2.06
   2  -2   4   27.38    1.16
  -2  -2  -4   27.53    2.42
  -2   2  -5   59.37    4.77
   2   2   5   56.08    2.46
   2   2   5   62.12    2.58
   2  -2   5   58.73    2.35
   2  -2   5   56.44    1.73
  -2  -2  -5   63.24    5.14
  -2   2  -6   71.71    5.24
   2   2   6   71.41    5.70
   2   2   6   71.79    2.73
   2  -2   6   79.64    3.58
   2  -2   6   67.22    2.55
  -2  -2  -6   77.12    3.33
  -2   2  -7  317.72   10.83
   2   2   7  349.50   12.99
   2   2   7  361.47   12.51
   2  -2   7  385.98   13.02
   2  -2   7  337.91   11.06
  -2  -2  -7  371.69   12.57
  -2   2  -8  122.39    5.21
   2   2   8  117.60    4.48
   2   2   8  125.35    4.86
   2  -2   8  112.07   10.59
   2  -2   8  113.46    5.36
  -2  -2  -8  126.33    6.44
  -2   2  -9  355.21   11.44
   2   2   9  351.19    9.85
   2   2   9  364.78    9.59
   2  -2   9  377.55   10.75
   2  -2   9  333.60    9.08
  -2  -2  -9  365.34   10.09
  -2   2 -10   49.30    4.21
   2   2  10   48.22    5.15
   2   2  10   46.25    4.88
   2  -2  10   48.21    6.94
   2  -2  10   44.56    6.83
  -2  -2 -10   54.02    4.78
  -2   2 -11  195.80    6.85
   2   2  11  186.26   13.90
   2   2  11  190.32    5.31
  -2  -2 -11  194.84    9.19
   2  -2  11  201.33   14.13
  -2   2 -12   72.22    7.25
   2   2  12   68.31    5.72
   2   2  12   69.42    4.79
  -2  -2 -12   68.54    9.33
   2  -2  12   82.54    7.30
  -2   2 -13  128.31   14.71
   2   2  13  129.17    7.98
   2  -2  13  129.36    9.58
  -2  -2 -13  126.40    7.99
  -2   2 -14   25.17    8.21
   2   2  14   19.74    8.68
   2  -2  14   39.27    5.52
  -2  -2 -14   17.16   11.30
   2   2  15   26.80    4.93
   2  -2  15   15.21    7.64
  -2  -2 -15   17.58   10.93
  -2   3  16   30.50   13.54
  -2   3  16   39.51   13.09
  -2  -3  16   40.20    9.30
  -2   3  15   75.52    5.36
  -2   3  15   72.18    6.66
  -2  -3  15   53.39   19.37
  -2  -3  15   62.12   10.27
  -2   3  14   73.32   13.29
  -2   3  14   64.11    7.21
  -2  -3  14   75.30    5.86
  -2  -3  14   67.29    8.76
  -2   3  13   92.88    7.76
  -2   3  13   91.31    8.67
  -2  -3  13   86.88   10.30
  -2  -3  13   86.73    8.69
   2  -3 -13   91.43    5.38
   2   3 -12  230.20    9.43
  -2   3  12  266.96    9.66
  -2   3  12  271.81    9.53
  -2  -3  12  255.14    9.89
  -2  -3  12  256.27   10.51
   2  -3 -12  281.96   10.78
   2   3 -11    9.76    5.98
  -2   3  11   13.99    3.41
  -2   3  11   20.84    5.71
  -2  -3  11   12.45    3.25
  -2  -3  11   13.55    3.27
   2  -3 -11   14.36    3.00
   2   3 -10   54.22    3.05
  -2   3  10   60.89    4.95
  -2   3  10   64.71    4.76
  -2  -3  10   54.15    4.66
  -2  -3  10   66.18    9.40
   2  -3 -10   62.59    3.55
   2   3  -9  333.17    8.39
  -2   3   9  357.35   10.70
  -2   3   9  366.63    9.21
  -2  -3   9  344.41    8.71
  -2  -3   9  341.53   10.96
   2  -3  -9  366.72    9.17
   2   3  -8    1.62    0.98
  -2   3   8    1.75    2.40
  -2   3   8    1.60    2.09
   2  -3  -8    0.85    1.78
  -2  -3   8    4.21    2.17
   2   3  -7   89.11    2.91
  -2   3   7   98.08    3.43
  -2   3   7   91.85    3.72
  -2  -3   7   87.75    4.04
  -2  -3   7   86.46    3.55
   2  -3  -7   94.70    4.01
  -2   3   6    0.99    1.95
  -2   3   6    2.46    1.60
  -2  -3   6    3.03    2.48
  -2  -3   6    0.60    0.91
  -2  -3   6    1.94    1.53
   2  -3  -6    1.10    0.64
  -2   3   5    2.62    2.93
  -2   3   5    1.19    1.09
  -2  -3   5    0.30    0.63
  -2  -3   5    0.84    0.82
  -2  -3   5    1.54    0.97
   2  -3  -5    0.71    0.73
   2   3  -4   32.03    1.97
  -2   3   4   35.68    2.07
  -2   3   4   38.24    1.35
  -2  -3   4   36.72    3.99
  -2  -3   4   33.99    1.25
   2  -3  -4   34.08    1.22
   2  -3  -4   31.98    1.90
  -2  -3   4   35.27    1.96
   2   3  -3  696.92    4.92
  -2   3   3  702.47    5.84
  -2   3   3  705.96    3.93
   2   3  -3  687.54    5.74
   2  -3  -3  694.52    5.30
  -2  -3   3  685.29    5.73
  -2  -3   3  678.90    4.67
   2  -3  -3  702.22    3.91
   2   3  -2   29.75    2.64
   2   3  -2   30.55    1.15
  -2   3   2   28.19    2.61
   2  -3  -2   27.96    1.65
  -2  -3   2   35.42    1.87
  -2  -3   2   32.50    1.70
  -2   3   1  809.86    6.32
  -2  -3   1  814.31    5.50
  -2  -3   1  819.31    6.40
   2  -3  -1  835.64    6.46
  -2   3   0  573.36    3.93
   2   3   0  574.09    6.10
  -2   3   0  574.97    3.81
   2  -3   0  552.48    4.67
   2  -3   0  570.65    4.41
  -2  -3   0  578.77    4.86
   2  -3   0  559.46    3.78
  -2  -3   0  591.19    5.87
   2   3   1   37.05    3.22
  -2   3  -1   36.15    1.05
  -2  -3  -1   37.88    1.75
  -2  -3  -1   38.67    4.03
   2  -3   1   35.44    1.63
   2  -3   1   36.52    0.94
  -2   3  -2  236.36    4.18
   2   3   2  235.30    5.11
  -2   3  -2  229.97    3.03
  -2  -3  -2  234.17    4.40
  -2  -3  -2  244.14    4.35
   2  -3   2  220.41    3.96
  -2   3  -3    0.95    1.02
   2   3   3    0.98    1.33
   2   3   3   -0.12    1.10
  -2   3  -3    0.00    0.31
   2  -3   3    1.30    2.03
  -2  -3  -3   -0.05    1.44
  -2   3  -4   44.21    2.48
  -2   3  -4   44.13    1.56
  -2   3  -4   45.49    1.18
   2   3   4   46.37    5.48
   2   3   4   45.39    2.27
   2  -3   4   48.36    4.30
  -2  -3  -4   44.61    2.52
  -2   3  -5  298.77    6.81
   2   3   5  308.76    8.16
   2   3   5  296.09    6.76
  -2   3  -5  322.52    6.21
   2  -3   5  307.33    7.03
   2  -3   5  298.29    5.75
  -2  -3  -5  309.32    7.28
  -2   3  -6  119.11    4.53
   2   3   6  121.73    4.29
   2   3   6  129.10    4.65
   2  -3   6  126.31    4.50
   2  -3   6  127.11    4.06
  -2  -3  -6  130.54    5.41
  -2   3  -7   93.34    5.99
   2   3   7  101.22    8.29
   2   3   7   98.04    5.40
   2  -3   7  103.42    3.96
   2  -3   7   91.49    3.35
  -2  -3  -7   96.99    4.41
  -2   3  -8   41.96    7.48
   2   3   8   39.14    2.96
   2   3   8   42.60    3.10
   2  -3   8   47.71    7.77
   2  -3   8   36.45    4.02
  -2  -3  -8   42.87    4.63
  -2   3  -9   59.02    4.92
   2   3   9   60.10    3.81
   2   3   9   66.33    4.35
   2  -3   9   67.35    5.17
   2  -3   9   49.26    4.87
  -2  -3  -9   65.13    4.52
  -2   3 -10   41.88    4.16
   2   3  10   51.08    4.84
   2   3  10   47.27    3.55
  -2  -3 -10   45.79   13.48
   2  -3  10   47.30    5.09
  -2   3 -11   48.52   11.44
   2   3  11   43.78    5.32
   2   3  11   39.49    4.74
  -2  -3 -11   45.72    6.41
   2  -3  11   41.92   17.24
  -2   3 -12    4.38    1.79
   2   3  12    6.28    3.33
   2   3  12    6.75    2.92
  -2  -3 -12    4.48    3.42
   2  -3  12    6.24    3.55
  -2   3 -13   45.52   11.65
   2   3  13   51.12    5.04
   2   3  13   46.72    8.50
  -2  -3 -13   48.45    5.23
   2  -3  13   42.26   13.92
  -2   3 -14   13.05    5.52
   2   3  14   13.76    4.05
   2  -3  14   13.32    8.59
  -2  -3 -14   21.64    4.50
  -2   3 -15   16.79    7.60
   2   3  15   18.62   11.04
   2  -3  15   14.94   12.04
  -2  -3 -15   12.24   11.26
  -2   4  16   56.94    5.40
  -2   4  16   26.03   13.92
  -2  -4  16   43.55    5.53
  -2   4  15    6.98    4.36
  -2   4  15    7.68    4.30
  -2  -4  15   15.76    4.82
  -2   4  14   85.77    4.94
  -2   4  14   78.15   11.56
  -2  -4  14   81.47    6.32
  -2  -4  14   76.36   10.61
   2  -4 -14   87.07    6.05
  -2   4  13    4.07    3.66
  -2   4  13    6.12    3.38
  -2  -4  13    2.49    3.52
  -2  -4  13    1.78    1.58
   2  -4 -13    1.18    1.34
   2   4 -12    1.70    1.17
  -2   4  12    2.89    3.88
  -2   4  12    1.20    1.72
   2  -4 -12    3.81    3.05
  -2  -4  12    1.14    1.94
   2   4 -11  200.69    7.80
  -2   4  11  233.59    9.93
  -2   4  11  228.18   10.60
  -2  -4  11  195.52    9.58
  -2  -4  11  205.10   10.12
   2  -4 -11  247.28    9.08
   2   4 -10  402.74   12.57
  -2   4  10  482.16   12.45
  -2   4  10  446.98   13.32
  -2  -4  10  411.27   12.13
  -2  -4  10  407.76   14.56
   2  -4 -10  453.78   11.22
  -2   4   9   11.07    4.17
  -2   4   9   11.53    3.24
  -2  -4   9   13.22    5.34
  -2  -4   9   11.60    3.26
   2  -4  -9   11.81    2.74
  -2   4   8  441.67   14.74
  -2   4   8  435.32   13.80
  -2  -4   8  416.03   14.02
  -2  -4   8  425.31   13.64
  -2  -4   8  392.24   14.34
   2  -4  -8  433.17   14.67
  -2   4   7  133.91    4.92
  -2   4   7  132.75    4.73
  -2  -4   7  133.53    4.81
  -2  -4   7  129.82    3.98
  -2  -4   7  127.01    5.84
   2  -4  -7  135.03    5.09
   2   4  -6    6.34    4.14
  -2   4   6    6.52    1.61
   2  -4  -6    6.86    1.95
  -2  -4   6    6.97    2.06
  -2  -4   6    6.98    2.90
   2   4  -5    2.82    1.57
  -2   4   5    2.52    1.04
  -2   4   5    1.69    1.03
  -2  -4   5    2.06    1.18
  -2  -4   5    0.82    1.58
   2  -4  -5    2.08    1.81
  -2   4   4  243.13    4.58
   2   4  -4  250.72    4.96
  -2   4   4  237.06    3.48
  -2  -4   4  254.19    4.99
   2  -4  -4  242.92    3.50
   2  -4  -4  247.40    4.53
  -2  -4   4  240.13    4.02
   2   4  -3   55.05    4.90
  -2   4   3   50.91    1.06
  -2   4   3   54.17    2.02
  -2  -4   3   51.52    1.76
  -2  -4   3   52.80    2.08
   2  -4  -3   51.57    2.86
   2   4  -2   14.27    1.70
  -2   4   2   13.12    1.56
  -2  -4   2   14.91    1.42
   2  -4  -2   15.55    2.74
  -2  -4   2   14.23    3.53
  -2   4   1   41.30    1.62
   2   4  -1   42.91    4.14
  -2   4   1   41.23    1.07
   2  -4  -1   45.29    1.36
  -2  -4   1   42.59    2.32
  -2  -4   1   43.21    1.77
   2  -4  -1   45.46    2.27
   2   4   0  335.97    5.42
  -2   4   0  329.54    4.86
   2  -4   0  342.27    5.47
   2  -4   0  336.86    4.69
  -2  -4   0  329.96    5.39
  -2  -4   0  335.78    5.32
   2   4   1  345.87    5.84
  -2   4  -1  337.56    4.68
   2  -4   1  347.03    5.76
   2  -4   1  355.64    5.70
  -2  -4  -1  347.13    6.89
  -2  -4  -1  348.88    5.95
   2  -4   1  336.23    4.82
   2   4   2   17.78    3.91
  -2   4  -2   17.91    1.04
   2  -4   2   15.95    1.60
   2  -4   2   17.71    1.74
  -2  -4  -2   16.35    1.72
  -2  -4  -2   17.27    3.92
   2  -4   2   18.05    1.35
  -2   4  -3  956.70   10.84
  -2   4  -3  957.89    9.01
  -2   4  -3  981.55    9.14
   2   4   3  943.42   10.66
   2   4   3  985.10   10.64
   2  -4   3  950.31   10.86
  -2  -4  -3  967.51   11.01
  -2   4  -4  221.56    6.99
  -2   4  -4  213.97    4.29
  -2   4  -4  222.55    4.41
   2   4   4  211.95    5.20
   2   4   4  224.66    5.35
   2  -4   4  209.32    5.36
  -2  -4  -4  229.05    6.10
  -2   4  -5  220.88    7.34
  -2   4  -5  223.82    5.28
  -2   4  -5  223.31    5.37
   2   4   5  223.67    6.18
   2   4   5  230.18    8.31
   2  -4   5  227.14    6.31
  -2  -4  -5  229.24    6.63
  -2   4  -6  111.56    5.20
   2   4   6  117.48    3.49
   2   4   6  112.11    3.36
  -2   4  -6  114.09    3.19
   2  -4   6  116.90    4.07
  -2  -4  -6  114.34    4.40
  -2   4  -7   37.18    6.73
   2   4   7   35.83    2.84
   2   4   7   39.17    6.73
  -2   4  -7   34.11    3.09
   2  -4   7   36.10    3.97
  -2  -4  -7   37.44    3.28
  -2   4  -8   10.51    2.98
   2   4   8    5.39    2.50
   2   4   8    7.63    2.54
   2  -4   8    4.72    3.58
   2  -4   8    6.84    2.13
  -2  -4  -8   10.79    3.36
  -2   4  -9   21.92    5.73
   2   4   9   19.86    5.10
   2   4   9   17.44    5.23
   2  -4   9   18.54    5.78
   2  -4   9   13.76    4.25
  -2  -4  -9   23.31    4.80
  -2   4 -10   56.78    4.47
   2   4  10   63.30    6.09
   2   4  10   62.46    3.99
  -2  -4 -10   57.42    4.77
   2  -4  10   59.94    4.78
  -2   4 -11   24.46   10.10
   2   4  11   26.75    9.67
   2   4  11   26.60    9.79
  -2  -4 -11   27.42    4.83
   2  -4  11   28.30    8.68
  -2   4 -12    1.09    2.64
   2   4  12    1.59    1.79
   2   4  12    1.81    3.09
  -2  -4 -12   -0.13    2.24
   2  -4  12    3.98    2.62
  -2   4 -13   93.05    6.09
   2   4  13   94.16   15.25
   2   4  13   99.48    5.20
  -2  -4 -13   97.95    6.33
   2  -4  13   93.43   19.78
  -2   4 -14   22.76   10.25
   2   4  14   30.52   11.68
   2  -4  14   30.19   15.47
  -2  -4 -14   22.62   10.92
  -2   5  16    1.27    4.10
  -2  -5  16    1.86    2.53
  -2   5  15    0.93    3.26
  -2   5  15    1.07    1.99
  -2  -5  15   -0.83    4.10
  -2   5  14   -0.43    2.61
  -2   5  14   -0.70    3.31
  -2  -5  14    0.63    3.72
  -2  -5  14   -0.76    2.07
   2  -5 -14    1.04    1.34
  -2   5  13   73.52    4.01
  -2   5  13   74.07    7.11
  -2  -5  13   70.89    6.48
  -2  -5  13   56.76    6.70
   2  -5 -13   75.74    4.24
  -2   5  12  102.67    5.68
  -2   5  12  102.64    4.52
  -2  -5  12   93.73    7.21
  -2  -5  12   86.79    7.92
  -2  -5  12   78.31    8.73
   2  -5 -12  101.59    4.44
  -2   5  11  438.14   17.45
  -2   5  11  491.84   15.51
  -2  -5  11  426.36   14.19
  -2  -5  11  429.53   12.55
  -2  -5  11  406.41   16.60
   2  -5 -11  465.05   21.74
  -2   5  10  119.91    7.23
  -2   5  10  117.35    5.49
   2  -5 -10  116.14    6.54
  -2  -5  10  113.80    4.97
  -2  -5  10  115.91    6.52
  -2   5   9  112.25    5.54
  -2   5   9  108.70    9.32
   2   5  -9  104.90    5.58
  -2  -5   9  103.70    5.07
   2  -5  -9  112.23    7.02
   2   5  -8  179.26    5.68
  -2   5   8  189.82    5.47
  -2   5   8  181.15    6.46
  -2  -5   8  184.31    7.70
  -2  -5   8  164.33    6.20
   2  -5  -8  188.84    6.85
   2   5  -7  124.14    4.79
  -2   5   7  126.01    2.90
  -2   5   7  133.39    4.42
  -2  -5   7  124.02    3.15
  -2  -5   7  122.31    5.08
   2  -5  -7  132.16    4.68
   2   5  -6  178.43    5.69
  -2   5   6  180.47    4.68
  -2   5   6  166.01    5.92
  -2  -5   6  174.94    4.79
  -2  -5   6  179.95    6.41
   2  -5  -6  177.33    5.52
   2   5  -5  557.27    8.20
  -2   5   5  540.79    6.19
  -2   5   5  544.15    7.59
  -2  -5   5  542.53    7.14
  -2  -5   5  545.03    7.57
   2  -5  -5  558.16    8.66
  -2   5   4  430.99    7.52
   2   5  -4  418.52    9.89
  -2   5   4  415.56    7.64
  -2   5   4  425.84    2.64
  -2  -5   4  418.56    8.96
   2  -5  -4  432.92    7.79
  -2  -5   4  424.12    3.91
   2   5  -3  558.03    7.42
  -2   5   3  531.27    4.97
  -2   5   3  544.48    6.82
  -2  -5   3  540.96    6.64
  -2  -5   3  551.64    7.25
   2  -5  -3  557.96    7.11
  -2   5   2 2129.54   13.14
   2  -5  -2 2152.24   13.72
  -2  -5   2 2140.35   14.75
   2  -5  -2 2122.61   10.33
  -2   5   1  359.03    6.01
   2   5  -1  351.22    6.22
  -2   5   1  375.80    5.08
   2  -5  -1  368.17    4.98
  -2  -5   1  348.17    7.32
  -2  -5   1  349.14    5.69
   2  -5  -1  358.75    5.83
   2   5   0 1649.60   11.08
  -2   5   0 1660.98   10.56
  -2  -5   0 1677.96   11.22
   2  -5   0 1673.46   11.40
  -2  -5   0 1677.11   11.05
   2   5   1  361.56    6.00
  -2   5  -1  364.99    5.26
   2  -5   1  381.21    6.47
  -2  -5  -1  364.45    6.26
   2  -5   1  384.81    6.08
  -2   5  -2 1068.82   10.33
   2   5   2 1072.54   11.74
   2  -5   2 1085.46   11.79
   2  -5   2 1111.20   13.21
  -2  -5  -2 1080.95   12.33
  -2  -5  -2 1092.81   12.06
  -2   5  -3   12.70    2.41
   2   5   3   12.64    4.60
   2   5   3   17.43    4.53
   2  -5   3   12.73    1.75
   2  -5   3   15.99    2.52
  -2  -5  -3   13.16    2.61
   2   5   4 1808.37   22.46
   2   5   4 1886.18   22.90
  -2   5  -4 1862.97   21.11
   2  -5   4 1819.25   22.32
  -2  -5  -4 1889.68   23.82
  -2   5  -5   18.24    5.20
   2   5   5   11.85    2.97
   2   5   5   14.55    4.28
  -2   5  -5   12.74    1.34
   2  -5   5   15.22    2.58
  -2  -5  -5   12.68    4.60
  -2   5  -6  500.52   10.01
   2   5   6  542.19    9.06
   2   5   6  481.58   15.52
  -2   5  -6  508.43    6.77
   2  -5   6  486.74   17.07
  -2  -5  -6  526.12    9.98
  -2   5  -7    1.15    1.16
   2   5   7    1.02    2.22
   2   5   7   -0.07    2.17
  -2   5  -7   -0.03    0.77
   2  -5   7    1.12    2.88
  -2  -5  -7   -0.74    2.62
  -2   5  -8  347.22   11.58
   2   5   8  381.77   10.57
   2   5   8  378.72    9.80
  -2   5  -8  358.45    8.22
   2  -5   8  372.42   10.82
  -2  -5  -8  377.89   11.05
  -2   5  -9   61.27    6.78
   2   5   9   63.07    6.87
   2   5   9   68.20    4.57
  -2  -5  -9   69.32    4.99
   2  -5   9   69.88    5.24
  -2   5 -10  168.15   13.08
   2   5  10  198.75    6.62
   2  -5  10  200.24   10.92
  -2  -5 -10  216.60   10.46
  -2   5 -11    1.77    3.09
   2   5  11    1.09    2.61
   2   5  11    2.55    3.95
  -2  -5 -11   -1.55    3.14
   2  -5  11    0.49    2.69
  -2   5 -12   95.52   14.54
   2   5  12  121.90    6.19
   2   5  12  115.23    8.92
  -2  -5 -12  119.62    6.07
   2  -5  12  118.00    7.58
  -2   5 -13   -0.79    2.75
   2   5  13    4.63    4.59
   2   5  13    0.80    1.75
  -2  -5 -13    8.13    2.33
   2  -5  13    4.85    3.84
  -2   5 -14  120.96   17.35
   2   5  14  132.44   16.11
   2   5  14  118.55   16.05
  -2  -5 -14  134.99   10.54
   2  -5  14  139.35   11.15
  -2   6  15   12.25    5.98
  -2  -6  15   14.05    6.73
  -2   6  14    0.83    1.47
  -2   6  14    3.90    2.99
   2  -6 -14    3.75    2.64
  -2  -6  14    7.08    4.24
  -2   6  13    1.69    2.18
  -2   6  13    4.66    3.76
   2   6 -13    2.87    1.97
  -2  -6  13    8.13    3.75
   2  -6 -13    7.43    2.84
   2   6 -12    1.02    2.24
  -2   6  12    4.47    2.61
  -2   6  12    3.12    3.91
  -2  -6  12    2.17    1.20
  -2  -6  12    4.65    5.93
   2  -6 -12    4.54    3.18
   2   6 -11   86.26    5.90
  -2   6  11   97.29    3.90
  -2   6  11  107.33    6.51
  -2  -6  11   95.42    4.55
  -2  -6  11   84.47   12.19
   2  -6 -11   99.14    7.17
   2   6 -10    2.91    1.92
  -2   6  10    1.17    1.09
  -2   6  10    6.84    5.76
  -2  -6  10    2.71    1.29
  -2  -6  10    3.46    3.46
   2  -6 -10    2.62    1.06
   2   6  -9  146.18    7.06
  -2   6   9  158.83    6.65
  -2   6   9  145.09   11.83
  -2  -6   9  148.39    8.37
  -2  -6   9  143.24    7.52
   2  -6  -9  145.49    7.41
   2   6  -8   10.47    3.50
  -2   6   8    8.61    2.28
  -2   6   8   10.20    3.35
  -2  -6   8    8.27    2.66
  -2  -6   8    9.29    3.27
   2  -6  -8   10.71    2.34
   2   6  -7  124.69    6.39
  -2   6   7  130.33    3.02
  -2   6   7  132.59    5.49
  -2  -6   7  126.24    5.87
  -2  -6   7  128.40    4.38
   2  -6  -7  132.37    4.41
   2   6  -6  171.41    9.23
  -2   6   6  181.32    4.66
  -2   6   6  169.70    7.30
  -2  -6   6  171.06    4.87
  -2  -6   6  171.57    5.51
   2  -6  -6  176.98    5.96
   2   6  -5 1234.78   16.96
  -2   6   5 1205.97   14.06
  -2   6   5 1265.51   16.92
  -2  -6   5 1214.21   15.04
  -2  -6   5 1245.20   16.30
   2  -6  -5 1258.80   16.99
  -2   6   4    5.61    2.84
   2   6  -4    0.65    1.91
  -2   6   4    2.07    0.63
  -2   6   4    2.25    0.59
  -2  -6   4    1.15    1.74
   2  -6  -4   -1.30    1.82
  -2  -6   4    2.86    2.08
   2   6  -3 1029.02   12.19
  -2   6   3  958.08    8.80
  -2   6   3  984.72   11.29
  -2  -6   3  985.69   11.83
  -2  -6   3 1015.88   11.71
   2  -6  -3 1010.77   13.95
  -2   6   2   42.00    2.24
   2   6  -2   42.11    2.71
  -2   6   2   42.41    1.04
  -2  -6   2   45.86    2.61
   2  -6  -2   43.02    1.53
  -2  -6   2   41.99    2.16
   2  -6  -2   45.54    2.93
  -2   6   1  130.52    3.62
   2   6  -1  132.50    3.95
  -2   6   1  149.45    3.11
   2  -6  -1  131.10    3.07
  -2  -6   1  127.53    3.73
  -2  -6   1  135.64    3.85
   2  -6  -1  140.20    4.32
   2   6   0  190.08    5.13
  -2   6   0  193.50    4.53
   2  -6   0  191.88    5.21
   2  -6   0  192.54    4.10
  -2  -6   0  194.09    5.03
  -2  -6   0  193.20    7.52
   2   6   1  167.92    4.52
  -2   6  -1  168.51    3.87
   2  -6   1  174.87    5.21
   2  -6   1  173.18    4.14
  -2  -6  -1  170.88    4.51
  -2  -6  -1  166.48    4.66
   2   6   2  136.59    4.12
  -2   6  -2  137.98    3.39
   2  -6   2  141.14    7.04
   2  -6   2  141.41    4.74
  -2  -6  -2  140.74    4.56
  -2  -6  -2  139.58    4.39
  -2   6  -3  504.00    6.82
   2   6   3  511.98    9.84
   2  -6   3  506.85    8.64
   2  -6   3  495.27    9.32
  -2  -6  -3  516.83    8.67
  -2  -6  -3  514.30   11.78
  -2   6  -4   35.06    1.70
   2   6   4   34.15    4.63
   2   6   4   41.63    6.21
   2  -6   4   37.94    3.28
   2  -6   4   38.04    2.59
  -2  -6  -4   43.50    6.84
  -2   6  -5  190.37    7.24
   2   6   5  201.10    8.01
   2   6   5  196.98    9.58
   2  -6   5  192.04    7.27
   2  -6   5  190.90    7.57
  -2  -6  -5  200.24    8.15
  -2   6  -6   14.55    3.57
   2   6   6   18.02    4.88
   2   6   6   16.54    4.94
   2  -6   6   14.82    3.04
   2  -6   6   13.16    3.85
  -2  -6  -6   17.82    4.43
  -2   6  -7  245.53   13.14
   2   6   7  275.16   12.43
   2   6   7  276.93   15.62
  -2   6  -7  240.63    9.16
   2  -6   7  249.96   10.52
  -2  -6  -7  291.06   17.11
   2   6   8   26.66    3.80
   2  -6   8   32.34    7.63
  -2  -6  -8   26.85    4.64
  -2   6  -9   92.56    8.65
   2   6   9  102.99    9.93
   2   6   9  102.02    5.36
  -2  -6  -9  109.35    6.23
   2  -6   9   94.12   10.54
  -2   6 -10    1.99    1.78
   2   6  10   -0.17    2.69
   2   6  10    0.82    2.95
  -2  -6 -10    4.20    4.06
   2  -6  10    1.66    3.70
  -2   6 -11   85.82   12.12
   2   6  11   97.25    5.60
   2   6  11   97.36   13.60
  -2  -6 -11  101.53    6.10
   2  -6  11   94.88    7.81
  -2   6 -12   13.11    4.29
   2   6  12   15.77    3.59
   2   6  12    9.16    3.87
  -2  -6 -12   10.14    3.91
   2  -6  12    7.30    4.79
  -2   6 -13  100.28   13.05
   2   6  13  118.35   14.05
   2   6  13  111.73   17.14
  -2  -6 -13  132.64    7.69
   2  -6  13  120.65    8.51
   2   6  14   -2.70    3.22
   2   6  14    0.70    1.44
  -2  -6 -14    0.60    2.33
   2  -6  14   -2.55    3.85
  -2   7  15   81.10    8.19
  -2  -7  15   67.63   16.21
  -2   7  14   61.52    6.25
  -2  -7  14   51.91   18.69
   2  -7 -14   60.40   10.43
  -2   7  13   74.87    7.93
   2   7 -13   82.11    5.09
   2  -7 -13   95.76    5.98
  -2  -7  13   71.80    6.23
  -2   7  12  274.45   12.29
  -2   7  12  268.10   15.51
   2   7 -12  254.37   12.18
  -2  -7  12  225.83   12.91
   2  -7 -12  260.48   17.19
   2   7 -11   36.54    8.80
  -2   7  11   46.26    5.42
  -2   7  11   45.54   12.59
  -2  -7  11   46.38    3.29
  -2  -7  11   39.99    4.98
   2  -7 -11   48.41    4.06
  -2   7  10    6.21    2.03
  -2   7  10    9.04    3.81
   2   7 -10    5.74    4.43
  -2  -7  10    4.90    4.78
  -2  -7  10    6.42    2.14
   2   7  -9  185.87    9.32
  -2   7   9  184.57    6.56
  -2   7   9  189.94    8.55
  -2  -7   9  183.02    9.06
  -2  -7   9  186.13    9.04
   2  -7  -9  202.18    8.54
   2   7  -8  254.23   10.72
  -2   7   8  272.70   11.83
   2  -7  -8  279.28   12.70
  -2  -7   8  255.20   10.33
  -2  -7   8  259.40   13.25
   2   7  -7   36.46    6.16
  -2   7   7   32.64    3.88
  -2   7   7   34.37    3.41
  -2  -7   7   33.82    2.86
  -2  -7   7   35.53    3.30
   2  -7  -7   36.54    5.33
   2   7  -6  142.43    4.08
  -2   7   6  136.27    2.47
  -2   7   6  155.49    5.03
  -2  -7   6  142.16    3.77
  -2  -7   6  144.96    5.48
   2  -7  -6  140.67    6.96
   2   7  -5  251.95    7.10
  -2   7   5  242.47    5.55
  -2   7   5  254.10    7.54
  -2  -7   5  241.68    7.87
  -2  -7   5  225.28    6.58
   2  -7  -5  242.04    6.78
  -2   7   4  482.92    8.42
   2   7  -4  501.24    8.57
  -2   7   4  479.11    5.98
  -2   7   4  487.06    6.02
  -2  -7   4  486.83    8.85
   2  -7  -4  479.98   11.32
  -2  -7   4  487.37    7.72
  -2   7   3  160.05    4.98
   2   7  -3  162.38    6.24
  -2   7   3  157.66    3.64
  -2   7   3  158.94    3.73
  -2  -7   3  159.41    4.94
   2  -7  -3  155.15    5.11
  -2  -7   3  153.73    4.70
  -2   7   2  337.67    7.89
   2   7  -2  346.79    7.86
  -2   7   2  350.49    6.61
  -2  -7   2  336.77    8.40
   2  -7  -2  359.58    6.95
  -2  -7   2  360.61    8.58
   2  -7  -2  348.66    7.78
   2   7  -1  159.24    4.83
  -2   7   1  164.54    4.81
   2  -7  -1  163.83    5.23
   2  -7  -1  161.39    3.55
  -2  -7   1  164.06    4.67
  -2  -7   1  158.63    5.01
   2   7   0  224.10    5.77
  -2   7   0  225.96    5.28
   2  -7   0  219.14    5.66
   2  -7   0  230.36    5.32
  -2  -7   0  226.85    5.94
  -2  -7   0  229.31    9.72
   2   7   1   28.17    6.34
  -2   7  -1   24.97    2.37
   2  -7   1   27.72    2.93
   2  -7   1   27.37    4.05
  -2  -7  -1   27.41    3.32
  -2  -7  -1   29.15    3.16
   2   7   2  877.07   12.36
  -2   7  -2  861.52   10.89
   2  -7   2  843.72   12.75
   2  -7   2  859.73   11.54
  -2  -7  -2  845.79   12.40
  -2  -7  -2  862.55   13.03
  -2   7  -3    1.21    0.88
   2   7   3    1.22    1.27
   2  -7   3    2.26    1.99
   2  -7   3    1.56    1.62
  -2  -7  -3    3.10    1.80
  -2  -7  -3    1.40    2.08
  -2   7  -4   19.17    4.20
   2   7   4   20.67    6.69
   2   7   4   22.83    3.33
   2  -7   4   24.72    7.87
   2  -7   4   23.55    4.91
  -2  -7  -4   25.94    8.73
  -2   7  -5    5.19    1.44
   2   7   5    1.75    2.25
   2   7   5    5.71    2.05
   2  -7   5    8.39    2.80
   2  -7   5    6.32    1.79
  -2  -7  -5    2.25    2.77
  -2   7  -6   65.53    2.48
   2   7   6   73.88    4.80
   2   7   6   77.46    5.61
   2  -7   6   77.07    4.01
   2  -7   6   68.63    3.94
  -2  -7  -6   73.83   12.18
  -2   7  -7  187.22    6.48
   2   7   7  199.90    8.58
   2   7   7  196.18    8.73
   2  -7   7  196.06   10.66
   2  -7   7  174.42    7.76
  -2  -7  -7  199.89    8.92
   2   7   8   96.06    5.21
   2   7   8  102.30    4.74
  -2  -7  -8  104.14    5.53
   2  -7   8   92.62   10.36
   2  -7   8   88.84    5.59
   2   7   9   28.32    9.22
   2   7   9   21.12    7.04
  -2  -7  -9   28.00    8.69
   2  -7   9   30.90    4.13
   2  -7   9   24.50    7.33
   2   7  10   72.21    6.13
   2   7  10   63.89   13.72
  -2  -7 -10   79.40    5.68
   2  -7  10   69.57    5.74
   2  -7  10   71.40    6.85
   2   7  11   58.37    6.32
   2   7  11   46.80   14.57
  -2  -7 -11   53.28   11.95
   2  -7  11   56.52    5.48
   2  -7  11   51.78   16.69
   2   7  12   23.30    5.08
   2   7  12   22.41    4.73
  -2  -7 -12   17.20    5.18
   2  -7  12   13.48    5.46
   2   7  13   46.07    9.13
   2   7  13   34.68   15.02
  -2  -7 -13   60.15    6.12
   2  -7  13   45.93    6.43
   2  -7  13   48.57    8.81
   2   7  14   10.31    4.27
   2   7  14    8.16    4.97
  -2  -7 -14   12.13    5.82
   2  -7  14    8.86    3.37
  -2   8  15   95.00    8.11
  -2  -8  15   60.08   20.39
  -2   8  14  185.05    9.62
  -2  -8  14  147.32   10.33
   2  -8 -14  180.33    9.56
  -2   8  13  155.94   10.51
  -2  -8  13  141.02    9.62
   2  -8 -13  163.48   12.42
  -2   8  12   87.97    8.69
   2   8 -12   66.21    5.50
   2  -8 -12   69.56    8.36
  -2  -8  12   65.56    7.25
   2   8 -11  101.01    4.97
  -2   8  11   99.19    9.42
   2  -8 -11  108.56   12.37
  -2  -8  11   97.22   10.36
  -2  -8  11   93.63   11.53
  -2   8  10  353.46   13.00
  -2   8  10  357.03   14.99
   2   8 -10  336.90   15.15
  -2  -8  10  345.45   15.46
  -2  -8  10  341.28   12.95
   2   8  -9  204.23    8.12
  -2   8   9  218.24    7.26
  -2   8   9  220.62    9.23
  -2  -8   9  207.38    8.93
  -2  -8   9  208.43    9.14
   2  -8  -9  228.10    9.70
   2   8  -8  404.64   15.22
  -2   8   8  411.64   10.29
   2  -8  -8  420.39   12.63
  -2  -8   8  392.17   14.32
  -2  -8   8  384.62   18.86
   2   8  -7  171.08    7.96
  -2   8   7  173.10    7.13
   2  -8  -7  183.23    8.77
  -2  -8   7  167.13    7.77
  -2  -8   7  166.34    8.36
   2   8  -6   14.39    4.12
  -2   8   6   13.45    2.59
  -2   8   6   13.82    3.17
  -2  -8   6   13.82    4.88
  -2  -8   6   18.05    3.76
   2  -8  -6   15.73    5.35
   2   8  -5  428.34   14.40
  -2   8   5  412.34   12.45
  -2   8   5  417.36   16.26
  -2  -8   5  412.98   13.61
  -2  -8   5  393.63   14.71
   2  -8  -5  422.97   15.35
  -2   8   4  200.36    8.60
   2   8  -4  177.70    6.69
  -2   8   4  183.98    5.99
  -2   8   4  180.41    5.71
  -2  -8   4  176.72    7.49
   2  -8  -4  185.02    7.43
  -2  -8   4  177.82    6.99
  -2   8   3  110.60    4.99
   2   8  -3  107.72    4.20
  -2   8   3  107.59    2.71
  -2  -8   3  113.64    4.58
   2  -8  -3  109.50    3.40
   2  -8  -3  105.14    4.45
  -2  -8   3  110.51    5.80
   2   8  -2   18.41    3.38
  -2   8   2   20.80    6.18
   2  -8  -2   21.45    4.29
  -2  -8   2   22.66    6.20
   2  -8  -2   19.55    1.99
  -2  -8   2   20.92    2.83
   2   8  -1   36.70    3.73
  -2   8   1   37.09    5.67
   2  -8  -1   37.30    3.29
   2  -8  -1   35.02    2.00
  -2  -8   1   34.80    2.85
  -2  -8   1   38.33    3.69
   2   8   0   26.77    3.21
  -2   8   0   25.62    2.25
   2  -8   0   21.16    2.94
   2  -8   0   24.56    2.93
  -2  -8   0   28.41    6.07
  -2  -8   0   28.15    6.12
   2   8   1  392.78    7.17
  -2   8  -1  396.01    6.33
   2  -8   1  405.59    7.66
   2  -8   1  407.97    6.42
  -2  -8  -1  399.01    7.80
  -2  -8  -1  367.38    8.35
  -2   8  -2    0.69    1.47
   2   8   2   -0.41    1.99
   2  -8   2    1.70    2.24
   2  -8   2    2.71    1.99
  -2  -8  -2    2.17    1.73
  -2  -8  -2   -0.58    2.54
  -2   8  -3   36.58    2.87
   2   8   3   38.00    2.80
   2  -8   3   38.11    3.67
   2  -8   3   34.11    3.23
  -2  -8  -3   41.13    5.16
  -2  -8  -3   38.79    4.62
  -2   8  -4   10.75    1.63
   2   8   4    9.23    3.38
   2   8   4   11.54    3.98
   2  -8   4    9.57    2.59
   2  -8   4   12.33    2.85
  -2  -8  -4    9.09    3.23
  -2   8  -5   70.22    2.60
   2   8   5   69.55    7.17
   2   8   5   80.69    4.82
   2  -8   5   74.53    4.11
   2  -8   5   79.27    3.55
  -2  -8  -5   75.84    4.63
  -2   8  -6    8.81    2.22
   2   8   6   14.66    3.73
   2   8   6   13.21    4.62
   2  -8   6   12.41    2.41
   2  -8   6   10.66    3.98
  -2  -8  -6   17.70    7.72
   2   8   7   33.79    4.70
   2   8   7   32.36    8.59
  -2  -8  -7   36.78   14.10
   2  -8   7   31.45    3.74
   2  -8   7   32.82    9.89
   2   8   8  154.42   13.25
   2   8   8  167.46    5.42
  -2  -8  -8  155.21    7.25
   2  -8   8  156.34    6.14
   2  -8   8  148.30    5.96
   2   8   9   28.83    9.71
   2   8   9   27.51    3.82
  -2  -8  -9   30.20    5.02
   2  -8   9   26.86    4.47
   2  -8   9   26.36    8.92
   2   8  10  276.51   14.93
   2   8  10  294.83   13.47
  -2  -8 -10  313.38   16.29
   2  -8  10  280.66   13.52
   2  -8  10  268.19   15.56
   2   8  11    1.49    3.07
   2   8  11    0.95    1.69
  -2  -8 -11    4.49    5.54
   2  -8  11    1.56    2.81
   2  -8  11    3.80    3.75
   2   8  12   98.13   12.05
   2   8  12   93.02   12.43
  -2  -8 -12   99.84    7.52
   2  -8  12   90.67    8.15
   2  -8  12   88.98    8.45
   2   8  13    1.66    3.15
   2   8  13    4.21    4.00
  -2  -8 -13    4.59    5.07
   2  -8  13    2.03    2.76
   2  -8  13    5.19    5.46
  -2   9  14   56.11   26.74
  -2  -9  14   51.45   20.75
   2  -9 -14   67.79   16.21
  -2   9  13   67.70    7.97
  -2  -9  13   45.06   19.51
   2  -9 -13   66.30    6.15
  -2   9  12   50.22    7.46
  -2  -9  12   28.96    5.56
   2  -9 -12   31.16    9.75
   2   9 -11  333.04   12.71
  -2   9  11  360.90   16.74
   2  -9 -11  342.37   18.79
  -2  -9  11  326.88   10.97
  -2  -9  11  325.22   13.70
   2   9 -10  196.64   15.02
  -2   9  10  217.09   13.99
   2  -9 -10  222.82   13.45
  -2  -9  10  221.95    8.71
  -2  -9  10  208.18   10.30
   2   9  -9  234.03   11.37
  -2   9   9  268.62   10.49
   2  -9  -9  249.47   12.52
  -2  -9   9  240.40    9.09
  -2  -9   9  234.98   19.63
   2   9  -8  133.73    6.98
  -2   9   8  135.82   11.43
   2  -9  -8  134.80    7.20
  -2  -9   8  140.77    6.54
  -2  -9   8  135.55    9.16
   2   9  -7   93.86    5.06
  -2   9   7   91.98    4.74
  -2   9   7   88.18    5.36
  -2  -9   7   84.01   10.08
  -2  -9   7   89.77    5.41
   2  -9  -7   93.30    9.95
   2   9  -6   92.81    5.26
  -2   9   6   94.40    3.92
  -2   9   6   91.13    5.56
  -2  -9   6   90.87    5.04
  -2  -9   6   88.80    5.37
   2  -9  -6   94.13    5.90
  -2   9   5  198.96   10.39
  -2   9   5  195.38    4.45
   2  -9  -5  195.71    9.60
  -2  -9   5  191.87    6.46
  -2  -9   5  196.25    7.49
   2   9  -4  270.93    9.04
  -2   9   4  276.65    5.81
  -2   9   4  288.12    8.21
  -2  -9   4  256.64    9.95
  -2  -9   4  279.13    7.60
   2  -9  -4  268.95    9.69
   2   9  -3  374.44   12.57
  -2   9   3  369.20   12.91
  -2  -9   3  338.88   12.57
  -2  -9   3  325.18   11.38
   2  -9  -3  366.79   11.26
   2  -9  -3  382.98   14.37
   2   9  -2    9.52    2.95
  -2   9   2   10.99    3.69
   2  -9  -2   12.35    4.76
  -2  -9   2    9.55    2.64
   2  -9  -2   10.17    2.62
  -2  -9   2   14.68    4.71
   2   9  -1  124.57    4.46
  -2   9   1  124.82    5.18
   2  -9  -1  124.80    4.45
   2  -9  -1  126.23    3.63
  -2  -9   1  121.25    5.04
  -2  -9   1  123.03    5.80
   2   9   0   43.03    5.72
  -2   9   0   42.25    2.68
   2  -9   0   48.23    3.96
   2  -9   0   39.38    4.13
  -2  -9   0   46.54    3.04
  -2  -9   0   42.87    3.26
   2   9   1    0.94    2.13
  -2   9  -1    1.03    1.17
   2  -9   1    0.28    2.45
   2  -9   1    0.52    1.38
  -2  -9  -1    1.40    1.43
  -2  -9  -1   -0.85    2.58
  -2   9  -2  151.18    4.77
   2   9   2  142.74    8.20
   2  -9   2  144.10    5.95
   2  -9   2  146.70    4.69
  -2  -9  -2  152.70    5.70
  -2  -9  -2  151.46    5.99
  -2   9  -3   57.60    4.08
   2   9   3   56.43    5.02
   2  -9   3   56.66    3.57
   2  -9   3   53.13    4.32
  -2  -9  -3   56.93    3.39
  -2  -9  -3   62.51    5.16
   2   9   4    4.24    4.46
   2   9   4    3.95    2.62
  -2  -9  -4    3.59    2.49
   2  -9   4    5.10    2.56
   2  -9   4    6.57    1.68
  -2   9  -5   83.37    2.99
   2   9   5   84.65    3.96
   2   9   5   83.78    4.96
   2  -9   5   81.46    4.63
   2  -9   5   87.85    3.80
  -2  -9  -5   90.98    5.38
  -2   9  -6    2.86    1.29
   2   9   6   10.43    3.88
   2   9   6    4.64    3.76
   2  -9   6    4.05    4.08
   2  -9   6    3.23    1.29
  -2  -9  -6    1.82    2.24
   2   9   7   77.20    5.90
   2   9   7   77.65    4.59
  -2  -9  -7   76.67    7.60
   2  -9   7   79.08    5.24
   2  -9   7   72.09   12.02
   2   9   8   13.50    3.92
   2   9   8    5.75    2.60
  -2  -9  -8   10.57    3.02
   2  -9   8   10.51    4.30
   2  -9   8    6.00    2.71
   2   9   9   92.93    5.26
   2   9   9   99.90    6.31
  -2  -9  -9  104.84    7.68
   2  -9   9   99.84   10.25
   2  -9   9   91.62    5.48
   2   9  10   21.35    7.54
   2   9  10   18.76    5.43
  -2  -9 -10   19.02    7.95
   2  -9  10   14.69    6.71
   2  -9  10   20.82    4.13
   2   9  11   83.43    6.55
   2   9  11   82.76    6.01
  -2  -9 -11   72.44    8.59
   2  -9  11   75.28    6.77
   2  -9  11   65.56    9.03
   2   9  12    1.93    2.83
   2   9  12    3.59    2.79
  -2  -9 -12    5.44    5.08
   2  -9  12    2.53    4.37
   2  -9  12    2.58    2.10
   2   9  13   40.56    5.70
  -2  -9 -13   37.35    7.06
   2  -9  13   22.40   13.75
   2  -9  13   27.90   10.32
  -2  10  14   25.99    5.72
  -2 -10  14    6.55    6.07
   2 -10 -14   16.32    9.32
  -2  10  13   26.00   12.59
  -2 -10  13   19.95   12.06
   2 -10 -13   20.28   10.95
  -2  10  12   26.10    5.88
  -2 -10  12   14.18    8.22
   2 -10 -12   22.44    7.35
  -2  10  11   31.75    6.33
   2  10 -11   13.63    7.69
   2 -10 -11   18.39    6.92
  -2 -10  11   22.49    6.49
   2  10 -10   76.82    5.55
  -2  10  10   85.97   12.37
   2 -10 -10   81.10    5.69
  -2 -10  10   75.73    4.68
  -2 -10  10   76.88    6.97
   2  10  -9  171.28    7.75
  -2  10   9  164.85    9.60
   2 -10  -9  175.29    9.42
  -2 -10   9  172.40    7.72
  -2 -10   9  170.13   10.45
   2  10  -8   36.67    8.06
  -2  10   8   39.11   10.39
   2 -10  -8   36.58    4.39
  -2 -10   8   36.06   10.77
  -2 -10   8   40.12    5.19
   2  10  -7  327.48   11.78
  -2  10   7  349.33   16.05
   2 -10  -7  341.42   13.55
  -2 -10   7  315.90   14.81
  -2 -10   7  315.94   14.86
   2  10  -6  115.54    5.78
  -2  10   6  122.95    6.42
   2 -10  -6  129.40    7.49
  -2 -10   6  113.28    6.00
  -2 -10   6  117.19    6.45
   2  10  -5  152.84    7.27
  -2  10   5  141.97    5.90
   2 -10  -5  154.36   10.17
  -2 -10   5  145.74    6.89
  -2 -10   5  153.93    7.21
   2  10  -4    7.58    3.19
  -2  10   4    4.49    1.33
  -2  10   4    5.82    1.89
  -2 -10   4    6.73    2.64
  -2 -10   4   16.68    2.27
   2 -10  -4    3.63    2.07
   2  10  -3  170.81   10.03
  -2  10   3  180.20    8.58
  -2 -10   3  169.60    7.80
  -2 -10   3  164.09   12.90
   2 -10  -3  168.57    6.83
   2 -10  -3  183.90    9.26
   2  10  -2    1.51    2.32
  -2  10   2    1.09    1.57
   2 -10  -2    2.21    2.92
  -2 -10   2    2.29    1.34
   2 -10  -2    0.68    1.04
  -2 -10   2    1.75    1.91
   2  10  -1  216.17    6.67
  -2  10   1  224.13    6.42
   2 -10  -1  223.20    7.63
   2 -10  -1  227.22    5.90
  -2 -10   1  208.90    6.37
  -2 -10   1  204.83    8.76
   2  10   0    9.74    2.75
  -2  10   0    8.43    3.14
   2 -10   0   12.22    3.63
   2 -10   0    9.97    3.56
  -2 -10   0   12.45    3.16
  -2 -10   0   12.30    3.10
   2  10   1  576.97   12.84
  -2  10  -1  558.76   11.82
   2 -10   1  542.45   15.46
   2 -10   1  552.48   11.21
  -2 -10  -1  560.17   13.98
  -2 -10  -1  553.38   12.61
   2  10   2   -0.75    2.61
  -2  10  -2    0.55    1.29
   2 -10   2   -1.21    2.87
   2 -10   2    1.21    2.30
  -2 -10  -2    1.00    1.57
  -2 -10  -2    1.91    2.66
  -2  10  -3  180.03    8.22
   2  10   3  189.96    9.21
   2 -10   3  179.28    8.26
   2 -10   3  181.11    7.83
  -2 -10  -3  184.23    7.88
  -2 -10  -3  183.01    8.68
   2  10   4   57.14    5.21
   2  10   4   64.03    4.96
  -2  10  -4   55.18    2.72
   2 -10   4   50.95    5.77
   2 -10   4   54.91    9.93
  -2  10  -5  121.21    4.61
   2  10   5  128.30    5.77
   2  10   5  125.74    6.32
   2 -10   5  127.82    8.84
   2 -10   5  129.64    6.14
  -2 -10  -5  128.99    6.90
   2  10   6   14.11    5.47
   2  10   6   17.64    4.36
  -2 -10  -6   18.54    7.19
   2 -10   6   15.19    3.24
   2 -10   6   21.88    6.96
   2  10   7  157.34   10.32
   2  10   7  174.18    5.49
  -2 -10  -7  152.51    7.18
   2 -10   7  165.69    6.80
   2 -10   7  153.69   10.10
   2  10   8   14.17    5.80
   2  10   8   11.23    4.28
  -2 -10  -8   16.16    6.29
   2 -10   8   17.19    4.76
   2 -10   8   16.82    4.02
   2  10   9  184.26    9.44
   2  10   9  180.88    7.76
  -2 -10  -9  184.15   11.54
   2 -10   9  167.30    9.13
   2 -10   9  178.62    8.11
   2  10  10   28.45    5.99
   2  10  10   28.34    4.27
  -2 -10 -10   33.91    5.26
   2 -10  10   23.99    9.20
   2 -10  10   30.14    5.73
   2  10  11   27.30    8.61
   2  10  11   17.60    8.53
  -2 -10 -11   34.37    5.94
   2 -10  11   29.85    5.42
   2 -10  11   24.16    6.72
   2  10  12    4.23    4.45
  -2 -10 -12   10.57    6.50
   2 -10  12    6.49    3.54
   2 -10  12    4.31    2.51
  -2  11  13   -0.41    4.83
  -2 -11  13    1.84    2.53
   2 -11 -13   -0.92    2.65
  -2  11  12   41.71    9.65
  -2 -11  12   28.21   13.00
   2 -11 -12   27.27   13.39
  -2  11  11   30.13    6.72
  -2 -11  11   26.18    5.54
   2 -11 -11   23.84    8.08
   2  11 -10  166.21    9.35
  -2  11  10  197.07   11.43
   2 -11 -10  179.05   14.39
  -2 -11  10  168.08   13.40
  -2 -11  10  180.12   11.69
   2  11  -9   19.28    4.11
  -2  11   9   21.17    6.45
   2 -11  -9   22.10    5.44
  -2 -11   9   17.24    5.60
  -2 -11   9   19.04    3.84
   2  11  -8   23.39    7.77
  -2  11   8   27.18    6.86
   2 -11  -8   24.80    3.68
  -2 -11   8   21.83    3.94
  -2 -11   8   22.82   11.46
  -2  11   7    1.78    3.51
   2  11  -7    1.89    2.98
  -2 -11   7    1.59    2.75
  -2 -11   7    1.11    2.70
   2  11  -6  242.74    9.38
  -2  11   6  246.40   11.80
   2 -11  -6  250.21   11.80
  -2 -11   6  233.67   11.01
  -2 -11   6  229.15   10.29
   2  11  -5  113.41    6.24
  -2  11   5  116.49    6.15
   2 -11  -5  114.46    6.91
  -2 -11   5  110.52    5.18
  -2 -11   5  115.01    8.77
   2  11  -4   75.71    4.34
  -2  11   4   79.35    4.94
   2 -11  -4   78.56    8.69
  -2 -11   4   75.67    4.16
  -2 -11   4   78.87    4.69
   2  11  -3    2.30    1.92
  -2  11   3   -1.36    2.47
   2 -11  -3   -0.48    3.40
  -2 -11   3    0.42    1.83
  -2 -11   3   -1.29    2.16
   2  11  -2   95.79   10.63
  -2  11   2  102.87    6.32
   2 -11  -2  102.51    5.68
  -2 -11   2   95.81    5.50
   2 -11  -2   99.67    3.42
  -2 -11   2  103.80    5.58
   2  11  -1  157.61   12.32
  -2  11   1  153.06   12.09
   2 -11  -1  154.86    7.47
   2 -11  -1  152.84    5.54
  -2 -11   1  155.17    8.53
  -2 -11   1  152.05    6.82
   2  11   0 1034.89   23.90
  -2  11   0 1080.43   24.36
   2 -11   0 1064.22   24.92
   2 -11   0 1008.44   21.42
  -2 -11   0 1042.61   24.46
  -2 -11   0  993.85   28.46
   2  11   1   70.29    5.49
  -2  11  -1   69.64    4.17
   2 -11   1   59.73    4.71
   2 -11   1   61.48    3.41
  -2 -11  -1   66.44    3.93
  -2 -11  -1   65.21    5.21
   2  11   2  205.87    9.90
  -2  11  -2  203.67    8.04
   2 -11   2  211.22   11.66
   2 -11   2  215.78    7.76
  -2 -11  -2  218.78    8.42
  -2 -11  -2  216.92    9.34
  -2  11  -3    7.42    2.54
   2  11   3    8.02    4.38
  -2 -11  -3    6.84    4.91
   2 -11   3    9.91    3.45
  -2 -11  -3    8.53    2.44
  -2  11  -4  262.41    8.83
   2  11   4  257.81    9.82
  -2 -11  -4  272.03   11.41
   2 -11   4  268.71   10.32
   2 -11   4  260.09   10.14
  -2  11  -5    0.45    1.23
   2  11   5    0.50    1.70
   2  11   5    2.43    2.39
   2 -11   5    1.02    1.50
   2 -11   5    1.90    2.10
  -2 -11  -5    3.06    3.36
   2  11   6  217.08   15.53
   2  11   6  222.13   13.92
  -2 -11  -6  220.31   10.43
   2 -11   6  216.76   10.90
   2 -11   6  213.30   10.76
   2  11   7    1.68    3.51
   2  11   7    5.08    2.84
  -2 -11  -7    5.64    4.38
   2 -11   7    3.01    2.80
   2 -11   7    1.48    3.27
   2  11   8   63.96    9.19
   2  11   8   59.47    3.94
  -2 -11  -8   50.86   16.10
   2 -11   8   65.22   11.72
   2 -11   8   53.57   11.20
   2  11   9    3.30    3.79
   2  11   9    2.86    2.26
  -2 -11  -9    4.28    3.68
   2 -11   9   -0.03    3.02
   2 -11   9   -0.07    1.89
   2  11  10   22.44    7.52
  -2 -11 -10   20.01   12.28
   2 -11  10   17.63    6.83
   2 -11  10   24.74    5.45
   2  11  11    0.96    3.60
  -2 -11 -11    1.46    3.00
   2 -11  11    3.71    4.27
   2 -11  11    3.71    5.06
  -2  12  12   38.10    7.81
  -2 -12  12   38.70   13.45
   2 -12 -12   23.95   12.73
  -2  12  11   35.10    6.36
  -2 -12  11   30.40    5.54
   2 -12 -11   21.86    9.12
  -2  12  10   23.98    6.55
   2 -12 -10   12.78    5.69
  -2 -12  10   15.68    7.91
  -2 -12  10    9.87    4.87
   2  12  -9   74.87    7.39
  -2  12   9   72.12   13.53
   2 -12  -9   82.34    6.35
  -2 -12   9   73.10    8.05
  -2 -12   9   74.40    5.45
   2  12  -8   28.39    4.47
  -2  12   8   26.11    6.78
   2 -12  -8   25.43    3.68
  -2 -12   8   24.15    3.91
  -2 -12   8   20.54    7.46
   2  12  -7   66.77    7.49
  -2  12   7   73.30   20.47
   2 -12  -7   67.58    6.05
  -2 -12   7   70.60    5.01
  -2 -12   7   80.71    7.36
   2  12  -6   -0.43    3.08
  -2  12   6    1.72    3.05
   2 -12  -6    4.13    2.80
  -2 -12   6   -0.02    3.00
  -2 -12   6    1.18    2.90
   2  12  -5  139.32    7.05
  -2  12   5  131.64    7.37
   2 -12  -5  136.99    5.98
  -2 -12   5  126.85    5.94
  -2 -12   5  124.22   11.09
   2  12  -4   71.50    5.25
  -2  12   4   71.69    4.30
   2 -12  -4   64.26    5.55
  -2 -12   4   67.08    7.13
  -2 -12   4   68.74    7.24
  -2  12   3  296.68   16.24
   2  12  -3  303.86   12.61
  -2 -12   3  287.38    9.91
   2 -12  -3  281.64   12.23
   2  12  -2   -0.08    3.03
  -2  12   2    1.94    1.80
  -2 -12   2    2.05    2.07
   2 -12  -2   -0.04    3.02
  -2 -12   2    0.38    2.16
   2  12  -1  832.49   26.55
  -2  12   1  831.01   28.35
  -2 -12   1  765.69   24.09
   2 -12  -1  684.36   25.52
  -2 -12   1  792.46   24.41
   2  12   0  140.38   11.01
  -2  12   0  147.64    9.32
   2 -12   0  150.98    7.57
   2 -12   0  143.58    6.08
  -2 -12   0  145.76    5.93
  -2 -12   0  134.28    9.42
   2  12   1    2.19    3.36
  -2  12  -1    2.24    2.28
   2 -12   1    1.37    2.42
   2 -12   1    2.72    2.32
  -2 -12  -1    1.52    2.35
  -2 -12  -1    2.08    3.65
  -2  12  -2    0.98    0.77
   2  12   2   -0.08    2.45
   2 -12   2    0.10    2.72
   2 -12   2    1.19    1.74
  -2 -12  -2   -1.41    1.96
  -2 -12  -2   -0.84    3.13
   2  12   3  121.80   15.87
  -2  12  -3  121.09    7.81
   2 -12   3  115.21    6.57
   2 -12   3  114.70    4.23
  -2 -12  -3  117.07    5.94
  -2 -12  -3  114.44    6.39
  -2  12  -4   69.48    4.11
   2  12   4   71.78   13.68
  -2 -12  -4   76.29    6.12
   2 -12   4   71.41    6.03
   2 -12   4   68.43   10.40
   2  12   5   78.70   11.57
   2  12   5   85.86    5.49
  -2 -12  -5   82.58    8.62
   2 -12   5   78.77    7.68
   2 -12   5   82.88    5.10
   2  12   6   -0.16    4.02
   2  12   6    0.87    2.14
  -2 -12  -6    4.75    4.38
   2 -12   6    5.00    4.52
   2 -12   6   -0.58    2.58
   2  12   7  177.91   11.61
   2  12   7  187.81    7.84
  -2 -12  -7  181.94   14.94
   2 -12   7  184.19   15.02
   2 -12   7  170.52   10.06
   2  12   8    2.27    2.12
  -2 -12  -8   -1.24    3.88
   2 -12   8    3.92    3.19
   2 -12   8    1.93    3.11
   2  12   9  120.52    7.79
  -2 -12  -9   90.36   18.07
   2 -12   9  106.67    7.57
   2 -12   9  107.95    7.06
   2  12  10   12.40    3.71
  -2 -12 -10    5.60    3.43
   2 -12  10    8.15    4.56
   2 -12  10   12.82    5.08
   2  12  11  105.92   12.12
   2 -12  11   82.33   20.81
   2 -12  11  105.09    8.04
  -2  13  11   28.89   14.87
  -2 -13  11   20.24   15.31
   2 -13 -11   31.90   12.08
  -2  13  10    3.73    4.94
  -2 -13  10    1.55    3.28
   2 -13 -10    8.68    4.92
   2  13  -9   89.10    5.60
  -2  13   9  102.30    9.49
   2 -13  -9   98.33    6.93
  -2 -13   9   95.68    6.31
  -2 -13   9   93.54    7.41
   2  13  -8    0.46    2.41
  -2  13   8    1.79    3.64
   2 -13  -8    4.16    3.35
  -2 -13   8    1.66    2.67
  -2 -13   8    2.87    3.24
   2  13  -7   22.29    3.50
  -2  13   7   25.70    8.61
   2 -13  -7   23.20    5.12
  -2 -13   7   16.23    3.54
  -2 -13   7   23.06    3.50
   2  13  -6   15.96    4.57
  -2  13   6   13.69    8.04
   2 -13  -6   16.64    8.58
  -2 -13   6   18.16    4.18
  -2 -13   6   14.78    4.41
   2  13  -5   30.61    5.25
  -2  13   5   28.34    9.55
   2 -13  -5   31.05    5.27
  -2 -13   5   27.18    5.91
  -2 -13   5   27.26    4.26
   2  13  -4   34.00    4.68
  -2  13   4   33.45    5.22
   2 -13  -4   38.42   11.46
  -2 -13   4   34.61   11.39
  -2 -13   4   39.74   10.53
   2  13  -3   50.76    4.76
  -2  13   3   57.50   10.84
   2 -13  -3   53.42    5.97
  -2 -13   3   53.50    6.39
  -2 -13   3   53.93    4.33
   2  13  -2  181.70    6.54
  -2  13   2  176.81    6.75
  -2 -13   2  166.43    7.95
   2 -13  -2  180.84   16.39
  -2 -13   2  175.67    5.44
   2  13  -1   31.77   11.25
  -2  13   1   31.56   11.34
  -2 -13   1   33.45    5.81
   2 -13  -1   30.56    9.98
  -2 -13   1   31.68    3.72
   2  13   0   23.59    4.13
  -2  13   0   30.23   10.21
  -2 -13   0   32.73    4.69
   2 -13   0   22.39    9.57
  -2 -13   0   25.62    7.20
   2  13   1   -1.61    3.52
  -2  13  -1    2.52    2.35
  -2 -13  -1    1.88    1.75
   2 -13   1    1.32    2.35
  -2 -13  -1    1.36    0.87
   2  13   2   34.37   10.79
  -2  13  -2   33.00    9.02
   2 -13   2   33.06   14.26
   2 -13   2   36.51    5.43
  -2 -13  -2   30.32    8.07
  -2 -13  -2   37.59    5.46
  -2  13  -3    8.17    2.67
   2  13   3   12.79    6.01
   2 -13   3   12.02    7.26
   2 -13   3   11.27    2.47
  -2 -13  -3    9.31    3.24
  -2 -13  -3    9.71    6.15
   2  13   4  117.97    8.42
  -2 -13  -4  103.53   12.19
   2 -13   4  103.85    7.73
   2 -13   4  112.73    6.76
   2  13   5   -0.18    3.89
   2  13   5   -0.37    2.31
  -2 -13  -5   -0.91    4.06
   2 -13   5    0.68    3.06
   2 -13   5    2.68    2.94
   2  13   6  124.28    6.69
  -2 -13  -6  107.93   18.18
   2 -13   6  115.01    8.57
   2 -13   6  117.46    6.59
   2  13   7    3.44    3.57
  -2 -13  -7    3.99    4.08
   2 -13   7    2.15    1.75
   2 -13   7    0.86    4.09
   2  13   8   55.15    9.77
  -2 -13  -8   52.21   15.61
   2 -13   8   47.73    6.30
   2 -13   8   40.98   12.66
   2  13   9    3.86    4.04
  -2 -13  -9    2.40    2.54
   2 -13   9    1.81    1.22
   2 -13   9    3.10    4.57
   2  13  10    2.49    3.90
  -2 -13 -10    1.09    3.90
   2 -13  10    7.67    5.83
   2 -13  10    2.80    3.28
  -2  14  10   43.78   22.80
  -2 -14  10   33.19   16.85
   2 -14 -10   48.64   11.57
  -2  14   9   59.28    7.16
   2 -14  -9   36.51   16.78
  -2 -14   9   52.54    6.11
  -2 -14   9   46.76    6.34
   2  14  -8   15.68    3.84
  -2  14   8   20.26    8.49
   2 -14  -8   18.25    4.63
  -2 -14   8   14.13    6.60
  -2 -14   8   14.25    5.28
   2  14  -7   23.32    8.67
  -2  14   7   35.16    5.86
   2 -14  -7   31.22    6.54
  -2 -14   7   25.51    4.13
  -2 -14   7   25.03    4.32
   2  14  -6    9.54    5.18
  -2  14   6   15.77    4.75
   2 -14  -6   11.55    5.29
  -2 -14   6   13.55    4.23
  -2 -14   6   15.95    3.63
   2  14  -5    2.07    2.44
  -2  14   5    2.58    3.22
   2 -14  -5    1.83    1.69
  -2 -14   5    3.60    2.29
  -2 -14   5    3.68    2.64
   2  14  -4   44.04    4.77
  -2  14   4   43.63   13.72
   2 -14  -4   41.51    6.64
  -2 -14   4   45.60    6.84
  -2 -14   4   45.36    6.43
   2  14  -3    2.41    2.63
  -2  14   3    3.72    3.16
  -2 -14   3    1.40    2.89
   2 -14  -3    1.57    2.10
  -2 -14   3    1.60    1.31
   2  14  -2   38.00    6.91
  -2  14   2   49.31   14.83
  -2 -14   2   43.76    6.88
   2 -14  -2   47.27   14.81
  -2 -14   2   39.65    4.03
   2  14  -1    5.63    4.60
  -2  14   1    5.44    3.28
  -2 -14   1    3.53    3.66
   2 -14  -1    5.20    4.26
  -2 -14   1    3.31    2.27
   2  14   0    3.51    2.05
  -2  14   0    1.55    2.80
  -2 -14   0    4.84    4.87
   2 -14   0    4.73    4.22
  -2 -14   0    1.22    1.34
   2  14   1   29.29   10.48
  -2  14  -1   19.46    5.61
  -2 -14  -1   23.28    8.19
   2 -14   1   28.34    5.44
  -2 -14  -1   21.90    5.81
   2  14   2    9.23    4.43
  -2  14  -2    7.24    2.46
  -2 -14  -2    6.95    4.45
   2 -14   2   11.42    4.89
  -2 -14  -2    6.91    2.22
  -2  14  -3    0.81    0.99
   2  14   3    0.62    2.88
  -2 -14  -3    1.59    2.85
   2 -14   3    0.68    2.59
  -2 -14  -3   -0.02    1.66
   2  14   4   22.27    5.46
  -2 -14  -4   27.02    6.14
   2 -14   4   16.17    6.56
   2 -14   4   17.25    2.85
   2  14   5    2.65    3.59
  -2 -14  -5    2.82    4.15
   2 -14   5    1.21    0.67
   2 -14   5    2.31    3.13
  -2 -14  -6    8.72    6.29
   2 -14   6    2.55    4.74
   2  14   7    0.21    2.24
  -2 -14  -7    1.06    3.98
   2 -14   7    4.34    2.63
   2 -14   7    1.91    3.44
   2  14   8   21.65    9.03
  -2 -14  -8   28.36    5.71
   2 -14   8   24.52    4.01
   2 -14   8   24.12    5.67
   2  14   9   -1.67    4.14
  -2 -14  -9    4.10    3.40
   2 -14   9    2.18    4.07
   2 -14   9   -0.04    3.91
  -2  15   9    1.73    4.18
   2 -15  -9   -0.48    3.60
  -2 -15   9    3.34    3.43
  -2 -15   9    3.34    3.91
  -2  15   8   22.28    6.30
   2 -15  -8   21.53    5.42
  -2 -15   8   15.53    8.10
  -2 -15   8   12.97    4.88
   2  15  -7    4.77    4.93
  -2  15   7    9.87    5.39
   2 -15  -7    2.12    2.23
  -2 -15   7    2.11    3.23
  -2 -15   7    4.68    3.75
   2  15  -6  114.06    7.61
  -2  15   6  128.60    9.93
   2 -15  -6  106.87   13.03
  -2 -15   6  113.23    9.13
  -2 -15   6  124.80    9.37
   2  15  -5   15.04    5.52
  -2  15   5   14.19    5.46
   2 -15  -5   14.95    5.37
  -2 -15   5   12.76    7.25
  -2 -15   5   16.30    5.23
   2  15  -4   86.66    5.65
  -2  15   4   82.67   13.02
   2 -15  -4   84.06   11.61
  -2 -15   4   88.57    6.69
  -2 -15   4   75.70    6.96
   2  15  -3    1.55    1.84
  -2  15   3   -0.76    1.97
  -2 -15   3    1.73    1.71
   2 -15  -3    1.38    2.82
  -2 -15   3    0.54    1.52
   2  15  -2   40.03    8.46
  -2  15   2   42.19   12.38
  -2 -15   2   45.16    7.60
   2 -15  -2   45.79    6.78
  -2 -15   2   37.27    5.36
   2  15  -1   15.49    5.49
  -2  15   1   17.98    7.36
  -2 -15   1   19.18    9.72
   2 -15  -1   23.91    7.01
  -2 -15   1   14.87    6.10
   2  15   0  445.54   25.42
  -2  15   0  465.70   21.39
  -2 -15   0  442.19   19.44
   2 -15   0  395.65   30.64
  -2 -15   0  412.58   20.47
  -2  15  -1   96.49    4.84
   2  15   1   93.00   13.01
  -2 -15  -1  101.03   10.26
   2 -15   1   99.61    6.60
   2  15   2   66.68   12.05
  -2  15  -2   62.29    5.52
  -2 -15  -2   60.53   11.31
   2 -15   2   62.28   11.00
   2  15   3    2.33    3.35
   2 -15   3   -1.29    3.53
  -2 -15  -3   -0.46    4.06
   2  15   4   25.25    9.30
   2 -15   4   28.59   10.38
  -2 -15  -4   30.52    5.42
   2  15   5    1.74    2.21
   2 -15   5   -1.44    3.66
  -2 -15  -5    2.61    2.83
   2  15   6   71.22   12.27
   2 -15   6   50.07   22.21
  -2 -15  -6   60.88   16.97
   2  15   7    1.84    4.81
   2 -15   7    1.80    4.61
  -2 -15  -7   -0.98    4.68
   2  15   8   24.69   11.71
   2 -15   8   14.87   10.53
  -2 -15  -8   26.50   12.50
   2 -16  -8   20.32    7.12
  -2 -16   8   11.20    9.04
  -2 -16   8   15.02    7.62
   2  16  -7   75.49    5.36
  -2  16   7   87.79    7.80
   2 -16  -7   61.50    9.59
  -2 -16   7   71.46    9.52
  -2 -16   7   56.18    8.61
   2  16  -6    9.31    7.03
  -2  16   6   17.44    6.45
   2 -16  -6   16.77   12.43
  -2 -16   6   14.61    6.87
  -2 -16   6   18.77    4.12
   2  16  -5  162.63   15.70
  -2  16   5  193.62    9.86
   2 -16  -5  176.69   12.09
  -2 -16   5  179.17    9.69
  -2 -16   5  192.82   10.57
   2  16  -4   35.98    5.07
  -2  16   4   33.21    9.24
   2 -16  -4   28.44   11.99
  -2 -16   4   22.17   12.53
  -2 -16   4   31.38    9.35
   2  16  -3  223.80   11.28
  -2  16   3  228.23    9.61
   2 -16  -3  218.86   14.09
  -2 -16   3  232.37    9.55
  -2 -16   3  219.74    8.78
  -2  16   2   -3.27    3.27
   2  16  -2    0.95    2.45
  -2 -16   2    2.78    3.21
   2 -16  -2    4.16    3.88
  -2  16   1  570.05   17.17
   2  16  -1  547.92   11.34
  -2 -16   1  529.10   18.53
   2 -16  -1  544.50   18.44
  -2  16   0   67.18   12.81
   2  16   0   64.18   17.89
  -2 -16   0   75.57    9.84
   2 -16   0   76.39   10.29
  -2  16  -1  175.43   10.70
   2  16   1  176.37   12.06
  -2 -16  -1  166.60   12.85
   2 -16   1  173.70   10.49
   2  16   2    1.24    4.44
   2 -16   2    1.24    3.61
  -2 -16  -2    1.82    4.27
   2  16   3  364.34   18.37
   2 -16   3  353.19   15.55
  -2 -16  -3  337.15   24.53
   2  16   4   17.31    7.40
   2 -16   4   11.99    7.94
  -2 -16  -4   19.98    6.32
   2  16   5  191.52   22.02
   2 -16   5  167.42   23.41
  -2 -16  -5  187.44   12.39
   2  16   6    6.45    5.15
   2 -16   6    5.35    4.38
  -2 -16  -6    5.62    6.14
  -2  17   5    2.05    4.13
   2  17  -5    3.41    2.87
   2 -17  -5    4.39    3.80
  -2 -17   5    2.46    2.99
  -2  17   4  326.40   20.92
   2  17  -4  308.89   19.54
   2 -17  -4  311.10   18.48
  -2 -17   4  284.36   22.19
  -2  17   3    2.57    3.93
   2  17  -3    1.95    4.69
  -2 -17   3    9.11    5.49
   2 -17  -3    6.56    6.01
  -2  17   2  406.28   20.54
   2  17  -2  430.84   11.84
  -2 -17   2  378.42   15.92
   2 -17  -2  376.65   22.36
  -2  17   1   34.79    5.32
   2  17  -1   28.50   11.33
  -2 -17   1   31.75    7.59
   2 -17  -1   33.62   14.53
  -2  17   0  101.95    8.41
   2  17   0  106.50   14.99
  -2 -17   0   89.03   17.81
   2 -17   0   87.98   13.50
  -2  17  -1    0.41    1.44
   2  17   1    2.50    2.54
  -2 -17  -1    1.87    3.68
   2 -17   1    2.58    3.61
   2  17   2  170.69   11.95
   2 -17   2  127.45   20.65
  -2 -17  -2  161.85   12.15
   2  17   3    8.36    4.78
   2 -17   3   20.08    6.57
  -2 -17  -3   10.54    4.83
   2  17   4  163.18   13.41
   2 -17   4  163.88    9.45
  -2 -17  -4  160.88   23.81
  -3   0  17    0.28    1.99
  -3   0  17    2.35    2.59
  -3   0  16    2.11    1.86
  -3   0  16    0.99    3.32
  -3   0  15    0.14    1.41
  -3   0  15    0.78    3.50
  -3   0  14    0.07    3.11
  -3   0  14   -0.31    2.95
  -3   0  13   -0.64    3.24
  -3   0  13    0.01    2.04
   3   0 -12    0.44    1.01
  -3   0  12    1.05    3.09
  -3   0  12    2.28    2.42
   3   0 -11    0.40    1.16
  -3   0  11    1.05    1.67
   3   0 -10    0.62    0.95
  -3   0  10    1.71    2.03
  -3   0  10    2.12    2.17
   3   0  -9    0.48    0.95
  -3   0   9    0.67    1.09
  -3   0   9    0.71    1.59
   3   0  -8    1.10    0.76
  -3   0   8   -0.32    1.33
  -3   0   8   -0.24    2.17
   3   0  -7    0.60    0.75
  -3   0   7    0.39    0.52
  -3   0   7    1.48    1.91
  -3   0   7    1.90    1.80
   3   0  -6    1.61    1.06
  -3   0   6    0.60    0.54
  -3   0   6   -0.21    1.54
  -3   0   6    0.34    0.77
   3   0  -5    0.38    0.52
  -3   0   5   -0.05    0.32
  -3   0   5    0.48    1.15
  -3   0   5   -0.24    1.52
   3   0  -4   -0.09    0.16
  -3   0   4    0.38    1.31
  -3   0   4    0.52    1.05
   3   0  -3    0.09    0.21
   3   0  -3   -0.05    0.27
  -3   0   3   -0.14    0.62
  -3   0   3   -0.30    1.28
  -3   0   2   -0.01    0.61
   3   0  -2    0.27    0.43
  -3   0   2    0.56    0.86
  -3   0   2    0.97    1.04
  -3   0   1    1.08    1.14
   3   0  -1    0.31    0.44
  -3   0   1    0.18    0.92
  -3   0   1    0.59    0.55
   3   0  -1   -0.25    0.81
  -3   0   0   -0.20    1.06
  -3   0   0   -0.14    1.13
   3   0   0    0.43    0.45
   3   0   0    0.28    0.57
  -3   0  -1    0.45    1.03
   3   0   1   -0.66    1.20
   3   0   1    0.11    0.39
  -3   0  -1    0.13    0.61
  -3   0  -2   -1.06    1.21
   3   0   2    1.15    1.96
   3   0   2    0.43    0.59
  -3   0  -2    0.07    0.39
  -3   0  -3   -0.07    0.66
   3   0   3    0.24    1.47
   3   0   3    0.45    0.65
  -3   0  -3    0.23    0.37
  -3   0  -4   -0.45    1.60
   3   0   4   -0.25    1.46
   3   0   4   -0.01    0.65
  -3   0  -5   -0.23    1.81
   3   0   5   -0.58    1.77
   3   0   5    0.36    0.88
  -3   0  -6    0.63    1.99
   3   0   6    0.74    1.10
   3   0   6   -0.07    0.50
  -3   0  -7    2.52    2.52
   3   0   7    2.53    2.47
   3   0   7    1.28    1.08
  -3   0  -8    1.25    2.64
   3   0   8    1.22    3.01
   3   0   8    0.16    1.44
  -3   0  -9    1.81    2.62
   3   0   9    6.04    5.33
   3   0   9    0.65    1.09
  -3   0 -10   -2.96    2.66
   3   0  10   -1.59    3.52
   3   0  10    0.87    1.56
  -3   0 -11    1.75    2.61
   3   0  11   -1.11    4.05
  -3   0 -12    0.88    2.93
   3   0  12   -0.25    3.51
  -3   0 -13    2.41    2.34
   3   0  13   -0.07    3.77
  -3   0 -14    0.34    3.03
   3   0  14   -0.89    3.99
  -3   1  17    0.65    1.96
  -3   1  17    3.35    3.03
  -3  -1  17    3.69    3.77
  -3  -1  17    2.73    2.19
  -3   1  16   15.64    7.99
  -3   1  16   24.03    5.19
  -3  -1  16   17.32    9.39
  -3  -1  16   14.73    6.66
  -3   1  15    1.72    1.92
  -3   1  15    5.79    2.58
  -3  -1  15    5.41    2.47
  -3  -1  15    1.15    2.00
  -3   1  14   99.29    5.43
  -3   1  14  104.08    9.39
  -3  -1  14  100.57   12.25
  -3  -1  14  102.03    6.29
  -3   1  13   24.92    9.42
  -3   1  13   21.48    5.43
  -3  -1  13   26.66    6.93
  -3  -1  13   25.32    7.64
   3   1 -12  348.84   11.98
  -3   1  12  346.94   11.36
  -3   1  12  380.95   12.92
  -3  -1  12  331.79   11.17
  -3  -1  12  359.69   14.15
   3  -1 -12  368.72   10.86
   3   1 -11  165.19    7.48
  -3   1  11  155.91    7.56
  -3   1  11  181.69   13.52
  -3  -1  11  161.36   10.32
  -3  -1  11  165.01   11.12
   3  -1 -11  188.80    7.68
   3   1 -10  139.94    5.81
  -3   1  10  142.17    6.77
  -3   1  10  163.15    6.22
  -3  -1  10  150.42    5.77
  -3  -1  10  143.86    5.79
   3  -1 -10  163.22    5.47
   3   1  -9   49.97    2.50
  -3   1   9   56.43    3.40
  -3   1   9   61.39    6.69
  -3  -1   9   50.77    3.23
  -3  -1   9   53.99    5.95
   3  -1  -9   55.73    3.89
   3   1  -8  227.93    5.63
  -3   1   8  260.83    7.51
  -3   1   8  246.99    6.93
  -3  -1   8  253.73    7.29
  -3  -1   8  235.29    7.02
   3  -1  -8  265.71    6.40
   3   1  -7  406.01    8.04
  -3   1   7  436.00    4.89
  -3   1   7  418.09   10.05
  -3  -1   7  429.16    6.16
  -3  -1   7  416.06    9.18
   3  -1  -7  445.61    5.32
   3   1  -6  410.44    7.54
  -3   1   6  388.76    8.26
  -3   1   6  423.27    8.52
  -3  -1   6  417.69    8.64
  -3  -1   6  392.32    7.23
  -3  -1   6  415.17    8.70
   3  -1  -6  425.57    3.06
  -3   1   5    1.87    1.75
  -3   1   5    0.36    0.57
  -3   1   5    2.87    2.87
  -3  -1   5    1.70    1.06
   3  -1  -5    1.17    0.54
  -3  -1   5    0.38    1.09
  -3  -1   5    0.71    0.35
  -3   1   4 1208.94    8.55
  -3   1   4 1198.33    6.56
  -3   1   4 1200.65    7.85
  -3  -1   4 1205.56    8.29
  -3  -1   4 1241.76    9.17
   3  -1  -4 1212.92    6.65
  -3   1   3 1057.27    7.38
  -3   1   3 1017.10    6.45
  -3  -1   3 1015.83    7.12
   3  -1  -3 1021.23    6.55
  -3  -1   3 1014.09    7.23
   3  -1  -3 1022.55    5.83
   3   1  -2  741.59    4.46
  -3   1   2  741.20    5.12
  -3  -1   2  736.82    4.61
   3  -1  -2  749.13    4.93
   3  -1  -2  751.89    4.97
  -3  -1   2  727.82    5.82
   3  -1  -2  738.30    4.98
  -3  -1   2  745.61    5.48
  -3   1   1  422.83    6.11
  -3   1   1  433.13    5.93
   3   1  -1  439.77    6.05
  -3   1   1  437.00    6.41
   3   1  -1  442.19    6.44
  -3  -1   1  436.12    6.62
   3  -1  -1  431.93    5.98
   3  -1  -1  451.78    6.19
  -3  -1   1  413.09    5.87
  -3   1   0 1027.25    6.84
  -3   1   0 1039.54    5.93
   3   1   0 1018.80    6.64
  -3  -1   0  993.47    7.83
   3  -1   0 1034.95    5.98
  -3  -1   0 1007.35    7.02
  -3   1  -1 1206.33    8.25
   3   1   1 1173.85    7.18
   3  -1   1 1179.67    7.65
  -3  -1  -1 1189.46    8.39
   3  -1   1 1205.40    6.39
  -3   1  -2   83.98    3.97
  -3   1  -2   75.84    1.57
   3   1   2   79.57    2.62
   3   1   2   75.89    1.84
   3  -1   2   79.04    2.46
   3  -1   2   76.80    1.35
  -3  -1  -2   71.03    2.39
  -3   1  -3  463.37    7.31
  -3   1  -3  464.25    6.06
   3   1   3  472.63    7.26
   3   1   3  470.31    6.49
   3  -1   3  466.09    7.31
   3  -1   3  461.59    6.03
  -3   1  -4    1.86    1.80
  -3   1  -4    1.33    0.65
   3   1   4    0.58    1.65
   3   1   4    1.41    1.04
   3  -1   4    0.93    1.52
   3  -1   4    1.44    1.03
  -3  -1  -4    3.11    1.16
  -3   1  -5  111.00    4.13
   3   1   5  119.63    4.27
   3   1   5  120.47    3.47
   3  -1   5  121.78    7.10
   3  -1   5  122.40    3.83
  -3  -1  -5  127.99    4.41
  -3   1  -6    0.07    2.04
   3   1   6    3.36    2.52
   3   1   6    3.09    2.02
   3  -1   6    4.57    2.87
   3  -1   6    1.05    0.98
  -3  -1  -6    2.22    2.63
  -3   1  -7    2.05    2.46
   3   1   7    3.23    2.85
   3   1   7    3.04    2.65
   3  -1   7    1.56    2.53
   3  -1   7    0.87    0.86
  -3  -1  -7    1.27    2.77
  -3   1  -8  152.45    7.68
   3   1   8  145.06    6.85
   3   1   8  157.82    6.85
   3  -1   8  155.31    7.92
   3  -1   8  150.18    6.40
  -3  -1  -8  152.22   11.63
  -3   1  -9   81.25    5.20
   3   1   9   80.20    4.80
   3   1   9   81.51    7.17
   3  -1   9   81.86   15.31
   3  -1   9   80.71    5.67
  -3  -1  -9   72.37    5.09
  -3   1 -10   63.81    4.69
   3   1  10   70.15    4.70
   3   1  10   58.99    5.73
  -3  -1 -10   63.07    7.16
   3  -1  10   60.44   12.68
  -3   1 -11    4.11    3.04
   3   1  11    4.15    4.88
   3   1  11    2.23    2.42
  -3  -1 -11    1.38    1.17
   3  -1  11    1.32    4.12
  -3   1 -12   40.77    4.94
   3   1  12   51.41    7.75
  -3  -1 -12   42.70    5.30
   3  -1  12   49.44    6.44
  -3   1 -13    2.58    1.20
   3   1  13    3.03    3.48
   3  -1  13    3.09    3.87
  -3  -1 -13    4.21    2.69
  -3   1 -14    5.14    2.83
   3   1  14    3.12    2.00
  -3  -1 -14    3.22    3.39
   3  -1  14    6.79    4.02
  -3   2  16    4.92    2.44
  -3   2  16    2.58    2.36
  -3  -2  16    4.71    4.50
  -3  -2  16    1.20    2.81
  -3   2  15  176.15    9.71
  -3   2  15  182.91   11.12
  -3  -2  15  173.62    9.96
  -3  -2  15  153.13   21.44
  -3   2  14    8.44    4.29
  -3   2  14    1.71    2.39
  -3  -2  14    7.50    3.77
  -3   2  13  320.45   14.59
  -3   2  13  343.77   14.32
  -3  -2  13  307.46   12.06
  -3  -2  13  325.62   16.38
   3   2 -12   79.79    4.19
  -3   2  12   86.56    4.80
  -3   2  12   93.28    5.26
  -3  -2  12   82.35   10.49
  -3  -2  12   92.35    6.09
   3  -2 -12   93.09    5.15
   3   2 -11  227.10    8.09
  -3   2  11  246.32    9.24
  -3   2  11  270.29   18.16
  -3  -2  11  254.23    9.75
  -3  -2  11  253.99   10.49
   3  -2 -11  275.01   10.03
   3   2 -10  242.34   11.10
  -3   2  10  259.46   10.45
  -3   2  10  292.30   13.13
  -3  -2  10  278.81   11.25
  -3  -2  10  257.76   12.46
   3  -2 -10  301.13   11.72
   3   2  -9  361.57   11.40
  -3   2   9  365.98   12.02
  -3   2   9  388.63   13.99
  -3  -2   9  382.65   12.71
  -3  -2   9  360.64   12.96
   3  -2  -9  399.88   12.68
   3   2  -8   82.51    3.24
  -3   2   8   81.77    3.67
  -3   2   8   76.23    3.31
  -3  -2   8   87.15    5.34
  -3  -2   8   85.83    4.79
   3  -2  -8   83.70    3.46
   3   2  -7   23.36    1.68
  -3   2   7   28.60    3.28
  -3   2   7   23.16    2.04
  -3  -2   7   25.12    5.14
   3  -2  -7   27.09    2.68
  -3  -2   7   27.73    5.39
  -3  -2   7   22.64    3.04
  -3   2   6 2233.17   22.24
  -3   2   6 2312.41   22.08
  -3  -2   6 2252.36   22.37
  -3  -2   6 2237.30   20.11
  -3  -2   6 2260.74   23.55
   3  -2  -6 2261.93   20.94
   3  -2  -5 2276.62   12.34
  -3  -2   5 2233.12   11.08
  -3  -2   5 2242.55   14.19
  -3  -2   5 2214.46   14.54
  -3   2   4  394.90    5.53
  -3  -2   4  387.24    4.99
  -3  -2   4  392.16    6.32
   3  -2  -4  409.88    5.79
   3  -2  -4  406.00    5.55
  -3  -2   4  396.94    6.45
  -3   2   3    3.12    1.26
   3   2  -3    4.73    1.02
  -3   2   3    3.29    1.56
  -3   2   3    4.15    1.34
   3   2  -3    4.45    1.91
  -3  -2   3    4.74    1.91
  -3  -2   3    4.44    1.17
   3  -2  -3    5.39    1.58
   3  -2  -3    5.86    1.31
   3   2  -2  343.17    7.05
   3   2  -2  331.30    4.56
  -3   2   2  338.22    5.80
  -3   2   2  340.25    4.61
  -3  -2   2  328.23    4.76
   3  -2  -2  337.41    4.56
  -3  -2   2  339.93    5.36
   3  -2  -2  337.75    4.96
  -3   2   1  174.63    3.10
   3   2  -1  165.71    3.27
   3  -2  -1  158.91    3.04
  -3  -2   1  164.80    3.28
   3  -2  -1  163.44    2.99
  -3  -2   1  159.69    3.08
   3  -2  -1  155.46    3.23
   3  -2  -1  171.20    2.96
  -3   2   0  892.90    6.43
   3   2   0  886.04    7.85
  -3  -2   0  901.82    8.95
  -3  -2   0  877.27    6.41
   3  -2   0  884.06    5.16
   3  -2   0  883.01    5.88
  -3   2  -1  366.60    6.36
   3   2   1  369.85    5.61
  -3  -2  -1  371.92    6.58
  -3  -2  -1  359.02    5.68
   3  -2   1  371.33    4.65
   3  -2   1  368.52    6.59
   3  -2   1  373.48    4.69
  -3   2  -2   37.72    5.06
   3   2   2   37.15    2.09
   3   2   2   37.05    1.55
  -3  -2  -2   38.34    1.95
   3  -2   2   39.82    3.99
  -3   2  -3 1049.69   11.76
   3   2   3 1040.73   11.23
   3   2   3 1061.83   10.83
  -3  -2  -3 1059.07   11.86
   3  -2   3 1047.81   11.28
  -3   2  -4  230.14    6.65
   3   2   4  249.33    6.01
   3   2   4  244.70    5.86
   3  -2   4  240.78    5.81
   3  -2   4  231.54    4.42
  -3  -2  -4  246.38    6.25
  -3   2  -5   52.19    2.66
  -3   2  -5   49.15    1.20
   3   2   5   53.44    2.61
   3   2   5   54.08    2.44
   3  -2   5   55.87    3.19
   3  -2   5   54.38    1.35
  -3  -2  -5   57.34    3.30
  -3   2  -6   14.62    5.25
   3   2   6   19.69    6.67
   3   2   6   14.45    2.14
   3  -2   6   17.22    5.32
   3  -2   6   13.19    2.16
  -3  -2  -6   17.80    3.40
  -3   2  -7   59.92    7.29
   3   2   7   60.00    4.10
   3   2   7   54.61    3.07
   3  -2   7   63.05    5.28
   3  -2   7   53.30    3.18
  -3  -2  -7   65.16    4.83
  -3   2  -8   31.72    3.79
   3   2   8   30.00    3.09
   3   2   8   36.56    2.97
   3  -2   8   34.99    4.26
   3  -2   8   28.33    3.84
  -3  -2  -8   41.63    4.43
  -3   2  -9   88.67    5.31
   3   2   9   83.42    6.66
   3   2   9   86.27    4.06
   3  -2   9   82.80    4.50
   3  -2   9   74.29    3.36
  -3  -2  -9   85.17    5.33
  -3   2 -10    5.72    3.52
   3   2  10    5.49    4.81
   3   2  10    3.90    3.18
  -3  -2 -10    5.57    3.25
   3  -2  10    6.23    4.22
  -3   2 -11   23.41    6.51
   3   2  11   25.81    5.21
   3   2  11   29.10    3.46
  -3  -2 -11   20.45    4.17
   3  -2  11   25.65    8.60
  -3   2 -12    2.52    1.90
   3   2  12    4.98    4.46
   3  -2  12    1.66    2.21
  -3  -2 -12    0.04    2.88
  -3   2 -13   64.63   15.41
   3   2  13   71.71   13.50
   3  -2  13   70.10   15.09
  -3  -2 -13   61.95   11.68
   3   2  14   15.58    9.36
   3  -2  14   12.23    8.19
  -3  -2 -14    9.26    6.42
  -3   3  16  145.04    9.59
  -3   3  16  133.57   20.53
  -3  -3  16  152.07   10.37
  -3  -3  16  148.64    9.78
  -3   3  15   -0.19    2.55
  -3   3  15   -1.53    3.29
  -3  -3  15    0.90    2.86
  -3  -3  15    1.18    3.30
  -3   3  14  301.95   11.21
  -3   3  14  311.68   13.17
  -3  -3  14  304.29   12.12
  -3  -3  14  278.81   17.55
  -3   3  13    3.48    2.06
  -3   3  13    5.92    3.15
  -3  -3  13    4.49    3.64
  -3  -3  13    6.00    3.73
   3  -3 -13    5.44    2.97
  -3   3  12  528.36   20.29
  -3   3  12  575.74   17.20
  -3  -3  12  504.12   15.65
  -3  -3  12  511.07   20.29
   3  -3 -12  593.58   16.87
   3   3 -11   16.02    4.94
  -3   3  11   16.74    5.37
  -3   3  11   26.58   10.54
  -3  -3  11   22.97    3.81
  -3  -3  11   16.55    5.32
   3  -3 -11   20.92    2.81
   3   3 -10  713.55   17.43
  -3   3  10  719.14   20.78
  -3   3  10  816.07   21.38
  -3  -3  10  769.37   20.05
  -3  -3  10  741.52   22.25
   3  -3 -10  798.37   19.30
  -3   3   9   14.80    4.19
  -3   3   9   18.29    3.87
  -3  -3   9   19.14    5.99
  -3  -3   9   14.81    4.45
   3  -3  -9   16.04    4.03
  -3   3   8  403.30   13.38
  -3   3   8  379.97   12.07
  -3  -3   8  397.41   14.39
  -3  -3   8  390.14   12.08
  -3  -3   8  381.88   13.48
   3  -3  -8  405.45   13.49
  -3   3   7  513.42    8.54
  -3   3   7  507.64    7.43
  -3  -3   7  505.39   11.40
  -3  -3   7  509.12    6.65
  -3  -3   7  512.04   11.04
   3  -3  -7  527.42    7.62
  -3   3   6  162.33    3.78
  -3   3   6  156.22    6.06
  -3  -3   6  165.25    3.62
  -3  -3   6  153.76    4.46
  -3  -3   6  158.73    3.47
  -3  -3   6  157.44    7.07
   3  -3  -6  170.80    4.69
  -3   3   5   45.98    1.38
  -3   3   5   46.74    4.56
  -3  -3   5   45.35    1.58
  -3  -3   5   48.54    4.13
  -3  -3   5   47.76    1.59
  -3  -3   5   51.91    4.18
   3  -3  -5   45.13    1.97
   3   3  -4  817.84    5.27
  -3   3   4  805.99    4.94
   3  -3  -4  801.93    5.87
  -3  -3   4  803.43    6.98
  -3  -3   4  838.46    5.55
   3  -3  -4  831.37    5.18
   3   3  -3   76.02    1.86
  -3   3   3   75.96    2.61
  -3   3   3   75.16    1.42
   3   3  -3   73.83    2.64
  -3  -3   3   75.13    2.13
  -3  -3   3   73.38    2.52
   3  -3  -3   79.79    4.16
   3  -3  -3   75.87    1.28
  -3   3   2   55.68    2.19
   3   3  -2   60.25    4.44
   3  -3  -2   59.05    0.88
  -3  -3   2   57.46    2.18
   3  -3  -2   58.55    1.39
  -3  -3   2   60.25    1.82
   3  -3  -2   58.67    1.96
   3   3  -1 1895.98   11.67
   3  -3  -1 1890.55   11.71
  -3  -3   1 1929.19   11.70
   3  -3  -1 1944.16   10.04
  -3  -3   1 1909.13   12.09
  -3   3   0 1846.25    9.83
   3   3   0 1844.13   11.73
  -3  -3   0 1892.27   12.79
   3  -3   0 1890.66    9.92
  -3  -3   0 1897.73   11.74
  -3   3  -1   70.86    3.77
   3   3   1   65.96    2.20
  -3   3  -1   70.39    1.41
   3  -3   1   71.52    3.75
  -3  -3  -1   65.32    2.25
   3  -3   1   64.33    0.90
  -3  -3  -1   67.35    2.41
  -3   3  -2  160.77    3.45
   3   3   2  177.86    3.51
   3  -3   2  169.12    3.61
  -3  -3  -2  171.10    3.77
  -3   3  -3   17.27    2.24
   3   3   3   18.93    2.63
   3   3   3   17.91    4.11
  -3  -3  -3   17.15    2.48
   3  -3   3   14.13    1.68
  -3   3  -4  109.38    3.57
   3   3   4  110.77    3.87
   3   3   4  114.36    5.20
  -3  -3  -4  106.03    3.94
   3  -3   4  110.74    3.70
  -3   3  -5  577.40   11.90
   3   3   5  598.05    9.31
   3   3   5  595.04    9.62
  -3  -3  -5  615.60   10.53
   3  -3   5  594.84    9.02
  -3   3  -6  155.66    4.29
  -3   3  -6  150.44    1.78
   3   3   6  172.30    6.32
   3   3   6  166.20    3.62
   3  -3   6  175.92    6.87
   3  -3   6  158.46    2.64
  -3  -3  -6  177.26    7.35
  -3   3  -7  159.35    7.32
   3   3   7  163.80    5.67
   3   3   7  159.05    5.20
   3  -3   7  173.83    6.64
   3  -3   7  147.53    3.86
  -3  -3  -7  162.78    5.99
  -3   3  -8    2.61    1.15
   3   3   8    1.30    2.63
   3   3   8    3.27    2.33
   3  -3   8    6.91    4.49
   3  -3   8    2.08    0.88
  -3  -3  -8    2.09    3.20
  -3   3  -9   86.97    4.46
   3   3   9   94.55   11.25
   3   3   9   98.11    7.73
  -3  -3  -9   91.90    5.27
   3  -3   9   90.00    5.36
  -3   3 -10    1.74    1.98
   3   3  10    0.93    2.12
   3   3  10    2.15    3.22
   3  -3  10    0.25    4.12
  -3   3 -11    5.18    3.05
   3   3  11    1.41    1.73
   3   3  11    2.26    2.08
  -3  -3 -11    7.18    3.85
   3  -3  11    8.38    6.43
  -3   3 -12   42.11    9.38
   3   3  12   37.62   13.89
   3   3  12   44.30    4.07
  -3  -3 -12   45.08    6.86
   3  -3  12   39.72   13.35
  -3   3 -13   12.06    4.20
   3   3  13   12.32    3.95
   3  -3  13    8.50    5.44
  -3  -3 -13   14.36    3.54
  -3   3 -14    2.71    2.00
   3   3  14    4.31    3.41
   3  -3  14    1.36    3.01
  -3  -3 -14   -0.30    2.85
  -3   4  16   12.35    5.21
  -3   4  16    8.19    3.94
  -3  -4  16    5.94    3.82
  -3   4  15   22.64   12.12
  -3   4  15   39.52    5.87
  -3  -4  15   29.96   10.88
  -3  -4  15   28.23    9.25
  -3   4  14   35.56   12.92
  -3   4  14   39.82   13.62
  -3  -4  14   35.39   13.41
  -3  -4  14   36.52   11.87
  -3   4  13   97.98   11.82
  -3   4  13  107.86   12.28
  -3  -4  13  104.11    6.76
  -3  -4  13   94.70    7.82
   3  -4 -13  120.56    6.34
  -3   4  12   42.73    8.17
  -3   4  12   48.31   10.57
   3  -4 -12   44.62    7.99
  -3  -4  12   41.59   13.29
  -3   4  11  380.15   13.99
  -3   4  11  345.28   11.60
  -3  -4  11  331.40   12.69
  -3  -4  11  342.73   11.32
  -3  -4  11  346.18   15.74
   3  -4 -11  353.65   12.72
  -3   4  10   73.35    5.66
  -3   4  10   70.16    9.51
  -3  -4  10   71.43    7.60
  -3  -4  10   69.74    4.10
  -3  -4  10   67.73    4.68
   3  -4 -10   73.21    4.34
  -3   4   9  271.13    8.20
  -3   4   9  239.39    6.99
  -3  -4   9  260.84    8.13
  -3  -4   9  258.00    6.03
  -3  -4   9  246.47    7.90
   3  -4  -9  275.17   11.19
  -3   4   8  287.96   10.32
  -3   4   8  261.24    8.70
  -3  -4   8  282.07   10.63
  -3  -4   8  278.65    9.33
  -3  -4   8  285.55   11.23
   3  -4  -8  300.32   13.05
  -3   4   7  782.56   11.92
  -3   4   7  774.22   10.18
  -3  -4   7  769.67   12.37
  -3  -4   7  768.57    9.78
  -3  -4   7  777.18   14.48
   3  -4  -7  819.29   11.37
   3   4  -6 1115.45   14.90
  -3   4   6 1120.73   11.68
  -3   4   6 1175.41   13.85
  -3  -4   6 1101.10   11.39
  -3  -4   6 1126.88   13.20
   3  -4  -6 1163.33   12.39
  -3   4   5  805.55    7.93
  -3   4   5  783.51    9.67
   3   4  -5  781.43    9.75
  -3  -4   5  799.90    9.88
   3  -4  -5  802.67    9.01
  -3   4   4   41.09    2.53
   3   4  -4   42.82    2.82
  -3   4   4   43.43    1.17
  -3  -4   4   42.50    2.48
   3  -4  -4   42.50    0.76
  -3  -4   4   41.66    1.51
   3  -4  -4   44.26    3.40
   3   4  -3  684.86    6.63
  -3   4   3  727.59    6.63
  -3  -4   3  715.09    5.35
   3  -4  -3  720.71    6.32
  -3  -4   3  715.30    7.09
   3   4  -2  602.80    7.23
  -3   4   2  593.47    5.43
  -3  -4   2  601.82    5.37
   3  -4  -2  607.66    5.63
  -3  -4   2  613.04    5.95
  -3   4   1  350.77    5.36
   3   4  -1  344.80    6.58
  -3   4   1  344.27    4.63
   3  -4  -1  366.05    4.98
  -3  -4   1  346.60    5.89
  -3  -4   1  344.80    5.65
   3  -4  -1  347.52    5.64
   3   4   0  487.37    7.42
  -3   4   0  497.39    3.39
   3  -4   0  498.43    4.66
   3  -4   0  467.96    6.57
  -3  -4   0  499.03    6.13
  -3  -4   0  496.06    4.50
   3   4   1  428.57    6.73
  -3   4  -1  400.34    5.48
   3  -4   1  444.39    7.24
   3  -4   1  402.89    6.36
  -3  -4  -1  431.46    6.86
  -3  -4  -1  447.83    7.24
   3  -4   1  421.65    5.56
  -3   4  -2   53.36    5.16
   3   4   2   51.56    3.50
  -3   4  -2   48.02    1.11
  -3  -4  -2   56.79    2.64
  -3  -4  -2   52.64    5.68
   3  -4   2   51.05    2.37
   3  -4   2   52.05    1.19
  -3   4  -3    5.36    1.61
   3   4   3    6.99    2.03
   3   4   3    6.12    2.84
  -3  -4  -3    6.01    2.15
  -3   4  -4   37.04    5.44
   3   4   4   36.10    2.77
   3   4   4   37.23    2.80
  -3  -4  -4   37.40    2.83
   3  -4   4   39.92    4.28
  -3   4  -5   94.63    4.30
   3   4   5   97.00    6.79
   3   4   5  102.83    6.03
  -3   4  -5   94.08    2.21
   3  -4   5  100.52    4.14
  -3  -4  -5   95.73    4.07
  -3   4  -6  556.32   12.22
   3   4   6  573.34   12.55
   3   4   6  582.71    8.93
  -3   4  -6  545.02    6.49
   3  -4   6  585.43    9.75
  -3  -4  -6  594.74   10.55
  -3   4  -7    8.83    4.94
   3   4   7    8.04    2.96
   3   4   7    9.00    2.91
  -3   4  -7    6.26    1.98
   3  -4   7    8.18    3.19
  -3  -4  -7    7.56    4.20
  -3   4  -8  245.50   10.33
   3   4   8  275.12    9.77
   3   4   8  282.86    9.82
  -3  -4  -8  302.46    8.14
   3  -4   8  304.56    8.99
  -3   4  -9   16.15    5.26
   3   4   9   10.90    4.33
   3   4   9   13.07    3.80
  -3  -4  -9   16.21    4.85
   3  -4   9   16.85    6.03
  -3   4 -10  407.18   15.87
   3   4  10  454.95   16.93
   3   4  10  409.13   16.03
   3  -4  10  456.23   18.08
  -3   4 -11    1.22    2.07
   3   4  11    0.38    2.05
   3   4  11    7.24    4.88
  -3  -4 -11    1.97    2.18
   3  -4  11   -2.36    3.87
  -3   4 -12  141.61   10.96
   3   4  12  146.32   12.94
   3   4  12  149.14    9.55
  -3  -4 -12  153.12   19.50
   3  -4  12  155.38   10.20
  -3   4 -13    1.57    1.55
   3   4  13    1.74    2.26
   3  -4  13    0.53    1.88
  -3  -4 -13    2.44    2.70
  -3   4 -14   63.31   14.59
   3   4  14   50.63   23.22
   3  -4  14   42.16   23.26
  -3  -4 -14   83.13    7.03
  -3   5  16    3.07    3.62
  -3  -5  16    3.48    4.29
  -3   5  15   54.31    9.28
  -3  -5  15   38.72   19.17
  -3   5  14    8.57    4.12
  -3   5  14    6.75    5.25
  -3  -5  14   10.26    6.60
  -3  -5  14   10.34    3.74
  -3   5  13  138.72    6.05
  -3   5  13  143.00    7.02
  -3  -5  13  118.98    6.64
  -3  -5  13  112.66   11.48
   3  -5 -13  130.48   10.05
  -3   5  12  126.48    4.40
  -3   5  12  129.05    6.31
  -3  -5  12  120.68   11.38
  -3  -5  12  117.66    8.96
   3  -5 -12  139.64    8.64
  -3   5  11   48.71    5.06
  -3   5  11   47.12    6.51
   3  -5 -11   52.17    3.77
  -3  -5  11   42.52    6.13
  -3  -5  11   50.52    8.38
  -3   5  10  520.58   14.32
  -3   5  10  484.28   11.32
   3  -5 -10  507.68   15.18
  -3  -5  10  503.01   11.42
  -3  -5  10  500.81   13.43
  -3   5   9  533.83   15.44
  -3   5   9  459.70   11.96
   3  -5  -9  531.53   15.99
   3   5  -8  243.15    6.96
  -3   5   8  218.39    6.87
  -3   5   8  252.82    8.59
  -3  -5   8  242.24    6.07
  -3  -5   8  256.39   11.65
   3  -5  -8  252.45    9.03
   3   5  -7  721.85   11.95
  -3   5   7  691.90    8.87
   3  -5  -7  752.42   12.80
  -3  -5   7  722.91   10.15
  -3  -5   7  731.17   13.47
   3   5  -6  127.35    4.72
  -3   5   6  132.21    3.61
  -3   5   6  136.19    5.03
  -3  -5   6  132.05    5.16
  -3  -5   6  125.50    4.67
   3  -5  -6  138.14    6.46
   3   5  -5 1108.75   13.26
  -3   5   5 1117.86   10.43
  -3   5   5 1130.46   13.23
  -3  -5   5 1097.71   11.56
  -3  -5   5 1102.39   13.11
   3  -5  -5 1101.00   12.11
   3   5  -4  165.04    6.08
  -3   5   4  176.72    5.90
  -3  -5   4  169.81    4.22
   3  -5  -4  171.87    5.55
  -3  -5   4  177.22    5.02
   3   5  -3 1748.10   18.06
  -3   5   3 1790.50   19.37
  -3  -5   3 1686.03   16.63
   3  -5  -3 1749.11   17.83
  -3  -5   3 1717.89   18.02
   3   5  -2  185.81    4.85
  -3   5   2  174.86    4.50
  -3  -5   2  184.78    4.68
   3  -5  -2  182.64    4.52
  -3  -5   2  184.80    6.66
  -3   5   1 1346.94   13.26
   3   5  -1 1417.39   14.63
  -3   5   1 1386.09   12.68
   3  -5  -1 1431.22   13.07
  -3  -5   1 1408.40   15.40
  -3  -5   1 1415.84   14.48
   3  -5  -1 1384.29   14.48
   3   5   0  446.03    6.35
  -3   5   0  444.00    4.28
   3  -5   0  434.53    6.56
   3  -5   0  468.88    5.33
  -3  -5   0  450.33    6.44
  -3  -5   0  445.42    7.82
   3   5   1 1218.24   13.40
  -3   5  -1 1224.37   11.65
   3  -5   1 1256.89   13.72
   3  -5   1 1304.85   13.27
  -3  -5  -1 1262.12   14.47
  -3  -5  -1 1276.39   13.75
   3   5   2  625.93    8.22
  -3   5  -2  613.08    6.21
   3  -5   2  633.36   10.28
   3  -5   2  631.54    8.29
  -3  -5  -2  618.89    8.16
  -3  -5  -2  645.02    9.75
   3  -5   2  636.57    6.35
   3   5   3 1257.24   16.44
  -3   5  -3 1221.84   13.73
   3   5   3 1267.17   16.61
   3  -5   3 1224.62   16.36
  -3  -5  -3 1272.43   16.69
  -3   5  -4  331.60    6.47
   3   5   4  344.15    8.48
   3   5   4  347.38    7.41
  -3   5  -4  316.31    1.69
   3  -5   4  329.46    5.57
  -3   5  -5 2277.43   16.76
   3   5   5 2275.00   14.15
   3   5   5 2148.29   27.08
  -3   5  -5 2218.69   24.04
  -3  -5  -5 2272.23   15.60
  -3   5  -6  134.94    6.09
   3   5   6  142.02    5.02
   3   5   6  137.86    4.82
  -3   5  -6  130.65    3.01
   3  -5   6  145.09    7.02
  -3  -5  -6  142.79    6.14
  -3   5  -7  631.73   19.66
   3   5   7  669.85   17.17
   3   5   7  662.08   18.15
  -3  -5  -7  669.73   18.02
   3  -5   7  658.85   17.42
  -3   5  -8  108.28   10.27
   3   5   8  120.14    5.63
   3   5   8  123.02   10.08
  -3  -5  -8  126.59   13.29
   3  -5   8  117.91    6.33
  -3   5  -9  144.78    6.47
   3   5   9  175.37    6.23
   3  -5   9  167.15   12.32
  -3  -5  -9  184.64    7.03
  -3   5 -10   57.87   12.13
   3   5  10   72.52   13.57
   3   5  10   59.54   11.31
  -3  -5 -10   64.37    5.40
   3  -5  10   63.51   10.57
  -3   5 -11  354.84   13.87
   3   5  11  399.33   19.41
   3   5  11  383.31   14.88
  -3  -5 -11  377.13   18.37
   3  -5  11  382.19   14.53
  -3   5 -12   19.66    7.52
   3   5  12   20.52    7.07
   3   5  12   19.37    7.60
  -3  -5 -12   25.81    6.89
   3  -5  12   17.70    8.42
  -3   5 -13   96.83    6.19
   3   5  13   99.97    7.60
   3  -5  13   95.32    8.57
  -3  -5 -13  112.02    8.82
  -3   5 -14   13.36    7.09
   3   5  14   18.17    8.34
   3  -5  14   22.56   12.44
  -3  -5 -14   22.17    7.95
  -3   6  16   35.65    5.92
  -3  -6  16   24.22   13.34
  -3   6  15    7.56    4.83
  -3  -6  15    0.78    2.73
   3   6 -14  123.27   10.05
  -3   6  14  124.02    8.82
  -3  -6  14  109.26   10.38
  -3   6  13    1.33    1.24
  -3   6  13   -0.10    4.04
   3   6 -13    4.65    3.71
  -3  -6  13    2.22    3.35
   3  -6 -13    1.80    3.08
  -3   6  12  184.29    7.14
  -3   6  12  202.58   10.23
   3   6 -12  183.72    8.75
  -3  -6  12  183.29   11.02
   3  -6 -12  200.19   10.88
   3   6 -11   24.78    9.88
  -3   6  11   24.43    6.98
  -3   6  11   25.10    8.52
  -3  -6  11   22.90    5.79
  -3  -6  11   26.92    8.01
   3  -6 -11   31.73    3.52
   3   6 -10  488.95   18.49
  -3   6  10  474.46   14.78
  -3   6  10  517.32   17.94
  -3  -6  10  478.51   17.00
  -3  -6  10  488.37   16.62
   3  -6 -10  530.84   18.01
   3   6  -9    2.01    1.99
  -3   6   9    1.57    1.19
  -3   6   9    2.37    1.46
  -3  -6   9    3.69    2.31
  -3  -6   9    2.61    2.98
   3  -6  -9    4.77    2.80
  -3   6   8  333.61    9.17
  -3   6   8  356.63    7.30
   3  -6  -8  394.99    8.97
  -3  -6   8  374.96    8.00
  -3  -6   8  380.48   10.17
   3   6  -7  295.05   12.89
  -3   6   7  310.84    9.67
  -3   6   7  344.46   12.08
  -3  -6   7  329.30   10.64
  -3  -6   7  321.08   11.28
   3  -6  -7  340.95   13.05
   3   6  -6 1071.26   15.11
  -3   6   6 1047.86   12.09
  -3   6   6 1118.03   16.31
  -3  -6   6 1097.16   13.71
  -3  -6   6 1078.24   16.78
   3  -6  -6 1094.51   15.49
   3   6  -5  111.54    4.29
  -3   6   5  116.57    2.70
  -3   6   5  112.18    4.94
  -3  -6   5  109.38    4.52
  -3  -6   5  111.55    4.54
   3  -6  -5  111.16    4.64
   3   6  -4 1510.26   17.20
  -3   6   4 1464.56   15.73
   3  -6  -4 1516.49   16.77
  -3  -6   4 1492.02   15.85
  -3  -6   4 1473.59   18.74
   3   6  -3  256.36    6.73
  -3   6   3  247.48    6.04
  -3  -6   3  246.18    7.52
   3  -6  -3  246.07    6.21
  -3  -6   3  260.33    6.52
   3   6  -2 2688.62   27.37
  -3   6   2 2586.80   25.07
   3  -6  -2 2674.46   26.33
  -3  -6   2 2575.68   28.53
   3  -6  -2 2622.24   23.06
  -3  -6   2 2546.51   25.63
  -3   6   1  603.72    7.27
   3   6  -1  645.73    8.60
  -3   6   1  595.90    5.96
   3  -6  -1  626.07    6.28
  -3  -6   1  609.36    8.32
  -3  -6   1  618.45    8.35
   3  -6  -1  615.20    8.40
   3   6   0 2044.90   21.25
  -3   6   0 1995.92   18.82
   3  -6   0 2026.50   21.16
   3  -6   0 2031.88   18.78
  -3  -6   0 2002.07   20.42
  -3  -6   0 1984.43   21.53
   3   6   1  583.90    8.16
  -3   6  -1  557.34    6.36
   3  -6   1  581.33    8.16
   3  -6   1  596.33    7.24
  -3  -6  -1  583.06    8.31
  -3  -6  -1  590.89    8.57
   3   6   2 1853.61   23.12
  -3   6  -2 1839.76   20.88
   3  -6   2 1855.38   23.26
   3  -6   2 1881.34   23.44
  -3  -6  -2 1840.41   24.23
  -3  -6  -2 1960.57   24.91
   3   6   3  604.10   11.67
  -3   6  -3  569.51    7.42
   3  -6   3  587.08    9.28
   3  -6   3  602.97    9.48
  -3  -6  -3  612.04   10.76
  -3  -6  -3  595.93   11.16
   3  -6   3  625.81    8.09
   3   6   4 2174.44   28.50
  -3   6  -4 2201.19   24.02
  -3   6  -4 2096.81   22.95
   3  -6   4 2146.27   26.33
  -3  -6  -4 2226.55   28.28
  -3   6  -5   60.16    2.88
  -3   6  -5   64.49    2.07
   3   6   5   71.66    3.69
   3   6   5   63.85    3.73
   3  -6   5   62.10    3.95
  -3  -6  -5   65.57    4.11
  -3   6  -6  609.10   18.62
   3   6   6  638.68   17.42
   3   6   6  636.28   16.10
  -3   6  -6  581.20   13.34
   3  -6   6  576.75   16.36
  -3  -6  -6  626.50   16.91
  -3   6  -7  443.79   14.72
   3   6   7  499.52   15.24
   3   6   7  470.18   12.16
  -3  -6  -7  491.00   14.02
   3  -6   7  458.18   13.59
  -3   6  -8  236.02   11.02
   3   6   8  267.92   10.28
   3   6   8  254.11   10.36
  -3  -6  -8  243.03   10.07
   3  -6   8  254.49   10.47
  -3   6  -9  273.90   14.47
   3   6   9  338.16   14.26
   3  -6   9  296.77   12.65
  -3  -6  -9  300.33   13.50
  -3   6 -10  148.12    6.42
   3   6  10  163.96   14.09
   3   6  10  178.52   10.62
  -3  -6 -10  186.78   10.78
   3  -6  10  168.03    7.96
  -3   6 -11  114.46    6.88
   3   6  11  128.81    9.00
   3   6  11  134.61    8.11
  -3  -6 -11  135.04    9.64
   3  -6  11  133.39    9.17
  -3   6 -12  205.26    9.07
   3   6  12  232.82    9.51
   3   6  12  253.97   10.41
  -3  -6 -12  232.20   13.21
   3  -6  12  224.92   11.36
  -3   6 -13  108.39   13.36
   3   6  13  110.83    8.13
   3   6  13  124.17   11.89
  -3  -6 -13  122.55   12.90
   3  -6  13  124.88    8.89
  -3   7  15    0.51    4.51
  -3  -7  15    3.90    4.93
   3   7 -14    1.98    2.38
  -3   7  14    1.04    3.76
  -3  -7  14   -0.40    3.94
  -3   7  13   19.05    5.20
   3   7 -13   15.47    4.44
   3  -7 -13   17.83    5.77
  -3  -7  13   19.59    6.12
  -3   7  12   22.90    9.03
   3   7 -12   23.33    4.30
   3  -7 -12   33.17    6.68
  -3  -7  12   24.53    9.34
  -3   7  11  312.15   14.48
   3   7 -11  266.92   17.11
   3  -7 -11  292.36   14.31
  -3  -7  11  232.92   12.83
   3   7 -10   63.14    9.26
  -3   7  10   67.95    3.14
  -3   7  10   73.52    8.44
  -3  -7  10   66.76    5.19
  -3  -7  10   65.81   10.08
   3  -7 -10   86.90    5.12
   3   7  -9  395.23   11.11
  -3   7   9  373.68    8.89
   3  -7  -9  411.78   11.14
  -3  -7   9  388.83   10.81
  -3  -7   9  376.52   10.79
   3   7  -8   17.14    3.86
  -3   7   8   13.84    3.43
  -3   7   8   15.12    3.82
  -3  -7   8   16.75    2.23
  -3  -7   8   20.65    5.14
   3  -7  -8   16.82    4.17
  -3   7   7  337.79    9.58
  -3   7   7  311.58    6.13
   3  -7  -7  344.96    9.29
  -3  -7   7  341.16    7.96
  -3  -7   7  330.23    9.15
  -3   7   6  125.58   10.75
   3   7  -6  110.77    7.24
  -3   7   6  110.78    2.39
  -3   7   6  110.10    1.90
  -3  -7   6  115.57    4.10
   3  -7  -6  117.66    4.68
  -3  -7   6  116.25    4.80
   3   7  -5 1741.43   23.11
  -3   7   5 1701.16   18.38
  -3   7   5 1720.50   25.10
  -3  -7   5 1719.75   21.24
  -3  -7   5 1718.94   22.94
   3  -7  -5 1734.35   21.62
   3   7  -4   66.04    3.74
  -3   7   4   61.51    3.48
   3  -7  -4   64.23    3.73
  -3  -7   4   64.33    2.70
  -3  -7   4   66.88    3.32
   3   7  -3  583.45    9.54
  -3   7   3  588.92    9.01
  -3  -7   3  593.32    9.60
   3  -7  -3  585.51    9.86
  -3  -7   3  577.11    9.38
   3   7  -2   79.58    3.49
  -3   7   2   78.23    3.02
   3  -7  -2   82.43    3.30
  -3  -7   2   81.42    3.61
   3  -7  -2   79.68    1.51
  -3  -7   2   81.99    3.17
  -3   7   1   43.16    2.29
   3   7  -1   42.44    3.09
  -3   7   1   37.21    1.60
   3  -7  -1   43.19    1.85
  -3  -7   1   46.33    2.74
  -3  -7   1   42.84    2.79
   3  -7  -1   47.20    3.03
   3   7   0   71.60    3.46
  -3   7   0   84.44    2.86
   3  -7   0   87.77    3.85
   3  -7   0   90.00    3.00
  -3  -7   0   88.61    3.79
  -3  -7   0   89.68    3.86
   3   7   1  887.75   12.42
  -3   7  -1  862.54   10.86
  -3  -7  -1  905.75   13.44
  -3  -7  -1  894.91   13.51
   3  -7   1  903.22   11.59
   3   7   2  295.38    7.97
  -3   7  -2  299.24    6.98
   3  -7   2  298.40   12.85
   3  -7   2  307.33    7.53
  -3  -7  -2  298.23    8.01
  -3  -7  -2  304.44    8.86
   3   7   3  589.16    9.84
  -3   7  -3  558.43    7.28
   3  -7   3  592.81   15.21
   3  -7   3  597.36    9.33
  -3  -7  -3  594.72   13.03
  -3  -7  -3  617.22   10.54
  -3   7  -4   93.58    3.05
   3   7   4   97.45    4.21
   3   7   4  104.90    7.15
   3  -7   4   99.90    4.64
   3  -7   4  102.73    4.57
  -3  -7  -4  106.61    7.23
  -3   7  -5  351.66    6.58
   3   7   5  383.57    9.26
  -3  -7  -5  396.29   16.77
   3  -7   5  371.27   10.73
   3  -7   5  339.95   10.55
   3   7   6  183.63    8.78
   3   7   6  188.51    8.15
  -3  -7  -6  180.62    8.20
   3  -7   6  186.07   10.03
   3  -7   6  160.51    6.70
   3   7   7  508.40   16.68
  -3  -7  -7  480.37   16.69
   3  -7   7  461.34   15.94
   3  -7   7  467.58   15.41
   3   7   8  127.48   11.42
   3   7   8  133.18    5.74
  -3  -7  -8  136.50    6.75
   3  -7   8  121.50    9.47
   3  -7   8  130.80   11.35
   3   7   9  173.29    8.01
   3   7   9  181.27    8.61
  -3  -7  -9  174.42    8.62
   3  -7   9  169.30    8.45
   3   7  10   12.70    4.39
   3   7  10    9.19    4.28
  -3  -7 -10   13.44    4.91
   3  -7  10   12.36    3.99
   3   7  11  242.14   12.23
   3   7  11  233.65   15.98
  -3  -7 -11  233.72   12.97
   3  -7  11  216.35   14.92
   3   7  12   49.81   19.87
   3   7  12   62.79    6.59
  -3  -7 -12   75.44    6.98
   3  -7  12   65.40    8.41
   3   7  13   71.48    9.07
  -3  -7 -13   59.83    7.33
   3  -7  13   47.67   22.00
   3  -7  13   66.35    6.40
  -3   8  15   10.15    5.05
  -3  -8  15    5.06    4.19
  -3   8  14   26.52    4.70
  -3  -8  14   25.18   11.85
   3   8 -13    5.48    3.66
  -3   8  13    6.64    4.80
  -3  -8  13    3.79    5.10
  -3   8  12  104.13    6.68
   3   8 -12   93.66    4.78
   3  -8 -12   92.07   13.43
  -3  -8  12   99.82   10.30
  -3   8  11   17.04    5.69
   3   8 -11   18.38    6.42
   3  -8 -11   12.15    6.22
  -3  -8  11   17.69    6.68
  -3   8  10    2.22    3.78
   3   8 -10    5.15    4.30
  -3  -8  10    1.01    1.19
  -3  -8  10    3.45    3.60
  -3   8   9   -0.72    3.40
   3   8  -9   -1.18    2.75
  -3  -8   9    2.30    1.51
  -3  -8   9    0.76    2.65
   3   8  -8   15.47    4.51
  -3   8   8    8.48    2.38
  -3   8   8   12.18    4.30
  -3  -8   8   13.04    3.79
  -3  -8   8   13.49    3.74
   3  -8  -8   15.14    2.85
   3   8  -7    5.85    2.57
  -3   8   7    4.04    1.09
  -3   8   7    3.18    4.17
  -3  -8   7    7.22    2.59
  -3  -8   7    4.10    2.91
   3  -8  -7    0.91    1.97
   3   8  -6    2.53    2.39
  -3   8   6    0.91    0.59
  -3   8   6    0.24    1.54
  -3  -8   6    0.35    0.94
  -3  -8   6    1.04    1.90
   3  -8  -6    1.16    2.22
   3   8  -5   59.13    3.66
  -3   8   5   55.51    6.75
   3  -8  -5   61.71    4.47
  -3  -8   5   56.17    3.35
  -3  -8   5   55.71    3.52
   3   8  -4  253.60    9.13
  -3   8   4  237.56    8.36
  -3  -8   4  253.13   10.43
   3  -8  -4  251.57    9.73
  -3  -8   4  256.43   10.79
   3   8  -3  214.34   10.11
  -3   8   3  213.59    7.73
  -3  -8   3  213.89    8.15
   3  -8  -3  215.98    7.79
  -3  -8   3  207.63    8.60
   3   8  -2  127.21    7.93
  -3   8   2  121.42    3.57
   3  -8  -2  120.46    4.02
  -3  -8   2  122.85    6.39
   3  -8  -2  126.99    2.24
  -3  -8   2  127.00    3.69
   3   8  -1  181.64    7.63
  -3   8   1  164.43    7.81
   3  -8  -1  172.29    5.16
   3  -8  -1  174.48    2.26
  -3  -8   1  172.92    5.99
  -3  -8   1  174.21    4.48
   3   8   0  291.41   10.81
  -3   8   0  298.32    9.71
   3  -8   0  295.45   10.87
   3  -8   0  298.66    9.32
  -3  -8   0  298.92   11.11
  -3  -8   0  300.61   10.25
   3   8   1   -0.11    2.21
  -3   8  -1    0.00    1.02
   3  -8   1    1.77    2.21
   3  -8   1    0.59    0.63
  -3  -8  -1    1.06    1.19
  -3  -8  -1    1.62    2.35
   3   8   2  569.68    9.82
  -3   8  -2  560.59    7.87
   3  -8   2  571.98   11.08
   3  -8   2  571.70    8.82
  -3  -8  -2  576.60   13.13
  -3  -8  -2  588.96   10.90
   3   8   3   81.54    3.81
  -3   8  -3   84.78    2.95
   3  -8   3   91.45    5.47
   3  -8   3   89.44    4.59
  -3  -8  -3   77.09    4.18
  -3  -8  -3   86.38    4.24
   3   8   4  405.39   10.64
   3   8   4  387.43    9.42
  -3   8  -4  369.46    7.90
   3  -8   4  347.60   11.46
   3  -8   4  392.14   10.04
  -3   8  -5    0.84    0.80
   3   8   5   -0.59    2.35
   3   8   5    0.51    1.88
   3  -8   5    3.58    2.23
   3  -8   5    1.32    1.51
  -3  -8  -5    3.03    2.94
   3   8   6    3.47    3.21
   3   8   6    3.67    3.77
  -3  -8  -6    3.71    3.50
   3  -8   6   -0.14    2.80
   3  -8   6    3.23    2.87
   3   8   7  101.58    4.94
   3   8   7  109.94    7.29
  -3  -8  -7  106.96   12.65
   3  -8   7  102.38    5.18
   3  -8   7   93.82    8.96
   3   8   8    0.41    3.79
   3   8   8    3.28    4.79
   3  -8   8    2.58    2.38
   3  -8   8    4.66    4.12
   3   8   9    1.53    2.15
   3   8   9    1.37    2.79
  -3  -8  -9    3.48    3.96
   3  -8   9    1.74    2.31
   3  -8   9    2.43    1.76
   3   8  10    4.99    3.15
   3   8  10    2.03    3.11
  -3  -8 -10    5.15    5.46
   3  -8  10    1.67    1.96
   3  -8  10    1.27    1.48
   3   8  11   35.40    5.67
   3   8  11   23.75    8.10
  -3  -8 -11   38.31    6.03
   3  -8  11   27.72    5.81
   3  -8  11   26.88    5.11
   3   8  12   23.64    4.99
   3   8  12   17.84    5.01
  -3  -8 -12   15.20    4.90
   3  -8  12    9.94    7.11
   3  -8  12    9.88    6.51
   3   8  13   26.75    9.83
   3   8  13   37.99    7.15
  -3  -8 -13   31.53    7.29
   3  -8  13   21.86   10.83
  -3   9  14    7.91    4.34
  -3  -9  14    8.48    6.09
  -3   9  13   31.62    7.31
   3   9 -13   20.28    4.63
   3  -9 -13   23.59    4.35
  -3  -9  13   18.88    6.07
  -3   9  12    6.15    4.52
   3   9 -12    4.57    3.80
   3  -9 -12    3.45    3.41
  -3  -9  12    2.99    3.24
  -3   9  11   45.86    6.94
   3   9 -11   34.11   11.56
   3  -9 -11   47.93    8.74
  -3  -9  11   34.55   15.76
   3   9 -10   -0.53    2.82
  -3   9  10    0.23    4.15
   3  -9 -10    2.14    1.57
  -3  -9  10    1.06    1.46
  -3  -9  10    0.26    3.75
   3   9  -9   11.40    5.97
  -3   9   9   14.70    3.93
   3  -9  -9   12.24    3.27
  -3  -9   9    9.82    2.83
  -3  -9   9   12.19    4.03
   3   9  -8    2.02    1.86
  -3   9   8    2.18    3.35
   3  -9  -8    3.55    2.40
  -3  -9   8    2.45    1.85
  -3  -9   8    4.51    5.79
   3   9  -7  123.44   10.13
  -3   9   7  127.73    7.48
   3  -9  -7  127.28    6.41
  -3  -9   7  108.51    5.29
  -3  -9   7  119.58   11.22
   3   9  -6   27.47    9.23
  -3   9   6   28.02    7.53
   3  -9  -6   27.54    5.92
  -3  -9   6   19.73    4.32
  -3  -9   6   25.07    3.88
   3   9  -5  143.17    6.96
  -3   9   5  135.69    8.25
   3  -9  -5  133.34    7.08
  -3  -9   5  131.98    7.01
  -3  -9   5  145.46    7.37
   3   9  -4    8.64    3.11
  -3   9   4   10.29    3.13
  -3  -9   4    9.52    2.58
   3  -9  -4    9.36    3.71
  -3  -9   4    8.93    4.03
   3   9  -3  113.86    6.21
  -3   9   3  111.21    2.52
  -3   9   3  122.34    4.77
   3  -9  -3  121.66    5.53
  -3  -9   3  121.54    5.19
  -3  -9   3  107.74    4.73
   3   9  -2   50.41    4.53
  -3   9   2   47.24    3.46
   3  -9  -2   54.68    4.60
  -3  -9   2   52.35    3.38
   3  -9  -2   53.13    1.60
  -3  -9   2   54.29    3.75
   3   9  -1  119.38    5.21
  -3   9   1  115.09    3.79
   3  -9  -1  128.85   10.79
   3  -9  -1  121.95    2.62
  -3  -9   1  109.91    4.67
  -3  -9   1  118.28    9.96
   3   9   0  287.67    8.13
  -3   9   0  281.29    7.33
   3  -9   0  283.38    7.75
   3  -9   0  281.41    6.03
  -3  -9   0  274.56   10.10
  -3  -9   0  291.46    7.85
   3   9   1  165.55    6.49
  -3   9  -1  159.38    6.05
   3  -9   1  163.06    5.90
   3  -9   1  161.49    4.94
  -3  -9  -1  150.18    5.79
  -3  -9  -1  158.88    5.70
   3   9   2   12.41    4.11
  -3   9  -2   11.94    3.77
   3  -9   2   13.89    3.98
   3  -9   2   13.21    4.38
  -3  -9  -2   12.27    3.71
  -3  -9  -2   14.82    3.10
   3   9   3   83.06    9.15
   3  -9   3   87.86    5.79
  -3  -9  -3   83.87    5.05
   3  -9   3   88.48    4.88
  -3  -9  -3   81.23    4.63
   3   9   4   15.55    4.02
   3   9   4   15.92    4.85
  -3   9  -4   14.17    3.07
   3  -9   4   13.19    4.05
   3  -9   4   12.84    5.20
  -3  -9  -4   15.80    4.17
   3   9   5  330.55   12.80
   3   9   5  317.78   14.87
   3  -9   5  311.65   11.42
   3  -9   5  300.83   11.04
   3   9   6   10.26    3.62
   3   9   6    7.21    2.99
  -3  -9  -6    8.64    4.52
   3  -9   6   10.44    3.18
   3  -9   6    8.82    3.19
   3   9   7   21.60    4.46
   3   9   7   24.50    5.18
  -3  -9  -7   25.93    4.70
   3  -9   7   22.10    4.61
   3  -9   7   19.82    6.08
   3   9   8   20.44    3.75
   3   9   8   16.41    3.76
  -3  -9  -8   20.15    5.39
   3  -9   8   17.16    4.48
   3  -9   8   18.41    4.32
   3   9   9    3.43    3.98
   3   9   9    6.33    3.80
  -3  -9  -9    3.56    4.06
   3  -9   9    7.28    4.49
   3  -9   9    4.90    2.42
   3   9  10   77.84   13.30
   3   9  10   79.07    8.41
  -3  -9 -10   76.65    7.78
   3  -9  10   76.45   11.34
   3  -9  10   66.83    5.13
   3   9  11   16.42    4.45
   3   9  11   18.45    8.75
  -3  -9 -11   20.48    5.78
   3  -9  11   13.42    4.50
   3  -9  11   25.73    6.86
   3   9  12    7.92    4.94
   3   9  12    6.51    3.74
  -3  -9 -12    6.33    5.27
   3  -9  12    9.02    4.78
   3  -9  12    5.23    5.44
  -3  10  14   25.92   13.80
  -3 -10  14   24.90   14.91
   3 -10 -14   34.18    4.99
  -3  10  13    5.02    5.88
  -3 -10  13    6.55    4.19
   3 -10 -13   12.98    4.94
  -3  10  12   22.33    9.35
   3  10 -12   20.78   10.52
   3 -10 -12   22.36   10.75
  -3 -10  12   23.88    7.74
  -3  10  11   34.39    6.77
   3  10 -11   25.06   11.35
   3 -10 -11   29.72    5.00
  -3 -10  11   28.20    5.26
   3  10 -10   92.18    7.05
  -3  10  10  101.16   10.80
   3 -10 -10   96.34    6.27
  -3 -10  10   94.82    8.92
  -3 -10  10   95.71    7.07
   3  10  -9    0.31    3.27
  -3  10   9    1.83    4.17
   3 -10  -9    1.31    2.69
  -3 -10   9    1.55    1.45
  -3 -10   9    3.28    3.32
   3  10  -8  100.38    7.68
  -3  10   8  107.54    6.01
   3 -10  -8  101.48    5.34
  -3 -10   8   95.30    6.63
  -3 -10   8   91.93   11.97
   3  10  -7    1.42    2.24
  -3  10   7    2.63    2.98
   3 -10  -7    3.71    1.61
  -3 -10   7    2.51    2.44
  -3 -10   7    2.58    2.19
   3  10  -6  238.08   11.24
  -3  10   6  237.13   15.80
   3 -10  -6  231.43   10.51
  -3 -10   6  225.55    9.73
  -3 -10   6  229.26   10.97
   3  10  -5   24.96    7.71
  -3  10   5   25.69    6.38
   3 -10  -5   31.30    9.45
  -3 -10   5   24.34    3.36
  -3 -10   5   26.56    3.93
   3  10  -4  603.97   17.74
  -3  10   4  621.14   16.89
   3 -10  -4  625.13   23.49
  -3 -10   4  608.52   16.23
  -3 -10   4  580.76   19.12
   3  10  -3    4.21    1.82
  -3  10   3    0.39    2.79
  -3 -10   3    0.86    1.98
   3 -10  -3    5.97    4.06
  -3 -10   3    2.84    2.61
   3  10  -2  860.54   21.32
  -3  10   2  900.04   22.00
   3 -10  -2  855.21   25.72
  -3 -10   2  853.19   23.22
   3 -10  -2  888.05   20.40
  -3 -10   2  834.35   21.85
   3  10  -1   27.62    8.43
  -3  10   1   21.35    5.89
   3 -10  -1   21.44    4.12
   3 -10  -1   20.26    2.03
  -3 -10   1   16.83    6.72
  -3 -10   1   19.16    2.83
   3  10   0  567.43   16.17
  -3  10   0  552.74   14.21
   3 -10   0  562.66   17.14
   3 -10   0  562.81   13.69
  -3 -10   0  568.45   16.34
  -3 -10   0  553.51   16.40
  -3  10  -1  124.44    6.35
  -3 -10  -1  128.52    6.92
   3 -10   1  125.96    6.29
  -3 -10  -1  134.05    6.95
   3  10   2  568.07   15.36
  -3  10  -2  573.75   14.43
   3 -10   2  559.88   16.58
   3 -10   2  579.30   14.48
  -3 -10  -2  572.82   15.99
  -3 -10  -2  572.23   17.37
   3  10   3  119.92    9.09
  -3  10  -3  111.03    3.16
   3 -10   3  101.84    5.22
   3 -10   3  109.75    4.51
  -3 -10  -3  114.50    6.73
  -3 -10  -3  113.40   10.43
   3  10   4  573.17   18.64
   3  10   4  608.81   22.55
  -3  10  -4  556.47   16.77
   3 -10   4  556.45   21.43
   3 -10   4  565.26   19.06
  -3 -10  -4  614.98   20.74
   3  10   5   70.70    5.71
   3  10   5   69.34    5.65
  -3 -10  -5   63.99    6.27
   3 -10   5   65.69    5.26
   3 -10   5   63.90    4.41
   3  10   6  206.79    9.76
   3  10   6  187.95    9.77
  -3 -10  -6  202.37   10.87
   3 -10   6  189.69    8.29
   3  10   7  214.19    9.99
   3  10   7  219.58   12.10
  -3 -10  -7  218.73   12.04
   3 -10   7  206.42    9.90
   3 -10   7  188.74   19.35
   3  10   8  146.79   10.27
   3  10   8  139.66   10.62
  -3 -10  -8  142.01    9.34
   3 -10   8  145.76    8.60
   3 -10   8  133.82    7.40
   3  10   9   81.46    7.93
   3  10   9   85.43   10.55
  -3 -10  -9  100.23    7.89
   3 -10   9   89.91    7.44
   3 -10   9   60.85   14.01
   3  10  10   52.58    6.70
   3  10  10   37.74   19.01
  -3 -10 -10   60.59    7.17
   3 -10  10   54.08    6.26
   3 -10  10   48.43   13.88
   3  10  11   63.89   17.08
   3  10  11   69.74    8.08
  -3 -10 -11   83.09    8.30
   3 -10  11   79.22    8.83
   3 -10  11   63.64   12.06
  -3  11  13   43.14   22.21
  -3 -11  13   43.99   21.18
   3 -11 -13   63.34   11.26
  -3  11  12   82.38    8.48
  -3 -11  12   82.70    7.81
   3 -11 -12   75.58    8.93
  -3  11  11  391.30   19.11
   3  11 -11  423.83   19.55
   3 -11 -11  432.53   22.65
  -3 -11  11  385.11   24.08
  -3  11  10   24.18    6.88
   3  11 -10   13.97    6.24
   3 -11 -10   16.01    3.88
  -3 -11  10   21.29   10.04
   3  11  -9  174.67    6.81
  -3  11   9  173.96    9.46
   3 -11  -9  182.66    9.67
  -3 -11   9  160.27    5.31
  -3 -11   9  167.66    7.89
   3  11  -8   49.20    6.32
  -3  11   8   54.43    6.09
   3 -11  -8   45.54    6.74
  -3 -11   8   44.15    4.11
  -3 -11   8   43.79    4.79
  -3  11   7  198.22    8.40
   3  11  -7  195.67    6.70
   3 -11  -7  188.45    7.53
  -3 -11   7  182.60   11.32
   3  11  -6  106.26    4.89
  -3  11   6  116.24   13.57
   3 -11  -6  121.62    7.57
  -3 -11   6  107.61   10.57
  -3 -11   6  104.36    6.17
   3  11  -5  478.31   17.18
  -3  11   5  506.78   16.88
   3 -11  -5  472.36   17.05
  -3 -11   5  484.51   17.04
  -3 -11   5  458.96   18.47
   3  11  -4   36.48    4.10
  -3  11   4   31.57    4.22
  -3 -11   4   33.66    9.67
   3 -11  -4   36.38   10.77
  -3 -11   4   34.68    3.83
   3  11  -3  426.39   11.81
  -3  11   3  443.65   17.40
  -3 -11   3  402.07   13.67
   3 -11  -3  435.03   13.75
  -3 -11   3  417.07   15.87
   3  11  -2  242.91   10.30
  -3  11   2  222.76    9.50
  -3 -11   2  237.33   10.24
   3 -11  -2  228.18   11.14
  -3 -11   2  226.30    8.87
   3  11  -1  421.91   12.21
  -3  11   1  411.68   11.38
  -3 -11   1  400.47   10.72
   3 -11  -1  403.89   11.45
  -3 -11   1  402.64   14.08
   3  11   0  298.89    7.88
  -3  11   0  279.35   10.43
  -3 -11   0  275.69   10.74
  -3 -11   0  274.50   11.20
   3 -11   0  272.80    9.11
   3  11   1  539.41   16.98
  -3  11  -1  523.95   15.36
   3 -11   1  528.01   16.12
   3 -11   1  534.24   13.66
  -3 -11  -1  544.94   15.16
  -3 -11  -1  544.05   15.16
   3  11   2  180.27   12.09
  -3  11  -2  167.49    5.88
   3 -11   2  161.03    7.38
   3 -11   2  170.57    7.05
  -3 -11  -2  177.88    8.14
  -3 -11  -2  165.80   13.15
   3  11   3  502.67   16.88
  -3  11  -3  478.81   15.98
   3 -11   3  496.50   17.09
   3 -11   3  480.26   15.06
  -3 -11  -3  496.22   22.09
  -3 -11  -3  498.97   20.36
   3  11   4    3.57    1.66
   3  11   4    3.73    3.34
  -3 -11  -4    1.77    3.19
   3 -11   4    3.57    3.06
   3 -11   4    1.95    1.32
   3  11   5  519.47   23.53
   3  11   5  496.81   18.91
  -3 -11  -5  517.78   23.47
   3 -11   5  459.72   25.90
   3 -11   5  474.78   18.06
   3  11   6   53.13   14.22
   3  11   6   55.95    5.63
  -3 -11  -6   56.50    7.85
   3 -11   6   55.45    5.18
   3 -11   6   58.30    5.64
   3  11   7  343.80   14.34
   3  11   7  327.17   19.21
  -3 -11  -7  321.57   15.48
   3 -11   7  317.60   12.70
   3 -11   7  308.99   14.11
   3  11   8   49.16    8.13
   3  11   8   54.04   10.86
  -3 -11  -8   50.66   15.14
   3 -11   8   40.54   11.47
   3 -11   8   47.11    4.74
   3  11   9   56.50    8.09
   3  11   9   46.73    7.57
  -3 -11  -9   60.72    6.22
   3 -11   9   49.32    5.87
   3 -11   9   52.34    5.25
   3  11  10   18.38    5.31
   3  11  10   14.30    4.28
  -3 -11 -10   23.51    9.14
   3 -11  10   16.10    6.90
   3 -11  10   17.74    5.03
   3  11  11  120.16   18.81
  -3 -11 -11  160.12   12.69
   3 -11  11  122.05    8.59
   3 -11  11  135.33    8.01
  -3  12  12  136.64   25.44
  -3 -12  12  122.40   22.14
   3 -12 -12  143.16   12.61
  -3  12  11   13.50    8.25
   3  12 -11    7.98    3.94
   3 -12 -11    6.93    4.35
  -3 -12  11    7.91    6.04
  -3  12  10   45.21   15.06
   3  12 -10   55.24    6.71
   3 -12 -10   42.79   14.04
  -3 -12  10   57.67    7.27
   3  12  -9   70.43    4.69
  -3  12   9   75.66    9.88
   3 -12  -9   70.46   12.14
  -3 -12   9   65.57    4.79
  -3 -12   9   64.10    9.42
   3  12  -8  201.70   13.79
  -3  12   8  223.37    9.69
   3 -12  -8  223.78   19.77
  -3 -12   8  213.74   10.77
  -3 -12   8  225.73   10.29
   3  12  -7  142.49    7.38
  -3  12   7  147.61    8.74
   3 -12  -7  137.13    8.95
  -3 -12   7  144.40    7.92
  -3 -12   7  126.90    9.30
   3  12  -6  241.09   11.06
  -3  12   6  261.89   11.61
   3 -12  -6  251.70   20.24
  -3 -12   6  253.86   11.04
  -3 -12   6  243.71   13.93
   3  12  -5  205.50   16.56
  -3  12   5  216.19    9.96
   3 -12  -5  200.21    7.96
  -3 -12   5  217.12   12.69
  -3 -12   5  208.26   11.13
   3  12  -4  380.30   12.80
  -3  12   4  405.45   13.74
  -3 -12   4  381.28   12.99
   3 -12  -4  382.64   15.84
  -3 -12   4  371.14   15.16
   3  12  -3  226.34   10.38
  -3  12   3  231.22    9.77
  -3 -12   3  204.50   16.44
   3 -12  -3  209.42   10.02
  -3 -12   3  209.59   11.54
  -3  12   2  539.76   20.07
   3  12  -2  544.07   16.99
  -3 -12   2  500.25   18.91
   3 -12  -2  525.99   16.12
  -3  12   1   85.25    5.72
   3  12  -1   93.09    6.07
  -3 -12   1   80.30    5.86
   3 -12  -1   81.31   13.95
   3  12   0  211.18   10.84
  -3  12   0  216.56    8.01
  -3 -12   0  210.01    8.42
   3 -12   0  188.88    9.76
  -3 -12   0  212.67   11.02
   3  12   1  154.12    6.54
  -3  12  -1  135.78    5.27
   3 -12   1  144.69    7.61
   3 -12   1  137.79    4.70
  -3 -12  -1  142.45    5.76
  -3 -12  -1  139.90    9.52
   3  12   2  247.28   14.58
  -3  12  -2  240.49    9.83
   3 -12   2  238.65   14.62
   3 -12   2  225.56    9.12
  -3 -12  -2  228.43   14.52
  -3 -12  -2  231.84    9.04
   3  12   3  103.80   15.47
  -3  12  -3  106.00    5.17
   3 -12   3  117.96    7.17
   3 -12   3  120.04    4.94
  -3 -12  -3  119.72    7.39
  -3 -12  -3  128.35    7.53
   3  12   4  310.96   12.45
   3  12   4  318.96   14.65
  -3 -12  -4  303.06   14.18
   3 -12   4  297.37   16.03
   3 -12   4  313.71   11.57
   3  12   5   77.48    7.91
   3  12   5   78.12    4.50
  -3 -12  -5   77.77    7.32
   3 -12   5   70.02   16.30
   3 -12   5   70.54    6.04
   3  12   6  199.68    9.92
   3  12   6  193.49   11.88
  -3 -12  -6  203.25   11.06
   3 -12   6  186.10    9.53
   3 -12   6  201.86    9.67
   3  12   7  151.34   10.82
   3  12   7  152.04   12.29
  -3 -12  -7  147.82   10.69
   3 -12   7  137.32   14.94
   3 -12   7  132.66   14.55
   3  12   8  150.13   18.77
   3  12   8  161.53    7.43
  -3 -12  -8  150.27   19.88
   3 -12   8  167.20    8.75
   3 -12   8  143.89    8.67
   3  12   9   14.40    4.35
  -3 -12  -9   10.16    6.57
   3 -12   9   13.00    6.56
   3 -12   9   14.34    4.92
   3  12  10  122.62   12.45
  -3 -12 -10  119.98   10.07
   3 -12  10   98.74    8.35
   3 -12  10  102.83   13.64
  -3  13  11    2.55    5.16
  -3 -13  11    2.75    3.40
   3 -13 -11    4.91    4.03
  -3  13  10   67.52   24.43
   3  13 -10   85.27    6.77
   3 -13 -10   81.92   11.77
  -3 -13  10   72.79   14.38
   3  13  -9    5.18    2.96
  -3  13   9   12.65    4.74
   3 -13  -9   12.34    3.37
  -3 -13   9   11.89    3.90
  -3 -13   9    5.86    5.78
   3  13  -8   34.24    7.22
  -3  13   8   34.18    7.84
   3 -13  -8   39.48    7.17
  -3 -13   8   31.28   12.43
  -3 -13   8   34.64    5.29
   3  13  -7   15.28    4.01
  -3  13   7   13.01    3.70
   3 -13  -7    9.51    4.16
  -3 -13   7   12.53    3.16
  -3 -13   7    6.40    2.85
   3  13  -6  115.30    6.47
  -3  13   6  116.55    8.48
   3 -13  -6  105.26   14.10
  -3 -13   6  107.02   11.74
  -3 -13   6  109.20    9.48
   3  13  -5   35.43    4.70
  -3  13   5   29.08    7.51
   3 -13  -5   34.98    8.49
  -3 -13   5   32.97   11.83
  -3 -13   5   32.01    4.41
   3  13  -4   74.33   13.88
  -3  13   4   70.92   10.54
   3 -13  -4   75.88    7.70
  -3 -13   4   70.75    7.05
  -3 -13   4   72.36   10.59
   3  13  -3   71.71   11.32
  -3  13   3   85.89    6.65
  -3 -13   3   74.98    8.06
   3 -13  -3   81.23    9.48
  -3 -13   3   73.78   11.69
   3  13  -2   60.79   13.96
  -3  13   2   60.21    4.73
  -3 -13   2   56.93    4.46
   3 -13  -2   57.54    5.82
  -3 -13   2   57.55    6.06
   3  13  -1  252.70   11.55
  -3  13   1  246.41   14.07
  -3 -13   1  223.47   16.64
   3 -13  -1  240.69   20.19
  -3 -13   1  232.12   10.08
   3  13   0    1.35    1.76
  -3  13   0    1.52    1.77
  -3 -13   0    2.19    3.47
   3 -13   0    1.70    3.92
  -3 -13   0   -0.12    2.17
   3  13   1  153.04   10.93
  -3  13  -1  149.83    6.72
  -3 -13  -1  159.25    8.79
   3 -13   1  157.28   10.32
  -3 -13  -1  153.25    9.02
   3  13   2   63.09    5.81
  -3  13  -2   59.58    4.85
  -3 -13  -2   68.20    6.69
   3 -13   2   66.48    7.53
  -3 -13  -2   60.95   10.45
   3  13   3  224.08   19.52
  -3 -13  -3  228.26   12.24
  -3 -13  -3  233.94   11.93
   3 -13   3  230.91   13.38
   3  13   4   35.03    6.09
   3  13   4   23.31    9.19
  -3 -13  -4   33.47    6.38
   3 -13   4   39.66    5.76
   3 -13   4   27.02    6.44
   3  13   5  103.07   13.09
   3  13   5  101.57    5.54
  -3 -13  -5  111.27   16.99
   3 -13   5   85.99   12.22
   3 -13   5   87.52   11.23
   3  13   6   27.07   11.70
   3  13   6   16.15    7.63
  -3 -13  -6   21.78    8.43
   3 -13   6   21.96   10.87
   3 -13   6   20.34    9.30
   3  13   7   77.67   17.32
  -3 -13  -7   67.30    8.38
   3 -13   7   60.44   14.20
   3 -13   7   54.52   12.83
   3  13   8    4.78    4.93
  -3 -13  -8    2.36    3.90
   3 -13   8    5.85    2.38
   3 -13   8    5.26    4.65
   3  13   9   54.32    6.33
  -3 -13  -9   56.80    8.87
   3 -13   9   44.65    7.95
   3 -13   9   48.03    7.00
  -3  14  10    1.05    4.75
  -3 -14  10    4.70    3.64
   3 -14 -10    0.72    3.12
  -3  14   9  144.14   12.73
   3  14  -9  131.37    7.25
   3 -14  -9  112.80   20.93
  -3 -14   9  123.75    8.96
  -3  14   8    5.97    5.13
   3  14  -8    7.13    2.91
   3 -14  -8   10.50    6.25
  -3 -14   8    9.02    4.45
   3  14  -7  193.14   12.50
  -3  14   7  211.79   11.70
   3 -14  -7  212.84   12.01
  -3 -14   7  203.76   11.45
  -3 -14   7  186.45   15.04
   3  14  -6   25.77    4.09
  -3  14   6   26.12    4.84
   3 -14  -6   27.13    5.65
  -3 -14   6   24.70    7.53
  -3 -14   6   20.48   10.88
   3  14  -5   89.22    6.04
  -3  14   5  103.23    5.99
   3 -14  -5   94.77    7.70
  -3 -14   5   95.34    6.85
  -3 -14   5   84.96    7.67
   3  14  -4    0.44    2.97
  -3  14   4    5.79    3.27
   3 -14  -4    1.82    2.82
  -3 -14   4   -0.35    3.03
  -3 -14   4    2.46    1.89
   3  14  -3   86.37    9.19
  -3  14   3   97.75    6.55
  -3 -14   3   91.51    6.56
   3 -14  -3   94.78   10.36
  -3 -14   3   89.07    7.72
   3  14  -2    2.04    4.35
  -3  14   2    1.36    2.77
  -3 -14   2    1.83    3.30
   3 -14  -2    4.80    4.66
  -3 -14   2    1.10    2.24
   3  14  -1   48.57    5.03
  -3  14   1   44.09    6.14
  -3 -14   1   48.09    8.24
   3 -14  -1   47.43    6.10
  -3 -14   1   44.41    7.89
   3  14   0   20.43    5.12
  -3  14   0   11.17    6.61
  -3 -14   0   12.16    4.35
   3 -14   0   18.10    4.75
  -3 -14   0   14.83    4.64
   3  14   1   20.38    8.11
  -3  14  -1   15.04    5.58
  -3 -14  -1   17.06    7.93
   3 -14   1   23.21    5.96
  -3 -14  -1   16.46    4.31
   3  14   2   10.67    4.70
  -3 -14  -2   13.92    5.51
  -3 -14  -2   11.93    4.19
   3 -14   2   10.88    5.04
   3  14   3   13.55    4.43
  -3 -14  -3   14.92    4.30
  -3 -14  -3    8.40    3.52
   3 -14   3   12.07    4.50
   3  14   4    7.50    3.24
   3  14   4    7.69    5.53
  -3 -14  -4   13.05    6.28
   3 -14   4    5.71    2.26
   3  14   5    6.29    4.12
   3 -14   5    7.04    4.86
  -3 -14  -5    8.85    6.27
   3  14   6   15.73    5.68
  -3 -14  -6    8.68    4.61
   3 -14   6   11.75    5.32
   3 -14   6   17.97    4.79
   3  14   7    2.45    4.02
  -3 -14  -7    3.39    3.31
   3 -14   7    1.55    2.42
   3 -14   7    0.97    2.10
   3  14   8   12.73    8.90
  -3 -14  -8   13.25   10.04
   3 -14   8   13.77    4.51
   3 -14   8   14.30    4.70
  -3  15   9   18.96    6.58
   3  15  -9    8.03    4.83
   3 -15  -9   12.89    7.44
  -3 -15   9   14.95    4.35
   3  15  -8   66.10    6.60
  -3  15   8   72.57   10.46
   3 -15  -8   56.50   13.17
  -3 -15   8   55.11    8.62
  -3 -15   8   67.82    6.59
   3  15  -7    4.92    5.13
  -3  15   7    3.72    1.79
   3 -15  -7    6.37    3.37
  -3 -15   7    5.46    3.08
  -3 -15   7    4.29    3.30
   3  15  -6  138.10   10.00
  -3  15   6  130.60   20.44
   3 -15  -6  146.99   12.26
  -3 -15   6  141.27    9.43
  -3 -15   6  139.64    7.48
   3  15  -5    3.81    3.13
  -3  15   5    2.43    3.30
   3 -15  -5    1.52    2.14
  -3 -15   5    2.42    1.62
  -3 -15   5    2.63    3.09
   3  15  -4   62.17    5.71
  -3  15   4   59.54   13.57
  -3 -15   4   58.24    5.62
   3 -15  -4   62.92   15.89
  -3 -15   4   55.48   11.33
   3  15  -3   16.06    4.21
  -3  15   3   10.38    4.40
  -3 -15   3   10.80    6.03
   3 -15  -3   14.03    5.67
  -3 -15   3   11.84    5.86
   3  15  -2    1.17    2.87
  -3  15   2    2.69    2.32
  -3 -15   2    3.97    2.64
   3 -15  -2    3.15    2.81
  -3 -15   2    1.86    1.96
   3  15  -1   18.32    9.58
  -3  15   1   20.60    5.62
  -3 -15   1   17.36    9.18
   3 -15  -1   18.03    7.32
  -3 -15   1   21.65    6.05
   3  15   0   40.95    7.16
  -3  15   0   33.85    8.27
  -3 -15   0   46.76    5.68
   3 -15   0   40.16   10.56
  -3 -15   0   39.07    9.03
   3  15   1    0.91    2.42
  -3  15  -1    0.83    0.98
  -3 -15  -1   -1.20    3.30
   3 -15   1   -1.69    3.89
  -3 -15  -1    0.70    1.30
   3  15   2    1.75    3.65
   3 -15   2   -0.27    4.08
  -3 -15  -2    1.67    2.83
   3  15   3    5.32    5.14
   3 -15   3    6.87    5.54
  -3 -15  -3    8.15    4.61
   3  15   4    3.84    3.83
   3 -15   4    0.94    4.17
  -3 -15  -4    2.69    4.18
   3  15   5    7.18    5.17
   3 -15   5    5.27    2.65
  -3 -15  -5   10.29    6.56
   3  15   6    4.50    3.43
  -3 -15  -6    5.33    5.28
   3  15   7    3.47    4.00
   3 -15   7    4.26    4.78
  -3 -15  -7    0.85    5.01
  -3  16   8    3.90    3.88
   3  16  -8    6.81    3.71
   3 -16  -8   -0.74    3.27
  -3 -16   8    1.62    2.09
   3  16  -7    3.81    2.89
  -3  16   7    5.17    4.31
   3 -16  -7    1.72    4.58
  -3 -16   7    1.16    1.87
  -3 -16   7    3.52    3.83
   3  16  -6    2.32    4.97
  -3  16   6    4.37    2.34
   3 -16  -6    3.36    3.48
  -3 -16   6    7.42    4.41
  -3 -16   6    1.11    3.20
   3  16  -5    2.20    3.35
  -3  16   5    7.60    4.99
   3 -16  -5    5.90    3.70
  -3 -16   5    5.21    3.86
  -3 -16   5    5.46    3.10
   3  16  -4    2.16    3.61
  -3  16   4    3.88    3.49
  -3 -16   4    1.06    3.21
   3 -16  -4    3.36    3.16
  -3 -16   4    3.67    2.85
   3  16  -3    3.01    2.69
  -3  16   3    1.11    2.22
  -3 -16   3    0.64    1.96
   3 -16  -3   -1.85    3.72
  -3 -16   3    1.73    2.46
   3  16  -2   22.74    8.94
  -3  16   2   30.51    8.48
  -3 -16   2   21.00    9.69
   3 -16  -2   27.12   10.75
  -3 -16   2   20.74   11.69
   3  16  -1   39.14   15.52
  -3  16   1   38.69    7.93
  -3 -16   1   40.89   15.51
   3 -16  -1   36.06   14.71
  -3 -16   1   40.17   12.13
  -3  16   0   45.72    6.10
   3  16   0   43.00    8.71
  -3 -16   0   43.39   11.81
   3 -16   0   36.13   16.13
   3  16   1    4.01    2.73
   3 -16   1    7.22    4.40
  -3 -16  -1    6.19    3.50
   3  16   2    8.39    6.16
   3 -16   2    3.93    3.58
  -3 -16  -2    1.41    4.11
   3  16   3   -0.97    4.70
   3 -16   3    1.47    4.58
  -3 -16  -3    3.52    6.41
   3  16   4    7.72    5.51
   3 -16   4    6.22    4.23
  -3 -16  -4    8.82    6.51
   3  16   5    0.32    3.01
   3 -16   5    2.93    4.25
  -3 -16  -5   12.74    6.97
   3  17  -5    6.55    4.60
  -3  17   5    5.50    4.17
   3 -17  -5    4.30    4.11
  -3 -17   5    2.68    3.21
  -3 -17   5    2.16    2.08
  -3  17   4   -0.95    3.54
   3  17  -4    4.38    3.92
   3 -17  -4    3.30    3.99
  -3 -17   4    1.84    3.59
  -3  17   3    2.65    3.19
   3  17  -3    4.53    3.94
  -3 -17   3    7.00    3.99
   3 -17  -3    3.66    3.98
  -3  17   2    1.86    3.45
   3  17  -2    2.25    2.90
  -3 -17   2    1.23    2.56
   3 -17  -2    4.39    4.76
  -3  17   1   -0.12    2.63
   3  17  -1    2.08    2.87
  -3 -17   1   -0.76    3.77
   3 -17  -1    1.69    3.91
   3  17   0    5.43    3.63
   3 -17   0    1.89    3.48
  -3 -17   0    3.24    3.94
   3  17   1    6.88    6.00
   3 -17   1   11.49    7.21
  -3 -17  -1    9.16    6.39
   3  17   2    4.11    4.16
   3 -17   2   -0.00    4.21
  -3 -17  -2    0.72    2.08
   3  17   3    2.81    3.29
   3 -17   3    0.51    5.06
  -3 -17  -3    3.23    4.90
  -4   0  17   -0.14    3.23
  -4   0  17    2.05    2.29
  -4   0  16   38.66   14.59
  -4   0  16   46.31    9.13
  -4   0  15   66.71    7.47
  -4   0  15   73.30    7.68
  -4   0  14  203.49   11.07
  -4   0  14  209.38   11.39
  -4   0  13    6.47    4.49
  -4   0  13    4.96    3.30
  -4   0  12  125.98    5.68
  -4   0  12  129.03   10.26
   4   0 -11  199.37    6.74
  -4   0  11  188.28    8.76
  -4   0  11  195.10   17.14
   4   0 -10  423.51   10.21
  -4   0  10  408.75   11.96
   4   0  -9  161.28    3.97
  -4   0   9  159.15    4.15
  -4   0   9  147.96    4.87
   4   0  -8  979.79   11.41
  -4   0   8 1031.76   15.09
   4   0  -7  199.73    4.39
  -4   0   7  203.59    4.47
  -4   0   7  198.41    5.66
  -4   0   7  200.83    6.87
  -4   0   6 1824.13   18.15
  -4   0   6 1785.59   19.92
  -4   0   5 6207.72   56.05
  -4   0   5 6215.44   15.63
  -4   0   4 1112.96    8.60
  -4   0   3  528.42    2.73
   4   0  -3  511.70    3.07
  -4   0   3  511.30    4.42
  -4   0   3  508.66    5.31
  -4   0   2 1598.38   10.93
  -4   0   1 1992.75   11.82
  -4   0   1 1907.50   13.01
   4   0  -1 1917.84   11.25
  -4   0   0 2975.97   16.73
  -4   0   0 2834.15   16.83
   4   0   0 2894.17   15.25
  -4   0  -1 2260.48   13.97
   4   0   1 2253.43   15.05
  -4   0  -2 3485.85   32.68
   4   0   2 3508.47   32.80
   4   0   2 3442.93   30.99
  -4   0  -3 1493.98   15.87
   4   0   3 1585.46   16.53
   4   0   3 1538.61   14.52
  -4   0  -4 2912.55   34.36
   4   0   4 2926.45   34.59
   4   0   4 2988.09    7.43
  -4   0  -5  399.43    8.35
   4   0   5  399.18    6.97
   4   0   5  392.95    6.02
  -4   0  -6 3422.89   19.37
  -4   0  -7   84.02    5.89
   4   0   7   92.21    5.90
   4   0   7   96.81    5.00
  -4   0  -8  657.86   20.20
   4   0   8  653.46   16.16
   4   0   8  665.45   14.59
  -4   0  -9   38.97   10.26
   4   0   9   36.95    4.60
  -4   0 -10 1436.97   44.41
   4   0  10 1449.81   20.66
  -4   0 -11   81.60    8.84
   4   0  11   86.06   21.12
  -4   0 -12  340.35   21.03
   4   0  12  342.42   16.16
  -4   0 -13   12.70    4.54
   4   0  13   12.16    5.53
  -4   0 -14  216.17    9.44
   4   0  14  228.29    9.52
  -4   1  17   32.06   11.65
  -4   1  17   43.06    8.64
  -4  -1  17   30.24   14.28
  -4  -1  17   32.26   11.61
  -4   1  16   20.02    6.79
  -4  -1  16   20.82    6.62
  -4  -1  16   20.42    6.14
  -4   1  15  102.94    5.53
  -4   1  15  117.85   21.00
  -4  -1  15   89.91   14.36
  -4  -1  15   92.85   19.30
  -4   1  14   27.81    4.18
  -4   1  14   34.75    5.96
  -4  -1  14   31.43    7.26
  -4  -1  14   28.57    8.20
  -4   1  13  111.79   12.03
  -4   1  13  122.65    6.19
  -4  -1  13  110.28    8.73
  -4  -1  13  103.07    5.79
  -4   1  12    5.23    3.99
  -4   1  12    3.59    3.98
  -4  -1  12    3.90    1.83
  -4  -1  12    3.64    2.79
   4   1 -11   78.03    2.68
  -4   1  11   91.46    6.06
  -4   1  11   94.33    4.61
   4  -1 -11   94.19    3.28
  -4  -1  11   84.69    9.72
  -4  -1  11   88.94    7.72
   4   1 -10   58.52    2.70
  -4   1  10   65.91    3.53
  -4   1  10   66.05    4.76
  -4  -1  10   69.22    5.40
  -4  -1  10   62.29    5.55
   4  -1 -10   73.75    3.42
   4   1  -9  448.39   13.60
  -4   1   9  487.17   16.31
  -4   1   9  480.02   17.63
  -4  -1   9  490.13   15.79
  -4  -1   9  455.99   17.79
   4  -1  -9  494.25   14.99
   4   1  -8    4.79    1.19
  -4   1   8    8.07    2.82
  -4   1   8    3.04    2.36
  -4  -1   8    3.81    2.02
  -4  -1   8    3.48    1.04
  -4  -1   8    7.08    2.23
   4  -1  -8    7.93    1.49
  -4   1   7 1928.33   24.13
  -4   1   7 2034.57   22.89
  -4   1   7 2064.87   24.99
   4  -1  -7 2020.12   22.75
  -4  -1   7 2046.54   22.48
  -4  -1   7 2044.93   25.28
  -4  -1   7 2009.97   24.65
  -4   1   6  424.06    5.34
  -4   1   6  427.24    2.50
  -4   1   6  436.43    4.91
  -4  -1   6  423.80    5.23
  -4  -1   6  443.64    5.47
   4  -1  -6  441.63    2.59
  -4   1   5 1878.29   19.13
  -4   1   5 1854.11   16.73
  -4   1   5 1860.87   18.01
  -4  -1   5 1865.57   18.64
  -4  -1   5 1850.65   20.09
   4  -1  -5 1914.17   17.29
  -4   1   4  312.80    4.96
   4   1  -4  303.20    3.78
  -4   1   4  324.09    5.69
  -4  -1   4  313.00    5.53
   4  -1  -4  325.94    4.87
  -4  -1   4  314.43    5.45
   4  -1  -4  316.36    4.42
  -4   1   2   60.64    3.39
   4   1  -2   60.82    2.28
   4   1  -2   59.17    1.89
  -4   1   2   57.96    3.81
  -4   1   2   62.10    3.13
  -4  -1   2   60.58    2.32
  -4  -1   2   67.27    2.28
  -4   1   1 1581.28   10.20
   4   1  -1 1600.48   10.27
  -4   1   1 1587.97   10.88
  -4   1   1 1590.71    9.22
  -4  -1   1 1597.63   10.25
  -4  -1   1 1585.29   10.42
  -4   1   0  294.24    5.20
   4   1   0  285.55    4.68
  -4  -1   0  279.43    4.85
  -4  -1   0  276.02    5.06
   4  -1   0  288.51    4.39
   4  -1   0  283.84    5.85
   4  -1   0  289.95    4.49
  -4   1  -1 1910.55   12.56
   4   1   1 1893.18   12.36
   4   1   1 1914.16   11.04
   4  -1   1 1880.39   12.17
   4  -1   1 1960.49   10.22
  -4   1  -2  995.39   11.26
  -4   1  -2 1028.05    9.73
   4   1   2 1011.56   11.34
   4   1   2 1000.82   10.01
   4  -1   2  964.03   10.57
   4  -1   2  988.62    9.18
  -4  -1  -2  999.50   11.54
  -4   1  -3 2377.13   23.69
  -4   1  -3 2417.99   21.70
   4   1   3 2359.54   23.00
   4   1   3 2408.42   22.37
   4  -1   3 2346.50   23.37
   4  -1   3 2380.37   21.24
  -4  -1  -3 2468.61   24.67
  -4   1  -4  168.50    6.06
  -4   1  -4  169.30    4.12
   4   1   4  167.97    5.43
   4   1   4  172.93    4.85
   4  -1   4  169.87    5.12
   4  -1   4  178.80    4.41
  -4  -1  -4  169.69    6.20
   4   1   5 1660.21   20.90
   4   1   5 1637.91   19.83
   4  -1   5 1660.22   20.65
   4  -1   5 1724.73   19.30
  -4   1  -6    8.29    1.96
   4   1   6    7.73    2.89
   4   1   6    6.75    1.89
   4  -1   6    9.18    4.66
   4  -1   6    5.56    1.60
  -4  -1  -6   10.51    4.11
  -4   1  -7  617.27   21.64
   4   1   7  623.31   16.82
   4   1   7  638.26   16.95
   4  -1   7  602.28   16.14
   4  -1   7  633.28   15.39
  -4  -1  -7  630.09   19.44
  -4   1  -8   84.76    8.21
   4   1   8   84.58   10.23
   4   1   8   83.60    3.76
  -4  -1  -8   86.33    5.56
   4  -1   8   80.03    3.27
  -4   1  -9  268.86    9.86
   4   1   9  267.27   10.05
   4   1   9  272.59    8.45
  -4  -1  -9  268.05   10.48
   4  -1   9  237.07    9.51
  -4   1 -10   48.69   11.02
   4   1  10   48.87    5.45
   4  -1  10   52.29    6.87
  -4  -1 -10   49.98    5.56
  -4   1 -11  593.92   21.94
   4   1  11  582.66   20.49
   4  -1  11  570.61   19.17
  -4  -1 -11  609.43   19.94
  -4   1 -12   53.59   12.04
   4   1  12   47.19   16.08
   4  -1  12   52.60    6.98
  -4  -1 -12   45.27    6.84
  -4   1 -13  170.84    9.18
   4   1  13  158.89   22.17
   4  -1  13  178.98   10.36
  -4  -1 -13  172.30    9.83
  -4   1 -14    2.33    2.27
   4   1  14   -1.21    3.77
   4  -1  14    0.75    3.94
  -4  -1 -14    3.27    2.64
  -4   2  17    7.53    2.60
  -4   2  17   11.16    5.10
  -4  -2  17    7.81    6.56
  -4  -2  17    8.03    5.70
  -4   2  16   67.96    5.70
  -4   2  16   68.50   14.48
  -4  -2  16   52.86   21.80
  -4  -2  16   47.53   16.52
  -4   2  15    2.18    2.59
  -4   2  15    4.21    3.27
  -4  -2  15    0.88    2.48
  -4  -2  15    3.80    2.98
  -4   2  14   68.37    7.33
  -4   2  14   75.03    8.65
  -4  -2  14   66.09    7.05
  -4  -2  14   71.31    5.43
  -4   2  13    1.13    1.45
  -4   2  13    4.11    3.11
  -4  -2  13    2.69    3.07
  -4  -2  13    3.25    2.37
  -4   2  12  102.54    7.33
  -4   2  12  128.33    7.26
  -4  -2  12  111.87    5.38
  -4  -2  12  124.96   15.29
  -4   2  11   27.62    8.27
  -4   2  11   29.17    5.06
  -4  -2  11   30.07    9.35
  -4  -2  11   35.65    7.21
   4  -2 -11   29.08    2.57
   4   2 -10  416.05   10.62
  -4   2  10  441.03   12.10
  -4   2  10  475.45   14.07
  -4  -2  10  459.50   12.48
  -4  -2  10  424.72   13.17
   4  -2 -10  473.77   11.95
  -4   2   9   70.07    6.07
  -4   2   9   68.94    3.50
  -4  -2   9   72.94    6.17
  -4  -2   9   71.34    2.92
  -4  -2   9   72.73    9.24
   4  -2  -9   71.66    4.74
  -4   2   8  519.26    8.50
  -4   2   8  501.83    9.62
   4  -2  -8  520.84    6.98
  -4  -2   8  515.90    8.57
  -4  -2   8  522.19    6.30
  -4  -2   8  478.40   16.14
  -4  -2   8  458.17   13.60
  -4   2   7   11.27    4.70
  -4   2   7   15.94    4.30
  -4  -2   7   14.64    4.09
  -4  -2   7   10.49    1.37
  -4  -2   7   14.12    4.81
   4  -2  -7   13.74    1.90
  -4   2   6   51.10    3.54
  -4   2   6   45.92    2.86
  -4  -2   6   50.10    2.97
  -4  -2   6   48.27    5.20
   4  -2  -6   50.20    2.50
  -4   2   5    0.85    0.88
  -4   2   5    3.20    1.77
  -4  -2   5    1.74    1.69
  -4  -2   5    1.22    1.35
   4  -2  -5    1.25    0.84
   4   2  -4 1219.14    6.35
  -4   2   4 1179.73   11.45
  -4   2   4 1185.81    7.36
   4  -2  -4 1218.60    7.44
  -4  -2   4 1188.97    9.69
  -4  -2   4 1220.95    9.38
   4   2  -3   10.20    1.83
   4   2  -3    7.94    0.85
  -4   2   3    7.45    1.60
  -4   2   3    9.44    2.14
  -4  -2   3    8.43    1.60
   4  -2  -3    6.81    0.86
  -4  -2   3    9.24    3.35
   4  -2  -3   11.35    3.42
  -4   2   2 1818.61   10.47
   4   2  -2 1779.78   11.68
   4  -2  -2 1794.34   10.55
  -4  -2   2 1816.33   13.48
  -4   2   1  150.27    4.00
   4   2  -1  144.25    3.42
  -4   2   1  153.09    3.54
  -4  -2   1  143.84    3.21
  -4  -2   1  149.59    4.48
   4  -2  -1  143.95    2.72
  -4   2   0  548.26    6.44
  -4   2   0  534.65    2.94
  -4  -2   0  526.05    4.94
   4  -2   0  540.73    4.59
  -4  -2   0  531.36    4.66
  -4   2  -1   82.63    2.90
   4   2   1   84.21    2.47
  -4  -2  -1   80.37    2.64
  -4  -2  -1   82.74    3.13
   4  -2   1   74.51    1.39
   4  -2   1   78.89    2.22
   4  -2   1   80.77    1.73
   4   2   2  715.00    7.99
   4  -2   2  712.95    8.47
  -4   2  -3  373.11   10.49
   4   2   3  358.19    7.81
   4   2   3  365.08    7.40
  -4  -2  -3  383.65    9.55
   4  -2   3  349.38    7.47
  -4   2  -4  435.17    8.66
   4   2   4  416.88    7.11
   4   2   4  421.25    6.32
   4  -2   4  412.60    6.96
   4  -2   4  395.69    4.60
  -4  -2  -4  427.98    8.93
  -4   2  -5  222.66    8.73
  -4   2  -5  206.98    6.29
   4   2   5  224.84    8.89
   4   2   5  219.55    7.59
   4  -2   5  218.26   10.13
   4  -2   5  205.84    6.27
  -4  -2  -5  239.07    9.21
  -4   2  -6  250.12    9.33
   4   2   6  252.76    7.03
   4   2   6  257.60    7.10
   4  -2   6  253.93    7.35
   4  -2   6  247.74    5.32
  -4  -2  -6  271.43    9.35
  -4   2  -7  105.29    6.02
   4   2   7  112.50    5.94
   4   2   7  107.28    5.08
   4  -2   7  118.93    7.91
   4  -2   7  103.56    4.35
  -4  -2  -7  120.16    7.97
  -4   2  -8   67.80   12.07
   4   2   8   74.30   11.63
   4   2   8   73.00    4.67
  -4  -2  -8   79.36   10.33
   4  -2   8   75.32    4.54
  -4   2  -9  124.92    9.86
   4   2   9  127.00    7.27
   4   2   9  127.24    3.95
  -4  -2  -9  123.21    5.58
   4  -2   9  127.38    5.43
  -4   2 -10   43.61    3.99
   4   2  10   41.19   13.89
   4   2  10   39.23    7.83
  -4  -2 -10   45.71    4.81
   4  -2  10   41.68   11.37
  -4   2 -11   49.47    5.25
   4   2  11   50.64   15.93
   4  -2  11   48.04   12.39
  -4  -2 -11   53.19    6.74
  -4   2 -12   51.76    6.73
   4   2  12   34.36   17.77
   4  -2  12   45.01   13.83
  -4  -2 -12   37.49   16.77
  -4   2 -13   21.62    8.92
   4   2  13   26.49   11.64
   4  -2  13   28.46    5.73
  -4  -2 -13   25.07    7.73
  -4   3  17    3.31    3.03
  -4  -3  17    3.39    2.79
  -4   3  16   12.68    5.56
  -4  -3  16   23.06    5.32
  -4  -3  16   13.40    6.10
  -4   3  15   45.53   11.95
  -4   3  15   63.43    9.59
  -4  -3  15   42.92   18.12
  -4  -3  15   51.78    6.34
  -4   3  14   94.67    8.34
  -4   3  14   95.25   13.28
  -4  -3  14   91.89    8.58
  -4  -3  14   88.97    9.46
  -4   3  13   97.03    8.80
  -4   3  13  131.93    6.34
  -4  -3  13  103.55    6.53
  -4  -3  13  114.83   13.99
  -4   3  12  167.88    5.45
  -4   3  12  199.79    8.52
  -4  -3  12  180.17    6.49
  -4  -3  12  162.46   12.98
   4  -3 -12  200.91    7.35
  -4   3  11  208.02    8.01
  -4   3  11  218.69   10.58
   4  -3 -11  227.05    8.56
  -4  -3  11  208.45    9.36
  -4   3  10   88.84    6.41
  -4   3  10   78.14    3.80
  -4  -3  10   84.43    4.27
  -4  -3  10   81.56    3.38
  -4  -3  10   83.30    6.12
   4  -3 -10   80.22    3.81
  -4   3   9  115.44    6.63
  -4   3   9  110.09    4.19
  -4  -3   9  113.10    6.94
  -4  -3   9  112.04    2.96
  -4  -3   9  111.90    5.19
   4  -3  -9  114.22    4.20
  -4   3   8  177.08    6.43
  -4   3   8  171.26    4.78
  -4  -3   8  179.29    5.65
  -4  -3   8  165.40    4.62
  -4  -3   8  168.98    2.26
  -4  -3   8  177.75    7.80
   4  -3  -8  188.63    7.58
  -4   3   7  142.60    4.28
  -4   3   7  142.19    4.93
  -4  -3   7  154.64    3.74
  -4  -3   7  136.30    5.10
  -4  -3   7  144.91    3.39
  -4  -3   7  140.05    6.02
   4  -3  -7  152.22    5.21
  -4   3   6  333.31    6.81
  -4   3   6  317.73    7.77
  -4  -3   6  330.01    6.11
  -4  -3   6  320.89    7.50
  -4  -3   6  315.97    5.88
  -4  -3   6  310.40    7.16
   4  -3  -6  332.40    6.75
  -4   3   5  103.69    3.72
   4   3  -5  108.58    4.69
   4   3  -5  114.67    2.42
  -4   3   5  107.91    2.97
  -4  -3   5  110.55    3.76
  -4  -3   5  113.95    3.15
   4  -3  -5  122.17    3.61
   4   3  -4  104.59    3.45
   4   3  -4  107.48    2.41
  -4   3   4   96.62    3.30
  -4   3   4  105.95    2.87
  -4  -3   4  103.22    2.64
   4  -3  -4  110.62    2.62
  -4  -3   4  103.80    3.56
   4  -3  -4  108.14    2.96
  -4   3   3    5.70    2.08
   4   3  -3    1.70    1.46
  -4   3   3    3.20    0.78
  -4  -3   3    2.69    1.49
   4  -3  -3    2.99    0.66
  -4  -3   3    3.69    1.55
   4  -3  -3    3.24    1.22
  -4   3   2   19.74    1.86
   4   3  -2   19.49    3.75
  -4  -3   2   17.58    2.03
   4  -3  -2   17.32    2.02
   4  -3  -2   16.97    1.30
  -4  -3   2   19.46    2.91
   4  -3  -2   19.50    3.79
   4   3  -1    1.26    1.06
  -4   3   1    3.17    0.77
   4  -3  -1    0.98    1.32
   4  -3  -1    2.25    0.69
  -4  -3   1    0.31    1.63
  -4  -3   1    0.66    1.18
  -4   3   0   23.16    3.99
   4   3   0   19.77    3.04
  -4   3   0   22.59    1.82
   4  -3   0   21.68    2.05
  -4  -3   0   20.06    4.97
   4  -3   0   19.76    1.12
  -4  -3   0   22.78    2.11
  -4   3  -1   41.28    2.06
   4   3   1   43.55    2.57
  -4   3  -1   40.69    1.20
   4  -3   1   42.19    1.94
  -4  -3  -1   38.35    2.57
   4  -3   1   40.36    0.82
  -4  -3  -1   39.43    2.51
  -4   3  -2   -1.04    1.63
   4   3   2    1.09    1.86
   4   3   2   -0.11    1.19
  -4  -3  -2    2.32    2.83
   4  -3   2    4.82    2.17
  -4   3  -3   10.93    4.08
   4   3   3   11.51    4.94
   4   3   3    9.85    2.94
  -4  -3  -3   12.68    2.83
   4  -3   3   11.91    3.63
  -4   3  -4   41.66    2.64
   4   3   4   44.81    5.37
   4   3   4   45.34    2.38
  -4  -3  -4   43.48    4.05
   4  -3   4   46.48    6.64
  -4   3  -5   -0.04    2.14
   4   3   5    1.12    1.73
   4   3   5    1.72    1.04
  -4  -3  -5   -0.47    2.69
   4  -3   5   -0.36    2.26
  -4   3  -6   17.24    5.92
   4   3   6   15.51    2.71
   4   3   6   17.05    2.36
  -4  -3  -6   14.64    3.38
   4  -3   6   14.47    3.77
  -4   3  -7    1.14    2.41
   4   3   7    6.68    4.99
   4   3   7    2.19    2.16
  -4  -3  -7   -1.52    3.23
   4  -3   7    1.07    3.38
  -4   3  -8    1.65    2.12
   4   3   8    1.70    1.41
   4   3   8    0.48    0.77
  -4  -3  -8    2.94    5.01
   4  -3   8    2.84    3.21
  -4   3  -9   32.26    8.94
   4   3   9   29.39    8.14
   4   3   9   31.65    5.19
  -4  -3  -9   33.05    7.83
   4  -3   9   30.58    9.55
  -4   3 -10   30.18    7.31
   4   3  10   22.69    9.62
   4   3  10   23.72    3.12
  -4  -3 -10   32.84    5.25
   4  -3  10   30.25    6.95
  -4   3 -11   10.73    3.13
  -4  -3 -11   11.25    4.10
   4  -3  11    7.97    4.82
  -4   3 -12    1.11    2.69
   4   3  12    6.44    3.11
   4  -3  12    8.83    4.64
  -4  -3 -12    7.31    4.67
  -4   3 -13    9.10    3.37
   4   3  13    3.27    4.13
   4  -3  13    8.53    6.65
  -4  -3 -13   13.15    5.00
  -4   4  16    3.63    3.07
  -4  -4  16    4.29    3.66
  -4  -4  16    4.97    2.93
  -4   4  15  185.31    7.72
  -4   4  15  195.53    9.55
  -4  -4  15  177.59   11.19
  -4  -4  15  183.09   10.63
  -4   4  14   16.13    5.84
  -4   4  14   20.14    5.45
  -4  -4  14   15.61    5.72
  -4  -4  14   23.39   10.49
  -4   4  13  144.23    5.14
  -4   4  13  142.32   12.71
  -4  -4  13  120.34   19.05
  -4  -4  13  126.16   12.17
  -4   4  12   44.70    8.34
  -4   4  12   52.29    6.01
  -4  -4  12   45.61    6.14
  -4  -4  12   43.49    9.78
   4  -4 -12   48.51    4.63
  -4   4  11  252.09   10.56
  -4   4  11  281.05   10.85
  -4  -4  11  274.43   13.22
  -4  -4  11  275.74   15.37
   4  -4 -11  300.14   11.59
  -4   4  10    6.31    4.43
  -4   4  10    2.92    2.35
  -4  -4  10    2.12    3.12
  -4  -4  10    2.54    1.46
  -4  -4  10    2.03    1.60
   4  -4 -10    4.91    2.27
  -4   4   9  135.82    5.99
  -4   4   9  125.79    4.08
  -4  -4   9  123.43    5.47
  -4  -4   9  124.66    3.42
  -4  -4   9  127.79    8.08
   4  -4  -9  138.69    7.89
  -4   4   8    2.38    2.60
  -4   4   8   -0.27    1.15
  -4  -4   8    0.73    1.69
  -4  -4   8    1.14    1.13
  -4  -4   8   -0.00    2.22
   4  -4  -8    1.84    1.94
   4   4  -7   75.89    3.74
  -4   4   7   84.95    3.07
  -4   4   7   89.26    4.66
  -4  -4   7   79.05    2.57
  -4  -4   7   80.59    3.37
   4  -4  -7   93.23    6.51
   4   4  -6  173.03    5.42
  -4   4   6  181.34    4.44
  -4   4   6  176.71    5.75
  -4  -4   6  181.31    4.79
  -4  -4   6  171.10    5.63
   4  -4  -6  177.97    5.26
  -4   4   5 1981.39   23.51
   4   4  -5 2019.37   20.77
  -4   4   5 1988.18   18.08
  -4  -4   5 2037.71   21.41
   4  -4  -5 2075.05   18.77
  -4  -4   5 2052.52   18.94
   4  -4  -5 2076.15   20.05
   4   4  -4  241.14    7.61
  -4   4   4  230.85    4.33
  -4   4   4  213.20    5.39
   4  -4  -4  247.04    4.56
  -4  -4   4  233.80    5.95
   4  -4  -4  229.06    5.77
  -4   4   3  170.95    4.51
   4   4  -3  175.70    4.60
  -4  -4   3  179.21    4.80
   4  -4  -3  185.43    3.48
   4  -4  -3  183.17    3.44
  -4  -4   3  184.60    4.08
   4  -4  -3  184.90    5.08
  -4   4   2   20.24    2.40
   4   4  -2   25.00    5.41
   4  -4  -2   21.65    1.39
  -4  -4   2   21.91    2.06
   4  -4  -2   21.95    1.01
  -4  -4   2   20.76    1.68
   4  -4  -2   23.54    4.47
   4   4  -1  396.64    8.53
  -4   4   1  386.23    7.56
   4  -4  -1  380.75    7.92
   4  -4  -1  397.17    7.58
  -4  -4   1  391.09    8.50
  -4  -4   1  390.63    9.02
  -4   4   0  121.86    2.99
   4   4   0  116.46    3.56
  -4  -4   0  117.05    3.74
   4  -4   0  118.27    3.83
  -4  -4   0  122.74    8.11
   4  -4   0  115.94    2.73
   4  -4   0  115.96    3.64
  -4   4  -1  323.90    7.49
   4   4   1  331.62    7.24
  -4   4  -1  346.37    6.44
   4  -4   1  323.28    6.94
  -4  -4  -1  318.55   10.03
   4  -4   1  324.96    6.02
  -4  -4  -1  318.26    7.15
  -4   4  -2   37.26    3.05
   4   4   2   41.51    2.72
  -4  -4  -2   34.78    2.75
   4  -4   2   37.18    5.06
  -4  -4  -2   34.66    3.84
  -4   4  -3  368.41    7.65
   4   4   3  355.94    6.63
   4   4   3  354.49    6.84
  -4  -4  -3  357.40    7.13
   4  -4   3  364.15    9.03
  -4   4  -4   50.95    3.90
   4   4   4   48.55    3.23
   4   4   4   51.14    3.53
  -4  -4  -4   46.78    3.86
   4  -4   4   48.79    4.08
  -4   4  -5  107.95    4.04
   4   4   5  112.83    6.40
   4   4   5  110.38    3.99
  -4  -4  -5  114.60    5.28
   4  -4   5  112.09    9.27
  -4   4  -6  336.84   10.86
   4   4   6  365.62    8.92
   4   4   6  359.28    8.57
  -4  -4  -6  373.44   10.69
   4  -4   6  364.39    9.21
  -4   4  -7   10.96    3.12
   4   4   7   10.46    3.02
   4   4   7   10.80    2.68
  -4  -4  -7   17.80    4.99
   4  -4   7   14.12    4.33
  -4   4  -8   10.57    4.04
   4   4   8   12.14    4.22
   4   4   8    8.12    2.17
  -4  -4  -8   11.88    5.20
   4  -4   8   12.94    5.61
   4   4   9    5.89    2.73
   4   4   9    6.70    4.59
  -4  -4  -9    8.57    4.72
  -4   4 -10  260.87   12.80
   4   4  10  265.09   12.63
   4   4  10  287.10   12.86
  -4  -4 -10  291.14   14.56
   4  -4  10  275.84   13.84
  -4   4 -11   24.02    7.22
   4   4  11   24.43    4.55
   4   4  11   15.80    3.79
  -4  -4 -11   21.77   11.27
   4  -4  11   18.74    7.97
  -4   4 -12   91.83    6.81
   4   4  12   84.99    5.55
   4  -4  12   89.74   14.81
  -4  -4 -12   97.24    9.13
  -4   4 -13   -1.83    2.86
   4   4  13    2.03    2.57
   4  -4  13    4.54    4.17
  -4  -4 -13    1.32    3.64
  -4   5  16   38.33    7.04
  -4  -5  16   23.36   10.26
  -4   5  15   11.38    6.25
  -4  -5  15   14.19    5.29
  -4   5  14   25.34   12.08
  -4  -5  14   23.09    7.93
  -4  -5  14   19.93    5.35
  -4   5  13   30.68    9.64
  -4   5  13   39.61   14.44
  -4  -5  13   43.81   13.84
  -4  -5  13   33.00   10.84
  -4   5  12    1.43    1.56
  -4   5  12    1.60    2.54
  -4  -5  12    0.34    2.60
  -4  -5  12    0.78    2.24
   4  -5 -12    2.86    1.81
  -4   5  11   37.04    3.41
  -4   5  11   44.79    5.66
   4  -5 -11   39.39    3.75
  -4  -5  11   44.34    5.27
   4   5 -10   93.98    5.30
  -4   5  10   96.00    6.42
  -4   5  10  104.37    5.74
  -4  -5  10   92.41    4.05
  -4  -5  10   93.72    5.50
   4  -5 -10  105.09    7.92
   4   5  -9   28.58    5.52
  -4   5   9   28.22    4.53
   4  -5  -9   32.93    3.97
  -4  -5   9   28.39    2.36
  -4  -5   9   30.39    3.85
   4   5  -8   17.95    5.16
  -4   5   8   19.45    2.95
  -4   5   8   21.00    3.48
  -4  -5   8   16.18    3.90
  -4  -5   8   22.68    6.46
   4  -5  -8   23.44    4.59
   4   5  -7  580.71    9.85
  -4   5   7  589.72    7.62
  -4   5   7  598.14   10.51
  -4  -5   7  580.01    7.81
  -4  -5   7  588.47    9.92
   4  -5  -7  591.30   11.90
  -4   5   6  752.08   15.05
   4   5  -6  699.30   12.32
  -4   5   6  710.85    8.59
  -4  -5   6  660.19   11.29
   4  -5  -6  679.27    8.13
   4  -5  -6  716.75   10.33
  -4  -5   6  719.15    9.25
  -4   5   5   96.72    4.31
   4   5  -5   93.84    4.73
  -4   5   5   90.30    2.08
  -4  -5   5   93.53    5.39
   4  -5  -5   88.54    1.99
  -4  -5   5   94.36    3.47
   4  -5  -5   96.19    4.93
   4   5  -4  101.95    4.54
  -4   5   4  109.44    4.23
  -4  -5   4  105.26    3.04
   4  -5  -4  103.73    4.01
  -4  -5   4  108.85    4.00
   4   5  -3  401.74    8.86
  -4   5   3  384.62    8.41
  -4  -5   3  416.36    8.31
   4  -5  -3  398.90    8.36
  -4  -5   3  402.21   10.90
  -4   5   2   15.12    1.95
   4   5  -2   16.58    2.06
   4  -5  -2   14.09    1.47
  -4  -5   2   13.42    2.30
   4  -5  -2   16.22    1.49
  -4  -5   2   20.84    5.51
   4  -5  -2   21.36    6.31
  -4   5   1   18.20    3.47
   4   5  -1   15.27    2.37
  -4   5   1   16.00    1.43
   4  -5  -1   18.20    2.04
  -4  -5   1   15.55    2.11
  -4  -5   1   17.38    2.08
   4  -5  -1   20.63    2.35
   4   5   0   71.33    2.69
   4  -5   0   70.45    2.95
  -4  -5   0   65.87    3.03
   4  -5   0   73.72    3.14
  -4  -5   0   71.21    5.98
  -4   5  -1  588.40    6.43
   4   5   1  579.78    7.71
  -4  -5  -1  576.64    8.96
   4  -5   1  534.78    6.75
  -4  -5  -1  570.74    8.18
   4  -5   1  546.94    5.59
   4  -5   1  569.29    7.76
   4   5   2  190.90    5.69
  -4   5  -2  196.06    4.19
  -4  -5  -2  179.22    5.89
  -4  -5  -2  182.08    6.03
   4  -5   2  180.14    6.38
   4  -5   2  196.66    4.20
  -4   5  -3 1161.97   18.22
   4   5   3 1195.05   18.08
   4   5   3 1198.46   16.87
  -4  -5  -3 1205.67   17.06
   4  -5   3 1171.25   18.12
  -4   5  -4   23.16    4.55
   4   5   4   25.34    6.13
   4   5   4   26.57    7.50
  -4  -5  -4   28.23    8.82
   4  -5   4   27.42    2.79
  -4   5  -5  604.14   14.93
   4   5   5  642.93   13.20
   4   5   5  640.13   13.43
  -4  -5  -5  614.31   15.69
   4  -5   5  622.52   13.05
  -4   5  -6   13.95    4.81
   4   5   6   10.84    3.96
   4   5   6   13.08    3.28
  -4  -5  -6   12.21    4.70
   4  -5   6    9.35    3.51
  -4   5  -7  176.66    7.63
   4   5   7  190.82    7.87
   4   5   7  191.16    9.75
  -4  -5  -7  192.53    8.95
   4  -5   7  200.80    8.70
  -4   5  -8    3.08    3.00
   4   5   8    3.18    2.80
   4   5   8    3.57    2.87
  -4  -5  -8    4.80    3.40
   4  -5   8    3.52    2.75
  -4   5  -9   45.10   13.91
   4   5   9   49.49    6.90
   4   5   9   51.78    7.38
  -4  -5  -9   44.87   14.10
   4  -5   9   48.22   11.01
  -4   5 -10    4.17    1.80
   4   5  10    4.03    3.69
   4   5  10    6.15    3.70
  -4  -5 -10    6.51    5.90
  -4   5 -11  155.44   10.68
   4   5  11  171.10    9.25
   4   5  11  158.10   12.68
  -4  -5 -11  169.69   10.76
   4  -5  11  147.09   18.11
  -4   5 -12   -0.07    2.81
   4   5  12    1.32    3.37
   4  -5  12    5.45    5.89
  -4  -5 -12   -0.74    2.70
  -4   5 -13   17.77    8.99
   4   5  13   19.25    7.80
   4  -5  13   16.82    8.01
  -4  -5 -13   22.25    4.80
  -4   6  16   37.49    9.21
  -4  -6  16   32.69   14.48
   4   6 -15    6.27    4.37
  -4   6  15    2.97    3.28
  -4  -6  15    2.49    5.54
  -4   6  14    8.10    4.13
   4   6 -14   15.51    4.06
   4   6 -13    3.75    2.79
  -4   6  13    5.99    5.90
  -4  -6  13    2.27    2.33
  -4   6  12    3.84    4.11
   4   6 -12    3.61    3.93
   4  -6 -12    0.35    1.39
  -4  -6  12   14.12    4.92
  -4   6  11   25.00    4.50
  -4   6  11   36.48    5.11
   4   6 -11   32.34   12.43
  -4  -6  11   30.01    9.48
   4  -6 -11   27.12    5.22
   4   6 -10   25.02    3.82
  -4   6  10   24.16    3.64
  -4   6  10   28.18    9.70
  -4  -6  10   27.15    2.20
  -4  -6  10   26.80    8.35
   4  -6 -10   29.17    7.41
   4   6  -9   93.94   10.24
  -4   6   9   88.56    2.55
  -4   6   9   98.20    6.83
  -4  -6   9   96.56    5.53
  -4  -6   9   95.42    5.41
   4  -6  -9  100.95    4.07
   4   6  -8  104.73    4.72
  -4   6   8  115.26    3.29
  -4   6   8  116.46   11.95
  -4  -6   8  114.72    3.75
  -4  -6   8  109.90    5.63
   4  -6  -8  121.22    7.31
   4   6  -7  100.76    5.69
  -4   6   7  103.08    3.05
  -4   6   7  114.43    8.36
  -4  -6   7   97.79    3.29
  -4  -6   7   90.60    7.65
   4  -6  -7  110.77    6.26
   4   6  -6   13.73    3.37
  -4   6   6   12.13    1.56
  -4   6   6   13.95    2.94
  -4  -6   6   13.91    3.18
  -4  -6   6   14.44    3.26
   4  -6  -6   12.66    3.78
   4   6  -5   10.88    2.61
  -4   6   5   10.68    2.62
  -4  -6   5   11.61    3.23
   4  -6  -5   12.41    2.45
  -4  -6   5   12.78    3.52
   4   6  -4  988.24   15.44
  -4   6   4 1032.72   14.07
  -4  -6   4 1016.14   13.68
   4  -6  -4 1009.82   13.90
  -4  -6   4  999.82   15.18
   4   6  -3   54.10    6.90
  -4   6   3   52.08    2.93
  -4  -6   3   53.32    3.39
   4  -6  -3   52.13    3.90
  -4  -6   3   53.00    6.60
  -4   6   2 1155.31   13.46
  -4  -6   2 1179.37   15.59
  -4  -6   2 1170.79   13.69
   4  -6  -2 1147.31   14.34
   4   6  -1  149.93    4.81
  -4   6   1  150.97    3.93
   4  -6  -1  148.02    5.32
   4  -6  -1  155.85    3.68
  -4  -6   1  152.05    4.95
  -4  -6   1  153.67    6.80
   4   6   0  321.29    5.48
  -4   6   0  296.21    7.07
   4  -6   0  316.29    8.13
   4  -6   0  324.68    3.87
  -4  -6   0  308.26    8.46
  -4  -6   0  316.40    5.22
   4   6   1   98.94    6.60
  -4   6  -1   96.16    3.15
   4  -6   1   98.88    4.36
   4  -6   1  105.71    3.78
  -4  -6  -1   94.82    3.79
  -4  -6  -1   98.02    4.25
   4   6   2  862.59   12.20
  -4   6  -2  872.13   10.48
   4  -6   2  853.54   12.65
   4  -6   2  868.84   12.50
  -4  -6  -2  856.50   16.28
  -4  -6  -2  804.22   12.44
   4  -6   2  857.91   10.05
   4   6   3  603.68    9.72
  -4   6  -3  663.32    7.43
  -4  -6  -3  648.55   10.89
   4  -6   3  628.46   11.00
   4  -6   3  595.89    9.64
   4   6   4  244.72    9.82
   4   6   4  250.73    6.89
  -4  -6  -4  259.20    6.84
   4  -6   4  243.17    8.22
  -4   6  -5   93.72    9.40
   4   6   5   97.67    5.37
   4   6   5  105.00    5.31
  -4  -6  -5   95.33    9.93
   4  -6   5  107.87    5.72
  -4   6  -6  308.15   11.18
   4   6   6  351.44    9.58
   4   6   6  349.82    9.09
  -4  -6  -6  333.22   10.32
   4  -6   6  343.69    9.84
  -4   6  -7   32.96   10.02
   4   6   7   30.36    7.91
   4   6   7   29.93    3.52
  -4  -6  -7   29.01    4.60
   4  -6   7   31.74    3.81
  -4   6  -8   93.71    5.28
   4   6   8   96.46    6.84
   4   6   8   89.22    4.34
  -4  -6  -8   94.97    7.24
   4  -6   8   90.60   10.28
  -4   6  -9   45.37   10.38
   4   6   9   50.97    9.58
   4   6   9   48.21    4.33
  -4  -6  -9   50.82    6.33
   4  -6   9   48.07   11.61
  -4   6 -10   67.71   10.71
   4   6  10   75.22    7.27
   4   6  10   69.56   11.10
  -4  -6 -10   81.02    7.69
   4  -6  10   67.01   11.50
  -4   6 -11    2.08    1.88
   4   6  11    1.80    4.21
   4   6  11    1.54    2.07
  -4  -6 -11    2.13    2.07
   4  -6  11    6.15    3.23
  -4   6 -12   65.21   10.80
   4   6  12   79.07    9.06
   4   6  12   59.68   13.59
  -4  -6 -12   73.46   14.74
   4  -6  12   65.59    9.26
  -4   6 -13    3.07    4.35
   4   6  13    2.88    5.23
   4  -6  13    3.12    2.68
  -4  -6 -13    3.91    3.78
   4   7 -15  123.10    8.04
  -4   7  15  106.64   21.31
  -4  -7  15   95.01   20.86
   4   7 -14   85.57   10.67
  -4   7  14   96.14    6.96
  -4  -7  14   83.57   13.72
  -4   7  13  151.66   10.19
   4   7 -13  143.70    9.30
   4  -7 -13  153.55    8.75
  -4  -7  13  137.41   12.90
  -4   7  12  153.30    8.60
   4   7 -12  139.11    8.67
   4  -7 -12  147.46   10.71
  -4  -7  12  150.02    8.75
  -4   7  11  284.02   12.81
   4   7 -11  276.47   14.00
   4  -7 -11  297.27   13.36
  -4  -7  11  284.97   14.38
  -4   7  10    6.06    3.65
   4   7 -10    5.26    3.59
   4  -7 -10    4.33    2.28
  -4  -7  10    6.63    4.37
  -4   7   9  355.15   13.22
   4   7  -9  347.84   11.89
   4  -7  -9  356.30   14.46
  -4  -7   9  325.76    9.91
   4   7  -8   63.74    5.37
  -4   7   8   68.27    2.74
  -4   7   8   73.89    4.43
  -4  -7   8   69.20    2.55
  -4  -7   8   67.20    6.97
   4  -7  -8   74.35    8.37
   4   7  -7  430.08   14.57
  -4   7   7  437.88    7.89
  -4   7   7  460.97   11.47
  -4  -7   7  429.82    8.87
  -4  -7   7  433.08   11.58
   4  -7  -7  413.37   10.62
   4   7  -6   58.84    5.49
  -4   7   6   68.24    4.98
   4  -7  -6   61.99    3.71
  -4  -7   6   58.74    3.82
  -4  -7   6   63.16    4.46
   4   7  -5  225.58   11.02
  -4   7   5  245.52   10.50
  -4  -7   5  230.19    8.12
   4  -7  -5  234.50    9.19
  -4  -7   5  227.55   10.47
   4   7  -4   21.23    3.22
  -4   7   4   20.64    3.92
  -4  -7   4   23.50    3.25
   4  -7  -4   20.87    2.64
  -4  -7   4   26.68    4.36
   4   7  -3  476.40   10.29
  -4   7   3  494.07    8.09
  -4  -7   3  476.45    9.03
   4  -7  -3  480.45    9.46
  -4  -7   3  465.05    8.54
   4   7  -2   27.57    6.38
  -4   7   2   21.76    2.20
   4  -7  -2   23.29    2.78
   4  -7  -2   21.12    0.96
  -4  -7   2   29.14    6.66
  -4  -7   2   21.99    2.16
   4   7  -1  186.54    5.86
  -4   7   1  190.60    5.44
   4  -7  -1  192.00    8.33
   4  -7  -1  203.39    4.66
  -4  -7   1  192.20    8.85
  -4  -7   1  195.78    6.15
   4   7   0   49.54    3.09
  -4   7   0   49.41    2.50
   4  -7   0   50.28    3.35
   4  -7   0   48.00    2.01
  -4  -7   0   52.41    4.71
  -4  -7   0   50.72    3.29
   4   7   1   35.72    3.92
  -4   7  -1   27.32    1.66
   4  -7   1   33.40    3.42
   4  -7   1   33.33    5.55
  -4  -7  -1   30.43    3.26
  -4  -7  -1   29.91    2.69
   4   7   2   20.07    6.40
  -4   7  -2   19.29    2.74
   4  -7   2   12.72    2.44
   4  -7   2   20.66    3.78
  -4  -7  -2   24.83    7.07
  -4  -7  -2   25.23    7.10
   4   7   3  142.93    5.50
  -4   7  -3  127.94    3.31
   4  -7   3  143.29    6.05
   4  -7   3  140.40    7.49
  -4  -7  -3  151.83    6.28
  -4  -7  -3  149.10    5.51
   4   7   4   -1.48    2.52
   4   7   4    0.48    1.33
  -4   7  -4    0.67    0.44
   4  -7   4    1.74    1.91
   4  -7   4    0.65    1.59
  -4  -7  -4    2.00    2.35
   4   7   5  277.53   11.22
   4   7   5  261.40   13.36
  -4  -7  -5  275.47   13.16
   4  -7   5  272.91   16.88
   4  -7   5  238.80   10.29
   4   7   6    1.26    3.12
   4  -7   6    2.43    1.92
  -4  -7  -6    1.27    2.38
   4   7   7   51.88   13.54
   4   7   7   54.60    4.68
  -4  -7  -7   47.46    5.58
   4  -7   7   47.97    7.71
   4   7   8   73.48   12.21
   4   7   8   74.07    5.63
  -4  -7  -8   78.73    5.86
   4  -7   8   79.76    5.01
  -4   7  -9    6.94    3.24
   4   7   9    6.62    4.29
   4   7   9    8.81    3.15
  -4  -7  -9   11.74    6.11
   4  -7   9    8.73    3.46
  -4   7 -10   52.76    7.85
   4   7  10   60.03   14.64
   4   7  10   63.25   10.68
  -4  -7 -10   63.69    5.91
   4  -7  10   66.56    9.89
  -4   7 -11    6.13    3.12
   4   7  11    5.62    4.44
   4   7  11    0.52    3.30
  -4  -7 -11    2.52    4.03
   4  -7  11    2.94    2.65
  -4   7 -12   22.24   11.10
   4   7  12   23.31    4.78
   4   7  12   32.67    6.71
  -4  -7 -12   18.75    6.77
   4  -7  12   17.52    8.07
  -4   8  15  106.28    9.58
  -4  -8  15   97.43    9.50
   4   8 -14  283.47   11.89
  -4   8  14  301.78   13.14
  -4  -8  14  247.06   32.36
  -4   8  13  115.15    8.21
   4   8 -13  117.91    8.10
   4  -8 -13  113.13   10.78
  -4  -8  13  116.98   12.08
  -4   8  12  337.09   19.81
   4   8 -12  348.62   12.88
   4  -8 -12  370.20   14.02
  -4  -8  12  319.86   15.55
  -4   8  11  124.61    8.70
   4   8 -11  121.13    8.19
   4  -8 -11  126.13   10.70
  -4  -8  11  129.71   13.18
  -4   8  10  232.44   13.74
   4   8 -10  206.58   10.85
   4  -8 -10  217.35   15.00
  -4  -8  10  207.47   10.36
   4   8  -9  167.93    7.34
  -4   8   9  188.31    9.07
   4  -8  -9  185.26    8.87
  -4  -8   9  173.95    6.22
  -4  -8   9  173.33    8.18
   4   8  -8  613.45   19.89
  -4   8   8  646.76   16.68
   4  -8  -8  660.52   17.16
  -4  -8   8  599.42   16.42
  -4  -8   8  604.71   17.85
   4   8  -7  318.58    8.30
  -4   8   7  343.42   10.60
   4  -8  -7  346.29   11.35
  -4  -8   7  319.90    8.23
  -4  -8   7  323.48   12.38
   4   8  -6  266.73   11.51
  -4   8   6  271.57   11.02
   4  -8  -6  275.30   11.94
  -4  -8   6  275.67   14.24
  -4  -8   6  245.35   11.07
   4   8  -5  527.68   11.95
  -4   8   5  527.23   13.97
  -4  -8   5  495.72   11.13
   4  -8  -5  527.56   11.93
  -4  -8   5  512.38   12.29
   4   8  -4   95.71    7.01
  -4   8   4   93.40    3.53
  -4  -8   4   94.85    3.79
   4  -8  -4  104.28    3.92
  -4  -8   4   94.32    4.68
   4   8  -3  142.25    4.94
  -4   8   3  137.47    4.02
  -4  -8   3  137.66    6.75
   4  -8  -3  139.53    4.44
  -4  -8   3  139.74    5.19
   4   8  -2  668.17   11.48
  -4   8   2  640.04    9.56
   4  -8  -2  674.78   11.22
   4  -8  -2  652.15    7.47
  -4  -8   2  632.32   10.63
  -4  -8   2  651.27   10.18
   4   8  -1   28.79    4.56
  -4   8   1   27.94    6.12
   4  -8  -1   28.19    5.27
   4  -8  -1   24.29    1.36
  -4  -8   1   31.95    4.75
  -4  -8   1   25.01    5.94
   4   8   0   17.86    3.17
  -4   8   0   17.16    2.24
   4  -8   0   16.81    2.75
   4  -8   0   19.04    1.56
  -4  -8   0   19.56    5.69
  -4  -8   0   23.12    7.82
   4   8   1    8.74    3.29
  -4   8  -1    8.60    2.05
   4  -8   1    9.76    3.58
   4  -8   1    9.13    2.73
  -4  -8  -1    9.21    2.61
  -4  -8  -1    7.01    2.28
   4   8   2   40.88    9.05
  -4   8  -2   31.65    2.91
   4  -8   2   43.14    6.91
   4  -8   2   34.88    3.77
  -4  -8  -2   36.77    9.02
  -4  -8  -2   36.23    3.27
   4   8   3    0.50    1.67
  -4   8  -3    1.20    0.77
  -4  -8  -3    1.06    2.29
  -4  -8  -3    2.30    1.78
   4  -8   3    1.46    1.63
   4   8   4   17.74    5.97
   4   8   4   13.38    3.41
  -4  -8  -4   18.73    6.09
   4  -8   4   16.05    3.69
   4  -8   4   17.10    4.17
   4   8   5   47.11    4.15
   4   8   5   42.57    4.26
  -4  -8  -5   45.40    7.07
   4  -8   5   44.78    4.52
   4  -8   5   42.17    4.81
   4   8   6    3.45    3.46
   4   8   6    2.61    1.99
  -4  -8  -6    1.44    1.67
   4  -8   6    6.08    4.03
   4  -8   6    2.83    2.19
   4   8   7   48.23   14.91
   4   8   7   53.50   12.64
  -4  -8  -7   50.23    6.66
   4  -8   7   49.42   11.02
   4  -8   7   42.60   11.47
   4   8   8   21.87    7.87
   4   8   8   30.10    4.76
  -4  -8  -8   29.13    9.08
   4  -8   8   27.32    5.34
   4  -8   8   22.21    6.82
   4   8   9   56.63    4.84
   4   8   9   59.12    5.26
  -4  -8  -9   54.08    6.15
   4  -8   9   50.24    5.71
   4  -8   9   56.86    5.95
   4   8  10    2.29    1.83
   4   8  10    0.92    1.54
  -4  -8 -10    3.29    4.19
   4  -8  10    2.37    3.23
   4  -8  10    6.79    4.54
   4   8  11   20.93    9.48
   4   8  11   21.62    9.67
  -4  -8 -11   35.67    6.56
   4  -8  11   21.24    9.47
   4  -8  11   18.44    9.87
   4   9 -14   47.98   11.47
  -4   9  14   61.19   18.01
  -4  -9  14   58.57   10.86
  -4   9  13   83.44    7.28
   4   9 -13   82.46   10.92
   4  -9 -13   76.00   15.43
  -4  -9  13   84.33   15.39
  -4   9  12   56.99    9.61
   4   9 -12   57.99    5.88
   4  -9 -12   54.97    6.39
  -4  -9  12   51.25    6.20
  -4   9  11   56.45   13.75
   4   9 -11   57.27    6.90
   4  -9 -11   59.92    6.93
  -4  -9  11   60.53    6.39
  -4   9  10  121.89   14.03
   4   9 -10  116.68    8.22
   4  -9 -10  118.39    7.06
  -4  -9  10  118.60    8.10
  -4   9   9  316.04   14.13
   4   9  -9  309.84   13.83
  -4  -9   9  288.43   11.95
  -4  -9   9  302.19   17.42
   4   9  -8   23.31    7.91
  -4   9   8   25.04    4.90
   4  -9  -8   24.24    2.96
  -4  -9   8   21.85    5.86
  -4  -9   8   29.74    8.34
   4   9  -7  191.03   11.89
  -4   9   7  206.56    8.42
   4  -9  -7  210.19    9.05
  -4  -9   7  198.17    8.00
  -4  -9   7  209.05   10.05
   4   9  -6  251.47    9.55
  -4   9   6  252.95    9.68
   4  -9  -6  249.16   12.13
  -4  -9   6  247.51   10.19
  -4  -9   6  231.27   10.56
   4   9  -5  365.02   10.72
  -4   9   5  398.35   14.19
  -4  -9   5  368.46   13.35
   4  -9  -5  394.54   14.33
  -4  -9   5  369.77   13.35
   4   9  -4   36.16    3.62
  -4   9   4   35.81    6.39
  -4  -9   4   37.39    5.45
   4  -9  -4   41.07    7.30
  -4  -9   4   33.35    4.06
   4   9  -3  208.96   12.55
  -4   9   3  204.15    6.38
  -4  -9   3  204.25    7.29
   4  -9  -3  200.40    6.58
  -4  -9   3  201.97    6.68
   4   9  -2   59.22    4.36
  -4   9   2   53.32    3.85
   4  -9  -2   54.97    4.23
   4  -9  -2   48.74    1.14
  -4  -9   2   49.65    3.51
  -4  -9   2   55.75    3.71
   4   9  -1  695.88   14.69
  -4   9   1  702.48   13.92
   4  -9  -1  688.97   14.48
   4  -9  -1  702.09   12.64
  -4  -9   1  684.57   17.93
  -4  -9   1  700.16   15.02
   4   9   0    1.24    2.70
  -4   9   0    0.71    1.17
   4  -9   0    3.27    1.71
   4  -9   0    1.86    1.63
  -4  -9   0    3.07    2.83
  -4  -9   0    4.94    3.00
   4   9   1   42.43    9.46
   4  -9   1   49.06    4.51
  -4  -9  -1   48.10    3.62
   4  -9   1   42.80    2.63
  -4  -9  -1   50.23    4.38
   4   9   2    5.60    3.42
  -4   9  -2    2.88    1.36
   4  -9   2    3.67    2.21
   4  -9   2    2.86    2.62
  -4  -9  -2    3.37    2.37
  -4  -9  -2    2.60    2.64
   4   9   3   21.99    6.87
  -4   9  -3   16.52    2.53
   4  -9   3   23.70    3.85
   4  -9   3   19.68    6.62
  -4  -9  -3   18.47    6.63
  -4  -9  -3   17.47    3.58
   4   9   4    4.05    2.97
   4   9   4    7.91    3.02
  -4  -9  -4   12.16    4.58
   4  -9   4    2.58    2.78
   4  -9   4    9.16    2.10
   4   9   5   49.51    5.31
   4   9   5   44.42    5.36
  -4  -9  -5   50.16    5.21
   4  -9   5   44.96    4.34
   4  -9   5   44.32    5.41
   4   9   6   55.68    9.33
   4  -9   6   52.83    7.89
  -4  -9  -6   58.79    5.23
   4   9   7    9.95    3.88
   4   9   7    7.30    4.21
  -4  -9  -7    4.13    4.21
   4  -9   7    8.27    4.15
   4  -9   7    3.59    2.00
   4   9   8  124.23    6.86
   4   9   8  124.56   10.22
  -4  -9  -8  118.83    7.97
   4  -9   8  110.51    6.15
   4  -9   8  106.26    6.04
   4   9   9   20.86    4.34
   4   9   9   26.06    6.39
  -4  -9  -9   31.64    5.87
   4  -9   9   21.41    4.98
   4  -9   9   18.12    9.87
   4   9  10   31.81    4.56
   4   9  10   26.26    6.25
  -4  -9 -10   31.01    5.63
   4  -9  10   24.10    5.66
   4  -9  10   29.01    9.47
   4   9  11    0.42    2.03
   4   9  11    0.02    3.46
  -4  -9 -11    1.81    3.83
   4  -9  11    4.10    3.61
   4  -9  11    2.78    3.77
  -4  10  14   77.67    8.13
  -4 -10  14   72.65    7.66
  -4  10  13    6.58    4.73
   4  10 -13   14.39    5.50
   4 -10 -13    9.75    4.87
  -4 -10  13   12.98    7.28
  -4  10  12   62.42   15.14
   4  10 -12   70.91    6.49
   4 -10 -12   72.89   10.56
  -4 -10  12   72.59    7.31
  -4  10  11   61.00   16.75
   4  10 -11   57.40   12.95
   4 -10 -11   58.25   12.95
  -4 -10  11   57.75    9.86
  -4  10  10  223.43   12.50
   4  10 -10  213.52   11.92
   4 -10 -10  216.48   17.99
  -4 -10  10  224.91   13.39
   4  10  -9   10.83    5.32
  -4  10   9   11.05    6.10
   4 -10  -9   11.31    3.51
  -4 -10   9   11.39    2.99
  -4 -10   9   12.79    5.76
   4  10  -8  141.61    6.12
  -4  10   8  161.62   16.28
   4 -10  -8  140.19    7.47
  -4 -10   8  147.67    5.05
  -4 -10   8  145.53    6.72
   4  10  -7   65.99    9.90
  -4  10   7   68.80   13.19
   4 -10  -7   77.06    7.38
  -4 -10   7   75.48    5.64
  -4 -10   7   69.87    8.21
   4  10  -6  312.16   11.47
  -4  10   6  324.36   11.71
   4 -10  -6  310.94   18.14
  -4 -10   6  331.41   11.88
  -4 -10   6  304.51   14.68
   4  10  -5    8.99    3.29
  -4  10   5    8.05    3.22
  -4 -10   5    9.64    3.37
   4 -10  -5   12.07    3.37
  -4 -10   5   11.42    4.62
   4  10  -4   78.24    4.09
  -4  10   4   82.84    4.89
  -4 -10   4   83.41    5.08
   4 -10  -4   79.66    5.17
  -4 -10   4   87.71    7.79
   4  10  -3   16.14    4.96
  -4  10   3   20.73    3.28
  -4 -10   3   19.81    3.72
   4 -10  -3   17.85    6.66
  -4 -10   3   16.50    3.62
   4  10  -2  182.58    8.51
  -4  10   2  195.82    8.73
  -4 -10   2  185.85   10.30
   4 -10  -2  195.15   15.71
  -4 -10   2  186.93   10.86
   4  10  -1   45.92    8.72
  -4  10   1   48.32   11.48
   4 -10  -1   45.91    9.59
   4 -10  -1   40.60    2.56
  -4 -10   1   46.52    4.06
  -4 -10   1   43.63    3.49
   4  10   0  340.84   11.41
  -4  10   0  323.09    8.41
   4 -10   0  325.63    9.78
   4 -10   0  332.08    8.30
  -4 -10   0  326.01   11.92
  -4 -10   0  352.54   11.03
   4  10   1   -1.65    2.84
  -4  10  -1    0.54    0.65
   4 -10   1    3.46    3.44
   4 -10   1    1.04    1.28
  -4 -10  -1    0.19    0.92
  -4 -10  -1    0.91    2.72
   4  10   2   95.94    5.70
  -4  10  -2   91.79    3.66
   4 -10   2   99.85    6.00
   4 -10   2   91.43    5.38
  -4 -10  -2   95.02    4.49
  -4 -10  -2   95.79    8.19
   4  10   3    3.97    3.96
   4 -10   3    3.57    1.91
  -4 -10  -3    5.17    4.52
   4 -10   3    2.54    1.73
  -4 -10  -3    4.50    1.73
   4  10   4  257.70   12.70
   4  10   4  274.53   10.05
  -4 -10  -4  264.59    9.96
   4 -10   4  256.34   11.31
   4 -10   4  271.11    9.10
   4  10   5   27.34    5.47
   4  10   5   25.34    9.09
  -4 -10  -5   28.04    9.11
   4 -10   5   19.70    6.69
   4 -10   5   23.45    8.22
   4  10   6   14.55    5.63
   4  10   6   13.25    5.18
  -4 -10  -6    9.36    4.76
   4 -10   6   11.39    3.67
   4 -10   6   11.30    4.69
   4  10   7   19.72    5.14
   4  10   7   14.97    5.15
  -4 -10  -7   13.77    5.51
   4 -10   7   17.31    6.42
   4 -10   7   14.27    5.35
   4  10   8   81.50    5.30
   4  10   8   84.81    5.68
  -4 -10  -8   86.45    8.61
   4 -10   8   69.20   16.81
   4 -10   8   66.54    4.54
   4  10   9    1.68    1.55
   4  10   9    2.48    2.33
  -4 -10  -9    5.24    4.10
   4 -10   9    0.01    3.13
   4  10  10   28.29   12.63
   4  10  10   22.26   11.53
  -4 -10 -10   30.37    6.84
   4 -10  10   20.81   12.36
   4 -10  10   18.99    9.77
   4  10  11   10.53    4.85
   4  10  11    4.23    4.46
  -4 -10 -11    2.48    4.15
   4 -10  11    7.17    5.37
   4 -10  11   10.87    5.13
  -4  11  13    9.69    6.37
   4  11 -13    2.71    3.34
   4 -11 -13    8.53    5.81
  -4 -11  13    5.65    4.70
  -4  11  12    6.22    5.10
   4  11 -12    2.53    2.38
   4 -11 -12    2.69    1.74
  -4 -11  12    2.75    2.28
  -4  11  11   95.73    8.01
   4  11 -11   77.17    6.23
   4 -11 -11   71.69   12.80
  -4 -11  11   72.84    8.20
  -4  11  10   -0.69    4.13
   4  11 -10    2.39    2.70
   4 -11 -10   -0.66    3.10
  -4 -11  10    0.22    3.76
  -4  11   9   96.49    7.08
   4  11  -9   90.84    8.23
   4 -11  -9   96.38    7.63
  -4 -11   9  102.98    8.90
   4  11  -8   -0.08    2.86
  -4  11   8    4.34    3.65
   4 -11  -8   -0.17    2.66
  -4 -11   8    0.73    1.71
  -4 -11   8    0.60    1.59
   4  11  -7   73.46    5.52
  -4  11   7   80.86    6.49
   4 -11  -7   69.84    5.33
  -4 -11   7   70.37    4.28
  -4 -11   7   67.56    5.17
   4  11  -6    1.16    2.02
  -4  11   6   -0.60    2.82
   4 -11  -6    0.67    2.05
  -4 -11   6    1.77    2.52
  -4 -11   6    1.29    3.32
   4  11  -5  152.38    5.75
  -4  11   5  145.85    7.82
  -4 -11   5  146.91   12.37
   4 -11  -5  160.67    8.75
  -4 -11   5  161.32    6.29
   4  11  -4  161.70    7.25
  -4  11   4  155.25    7.55
  -4 -11   4  149.90    7.60
   4 -11  -4  151.84    9.03
  -4 -11   4  150.00   12.13
   4  11  -3  101.11    5.80
  -4  11   3  108.70    5.36
  -4 -11   3  111.65    6.04
   4 -11  -3  103.64    8.69
  -4 -11   3  104.74   12.57
   4  11  -2  145.78   12.22
  -4  11   2  151.24   10.20
  -4 -11   2  150.23    7.27
   4 -11  -2  147.97    9.75
  -4 -11   2  138.84    6.80
   4  11  -1  209.94   13.00
  -4  11   1  200.14    7.91
  -4 -11   1  213.26    9.21
   4 -11  -1  217.86   14.46
  -4 -11   1  204.12   10.89
   4  11   0   29.46    9.00
  -4  11   0   25.58    5.36
  -4 -11   0   31.08    3.69
   4 -11   0   30.47    4.46
  -4 -11   0   26.70    4.69
   4  11   1  205.74    8.54
  -4  11  -1  247.88    9.22
   4 -11   1  238.35    9.40
   4 -11   1  257.36    8.58
  -4 -11  -1  254.20   11.40
  -4 -11  -1  255.84   11.85
   4  11   2   28.61    5.84
  -4  11  -2   23.11    6.04
   4 -11   2   29.01    6.88
   4 -11   2   25.33    4.40
  -4 -11  -2   27.42    9.52
  -4 -11  -2   29.82    9.86
   4  11   3  194.96   12.04
   4 -11   3  196.45   10.06
  -4 -11  -3  202.98   10.93
   4 -11   3  192.77    8.84
  -4 -11  -3  197.67   10.00
   4  11   4   95.68   12.51
   4  11   4  102.82    5.79
  -4 -11  -4  111.17    7.39
   4 -11   4   96.09   12.91
   4 -11   4  106.08    4.74
   4  11   5   58.96   16.33
   4  11   5   61.30   10.21
  -4 -11  -5   60.74   12.41
   4 -11   5   61.99    9.79
   4 -11   5   57.90    4.92
   4  11   6   54.75   14.10
   4  11   6   48.62    9.95
  -4 -11  -6   54.72    5.93
   4 -11   6   45.04    5.06
   4 -11   6   53.73    4.78
   4  11   7   81.91    8.98
   4  11   7   69.82   18.69
  -4 -11  -7   80.61    6.67
   4 -11   7   76.09    6.99
   4 -11   7   61.64   16.33
   4  11   8    1.15    2.03
   4  11   8    0.19    1.24
  -4 -11  -8    5.86    5.70
   4 -11   8   -1.02    2.09
   4 -11   8    5.50    2.76
   4  11   9  164.53   17.74
   4  11   9  165.58   12.09
  -4 -11  -9  164.46   21.31
   4 -11   9  140.78   14.69
   4 -11   9  149.47    9.11
   4  11  10    6.88    3.35
   4  11  10    0.75    2.65
  -4 -11 -10    3.93    6.17
   4 -11  10    3.96    3.53
   4 -11  10    5.26    2.95
  -4  12  12    6.64    3.74
  -4 -12  12   18.69    6.70
   4 -12 -12    8.78    4.32
  -4  12  11   33.80    8.78
   4  12 -11   26.28   13.41
   4 -12 -11   26.17    7.03
  -4 -12  11   34.50    5.26
  -4  12  10   52.52    6.38
   4  12 -10   48.50    9.21
   4 -12 -10   51.32    7.46
  -4 -12  10   44.11    6.72
  -4  12   9   79.57   12.80
   4  12  -9   75.14    6.59
   4 -12  -9   64.04    9.07
  -4 -12   9   68.16   11.13
   4  12  -8   27.25    4.55
  -4  12   8   26.51   10.86
   4 -12  -8   28.27    5.46
  -4 -12   8   22.44    6.78
  -4 -12   8   22.17    4.41
   4  12  -7  159.66    6.94
  -4  12   7  158.15   11.58
   4 -12  -7  155.04    6.59
  -4 -12   7  157.82    7.71
  -4 -12   7  151.29   11.51
   4  12  -6   69.85    5.90
  -4  12   6   65.36    6.41
  -4 -12   6   57.64    8.59
   4 -12  -6   73.31    5.20
  -4 -12   6   71.05    5.82
   4  12  -5   97.10    6.30
  -4  12   5   91.75   12.23
  -4 -12   5   90.13    6.82
   4 -12  -5   90.29   10.77
  -4 -12   5   91.43    5.99
   4  12  -4  152.39    6.90
  -4  12   4  146.26    5.94
  -4 -12   4  148.60   11.50
   4 -12  -4  142.46   10.84
  -4 -12   4  146.34   11.01
   4  12  -3   55.47    6.66
  -4  12   3   54.83    5.09
  -4 -12   3   49.89    8.93
   4 -12  -3   57.82    5.71
  -4 -12   3   47.75    4.28
   4  12  -2    1.92    3.06
  -4 -12   2    6.86    5.30
  -4 -12   2    6.64    2.75
   4 -12  -2    4.85    4.61
   4  12  -1    1.07    3.22
  -4  12   1    2.52    2.96
  -4 -12   1   -0.02    3.02
   4 -12  -1    1.20    2.17
  -4 -12   1    0.20    1.86
   4  12   0  300.63   11.41
  -4  12   0  291.69   10.20
  -4 -12   0  294.14   11.41
   4 -12   0  308.92   11.31
  -4 -12   0  302.26   17.57
   4  12   1   12.82    4.63
  -4  12  -1   10.62    2.98
  -4 -12  -1   10.90    3.72
   4 -12   1   14.01    5.64
  -4 -12  -1   11.76    3.82
   4  12   2  178.55    8.07
  -4 -12  -2  189.79    6.99
  -4 -12  -2  185.68   13.91
   4 -12   2  181.42   16.58
   4  12   3    2.18    2.47
   4 -12   3    0.53    2.17
  -4 -12  -3    3.03    3.45
   4 -12   3    0.82    1.77
  -4 -12  -3   -0.75    2.17
   4  12   4  278.86   14.38
   4  12   4  294.16   13.80
  -4 -12  -4  298.01   15.26
   4 -12   4  276.98   17.92
   4 -12   4  273.83   12.71
   4  12   5  103.03   13.16
   4  12   5  111.91    9.70
  -4 -12  -5  114.83   16.22
   4 -12   5  106.34    6.60
   4 -12   5  101.61    6.53
   4  12   6   35.90   13.96
   4  12   6   32.63   11.49
  -4 -12  -6   45.72    5.79
   4 -12   6   36.75   11.01
   4 -12   6   37.45    6.39
   4  12   7   15.18    6.50
   4  12   7   14.83    6.16
  -4 -12  -7   25.17    6.18
   4 -12   7   18.89    4.67
   4  12   8   34.52   14.03
   4  12   8   23.12   12.36
  -4 -12  -8   30.39    7.99
   4 -12   8   25.09   13.78
   4 -12   8   20.43    9.96
   4  12   9    7.14    2.29
   4  12   9   11.28    4.83
  -4 -12  -9   10.97    6.44
   4 -12   9    8.90    3.76
  -4  13  12   81.18   10.47
  -4 -13  12   70.07    7.30
   4 -13 -12   64.79    9.29
  -4  13  11   -1.64    4.68
   4  13 -11    1.63    2.75
   4 -13 -11    4.40    2.96
  -4 -13  11   -0.58    3.62
  -4  13  10   27.62    9.49
   4  13 -10   22.86    7.93
   4 -13 -10   37.79    5.08
  -4 -13  10   23.12    9.91
  -4  13   9    5.57    3.99
   4  13  -9    3.04    3.34
   4 -13  -9    5.44    2.71
  -4 -13   9    6.47    4.85
   4  13  -8   19.43    5.16
  -4  13   8   16.36    8.07
   4 -13  -8   16.87    4.24
  -4 -13   8   15.32    5.57
  -4 -13   8   15.22    4.77
   4  13  -7    3.42    2.58
  -4  13   7    1.64    3.35
   4 -13  -7    2.49    1.46
  -4 -13   7    0.16    1.53
  -4 -13   7    1.31    2.70
   4  13  -6   59.61    5.24
  -4  13   6   45.36   14.22
   4 -13  -6   55.44    5.30
  -4 -13   6   47.19   11.41
  -4 -13   6   51.04    5.02
   4  13  -5    7.77    4.47
  -4  13   5    8.89    3.70
  -4 -13   5   11.04    3.43
   4 -13  -5    9.80    4.53
  -4 -13   5    8.52    4.32
   4  13  -4   30.70    4.75
  -4  13   4   30.62    3.85
  -4 -13   4   27.66   10.55
   4 -13  -4   35.69    6.28
  -4 -13   4   29.82    4.66
   4  13  -3   68.89    5.89
  -4  13   3   64.18    4.69
  -4 -13   3   68.18    5.98
   4 -13  -3   69.22    7.58
  -4 -13   3   66.26   11.26
   4  13  -2   83.55   10.83
  -4  13   2   80.47   11.64
  -4 -13   2   85.46    5.60
   4 -13  -2   85.85   10.01
  -4 -13   2   68.87    6.08
   4  13  -1   17.85    6.55
  -4  13   1   13.19    3.43
  -4 -13   1   13.15    5.89
   4 -13  -1   16.33    4.81
  -4 -13   1   13.23    4.93
   4  13   0   26.89    5.01
  -4  13   0   21.75    8.44
  -4 -13   0   21.45   10.40
   4 -13   0   27.77    4.85
  -4 -13   0   30.86    8.85
   4  13   1   67.73    6.51
  -4  13  -1   57.87    6.82
  -4 -13  -1   71.30   10.25
   4 -13   1   70.64    8.38
  -4 -13  -1   71.06    7.71
   4  13   2   24.35    6.52
  -4 -13  -2   19.50    4.34
  -4 -13  -2   14.14    4.69
   4 -13   2   12.48    5.09
   4  13   3   33.19   11.71
  -4 -13  -3   29.33   11.70
  -4 -13  -3   26.04    8.13
   4 -13   3   30.20    4.93
   4  13   4   32.94   12.22
   4  13   4   41.25   13.62
  -4 -13  -4   41.33    6.39
   4 -13   4   42.49    7.03
   4  13   5    1.78    3.06
   4  13   5    7.13    4.68
  -4 -13  -5    7.60    5.56
   4 -13   5    3.02    2.14
   4  13   6    1.12    3.58
   4  13   6    0.07    1.44
  -4 -13  -6    2.73    4.35
   4 -13   6    5.44    4.58
   4 -13   6    2.57    2.20
   4  13   7   31.56   14.54
   4  13   7   26.77   12.81
  -4 -13  -7   28.34   12.18
   4 -13   7   29.15    4.69
   4 -13   7   27.95    7.09
   4  13   8    6.92    3.70
   4 -13   8    5.28    4.27
  -4 -13  -8    4.35    3.86
  -4  14  10   33.86    8.42
   4  14 -10   30.13    4.43
   4 -14 -10   28.31    4.87
  -4 -14  10   20.86   12.62
  -4  14   9   -1.25    4.36
   4  14  -9    1.08    2.77
   4 -14  -9    2.61    3.41
  -4 -14   9    3.67    4.38
  -4  14   8   19.71    6.00
   4  14  -8   21.21    5.18
   4 -14  -8   18.15    4.64
  -4 -14   8    9.69    7.46
   4  14  -7   23.88    9.98
  -4  14   7   29.36    5.87
   4 -14  -7   26.93    7.11
  -4 -14   7   15.71    8.15
  -4 -14   7   19.42    8.52
   4  14  -6   26.37    3.88
  -4  14   6   24.23   10.86
   4 -14  -6   28.01    9.93
  -4 -14   6   31.42    4.46
  -4 -14   6   23.09    8.04
   4  14  -5   85.48    5.75
  -4  14   5   81.06   11.92
  -4 -14   5   83.41    5.67
   4 -14  -5   71.85   19.06
  -4 -14   5   78.58    6.09
   4  14  -4   29.18    5.58
  -4  14   4   31.02    3.92
  -4 -14   4   31.90   10.42
   4 -14  -4   32.99   11.51
  -4 -14   4   31.72    5.78
   4  14  -3    4.97    3.43
  -4  14   3    5.91    3.69
  -4 -14   3    7.00    3.40
   4 -14  -3    4.12    2.97
  -4 -14   3    6.93    4.47
   4  14  -2   36.83    8.89
  -4  14   2   29.13   10.36
  -4 -14   2   35.91    4.57
   4 -14  -2   38.98    6.33
  -4 -14   2   42.85    5.98
   4  14  -1   30.40    5.86
  -4  14   1   24.58    8.70
  -4 -14   1   22.71   10.38
   4 -14  -1   28.66    8.19
  -4 -14   1   35.71    7.44
   4  14   0   26.47    5.82
  -4  14   0   15.18    6.51
  -4 -14   0   19.82   10.72
   4 -14   0   18.17    7.73
  -4 -14   0   26.83    7.06
   4  14   1   -2.52    3.60
  -4 -14  -1   -0.12    3.30
  -4 -14  -1    0.71    1.97
   4 -14   1    1.81    2.41
   4  14   2   -0.21    3.78
  -4 -14  -2    1.93    2.70
  -4 -14  -2    2.62    2.55
   4 -14   2    3.10    2.40
   4  14   3    0.23    3.68
  -4 -14  -3    2.03    2.37
  -4 -14  -3    1.83    1.12
   4 -14   3    6.26    5.64
   4  14   4    5.45    4.42
   4  14   4    7.54    5.27
  -4 -14  -4    2.54    4.24
   4 -14   4    4.60    5.45
   4  14   5    6.30    4.12
   4 -14   5    6.45    4.76
  -4 -14  -5    8.29    6.13
   4  14   6   72.53   12.80
   4 -14   6   54.38   21.06
  -4 -14  -6   73.00    8.53
   4  14   7    2.91    2.63
   4 -14   7    1.42    2.79
  -4 -14  -7    6.64    6.45
  -4  15   9   57.33    7.36
   4  15  -9   29.12   14.59
   4 -15  -9   46.74   10.62
  -4 -15   9   47.73    8.26
  -4  15   8   -2.39    3.97
   4  15  -8    1.52    3.62
   4 -15  -8    1.11    2.02
  -4 -15   8   -0.74    3.14
   4  15  -7   49.51    5.60
  -4  15   7   41.43   18.27
   4 -15  -7   51.24    7.62
  -4 -15   7   49.32    6.73
  -4 -15   7   60.34    5.55
   4  15  -6    6.85    4.72
  -4  15   6    3.59    3.93
  -4 -15   6    3.91    4.40
   4 -15  -6    5.97    3.63
  -4 -15   6    3.20    2.86
   4  15  -5   49.16    4.92
  -4  15   5   39.14   13.57
  -4 -15   5   47.11   10.35
   4 -15  -5   43.59   13.87
  -4 -15   5   38.35    8.02
   4  15  -4   73.35    7.65
  -4  15   4   69.62   11.07
  -4 -15   4   64.40    6.50
   4 -15  -4   79.16    8.50
  -4 -15   4   64.46   13.77
   4  15  -3   13.26    6.50
  -4  15   3   16.94    3.74
  -4 -15   3   16.37    6.38
   4 -15  -3   16.93    6.52
  -4 -15   3   19.40    4.50
   4  15  -2   13.71    7.04
  -4  15   2   10.23    4.76
  -4 -15   2   11.40    4.80
   4 -15  -2   11.39    6.67
  -4 -15   2   11.10    5.18
   4  15  -1   61.32    9.73
  -4  15   1   35.23   13.75
  -4 -15   1   43.00   11.59
   4 -15  -1   45.45    9.23
  -4 -15   1   46.80   14.42
   4  15   0    4.64    3.61
  -4 -15   0    0.15    3.03
  -4 -15   0    1.16    1.46
   4 -15   0   -1.14    3.58
   4  15   1  127.24   14.58
  -4 -15  -1  117.96    8.06
  -4 -15  -1  128.12    7.41
   4 -15   1  124.62   10.60
   4  15   2   16.36    8.77
  -4 -15  -2    6.57    3.39
  -4 -15  -2    9.63    4.31
   4 -15   2    7.25    4.32
   4  15   3  170.46   11.27
   4 -15   3  171.77   12.72
  -4 -15  -3  144.93   18.82
   4  15   4   28.58   13.99
   4 -15   4   24.40   11.83
  -4 -15  -4   35.92    7.62
   4  15   5   78.54    6.25
   4 -15   5   84.85   11.37
  -4 -15  -5   77.78   10.73
   4  15   6   25.19   15.91
   4 -15   6   36.48    7.02
  -4 -15  -6   26.61   13.87
   4  16  -7    3.53    2.90
  -4  16   7   13.06    5.60
   4 -16  -7    5.62    5.04
  -4 -16   7    4.09    2.55
  -4 -16   7    2.81    1.91
   4  16  -6   75.44   13.99
  -4  16   6   74.22   11.79
  -4 -16   6   68.67    8.56
   4 -16  -6   85.07    6.06
  -4 -16   6   92.45    7.18
   4  16  -5   22.19   10.04
  -4  16   5   20.45    7.55
  -4 -16   5   20.66    8.49
   4 -16  -5   21.70    7.08
  -4 -16   5   25.53    5.00
   4  16  -4  160.95   13.05
  -4  16   4  171.63    9.61
  -4 -16   4  164.24   11.02
   4 -16  -4  153.43   19.66
  -4 -16   4  176.08    9.19
   4  16  -3   87.09    7.32
  -4  16   3   80.15    9.50
  -4 -16   3   72.56    6.80
   4 -16  -3   74.45   12.18
  -4 -16   3   62.50   15.37
   4  16  -2  137.75    8.64
  -4  16   2  139.32   12.94
  -4 -16   2  151.23    9.73
   4 -16  -2  124.47   15.89
  -4 -16   2  118.24   21.16
   4  16  -1   18.30    4.78
  -4 -16   1   14.37    5.63
  -4 -16   1   16.09    6.58
   4 -16  -1   11.73    7.00
   4  16   0  250.13   18.20
  -4 -16   0  236.04   20.80
  -4 -16   0  247.43   10.15
   4 -16   0  224.71   13.04
   4  16   1   43.46   14.16
   4 -16   1   49.90    7.69
  -4 -16  -1   37.47    9.08
   4  16   2  176.50   11.85
   4 -16   2  154.17   17.10
  -4 -16  -2  165.08   12.77
   4  16   3   16.56   10.05
   4 -16   3   29.50    7.73
  -4 -16  -3   15.58   10.87
   4  16   4  212.79   14.75
   4 -16   4  231.33   10.51
  -4 -16  -4  235.12   10.90
   4  17  -5  103.39   16.24
  -4  17   5  114.14    8.85
  -4 -17   5  105.22    8.10
   4 -17  -5  116.07   18.20
  -4 -17   5   85.98   17.00
  -4  17   4   26.99   13.57
   4  17  -4   42.23    6.07
  -4 -17   4   23.66   15.09
   4 -17  -4   30.67   12.89
   4  17  -3  196.54   14.41
  -4  17   3  195.21    9.82
  -4 -17   3  198.22    8.51
   4 -17  -3  186.12   22.55
  -4 -17   3  181.80    7.54
   4  17  -2   38.25    6.47
  -4 -17   2   18.23   11.32
  -4 -17   2   23.50    6.34
   4 -17  -2   32.97    8.49
   4  17  -1  214.77   13.25
   4 -17  -1  198.65   14.81
  -4 -17   1  215.69   14.46
   4  17   0   27.20    6.72
   4 -17   0   13.82    9.83
  -4 -17   0   18.69    6.03
   4  17   1  176.65   10.46
   4 -17   1  164.16   20.13
  -4 -17  -1  185.43    8.75
  -5   0  17    0.87    3.21
  -5   0  17    1.93    1.76
  -5   0  16    2.53    3.03
  -5   0  16    1.99    1.94
  -5   0  15    0.26    2.00
  -5   0  15   -1.74    3.32
  -5   0  14    0.48    1.99
  -5   0  14    4.78    1.65
  -5   0  13    1.53    1.61
  -5   0  13    1.29    2.16
  -5   0  12    0.40    2.60
  -5   0  12   -0.27    3.35
  -5   0  11   -0.90    2.28
  -5   0  11    1.65    1.64
   5   0 -10    0.31    0.27
  -5   0  10   -0.00    2.07
  -5   0  10   -0.88    3.69
   5   0  -9    0.39    0.30
  -5   0   9    0.29    2.02
  -5   0   9   -0.17    1.24
  -5   0   8    0.29    1.67
  -5   0   8    0.17    1.34
  -5   0   7    0.75    1.98
  -5   0   7    0.51    1.46
  -5   0   6    1.16    2.46
  -5   0   6    0.05    0.88
   5   0  -5    0.37    0.26
   5   0  -5   -0.00    0.18
  -5   0   5   -0.04    1.53
  -5   0   5   -0.57    1.77
   5   0  -4   -0.24    0.47
   5   0  -4    0.22    0.28
  -5   0   4    0.20    1.53
  -5   0   4    1.18    1.27
  -5   0   3    0.43    0.51
  -5   0   3    0.53    2.25
  -5   0   3    1.11    1.09
  -5   0   2   -0.13    1.13
  -5   0   2    0.50    1.35
  -5   0   2    1.00    1.20
  -5   0   1    0.88    1.22
  -5   0   1    1.75    1.06
   5   0  -1    0.16    1.21
  -5   0   0   -1.23    1.74
   5   0   0    0.22    0.51
  -5   0  -1    1.26    2.36
   5   0   1    0.09    1.32
   5   0   1   -0.33    0.77
  -5   0  -2    1.55    2.02
   5   0   2    2.10    2.02
   5   0   2    0.58    0.95
  -5   0  -3    0.42    2.21
   5   0   3   -0.43    1.90
   5   0   3   -0.40    0.69
  -5   0  -4    4.37    3.29
   5   0   4    2.13    3.03
   5   0   4    0.92    0.96
  -5   0  -5   -0.62    1.93
   5   0   5    0.35    2.24
   5   0   5   -0.10    0.76
  -5   0  -6   -2.65    2.94
   5   0   6    1.00    2.57
   5   0   6    0.38    0.92
  -5   0  -7    2.22    2.79
   5   0   7    4.38    2.87
   5   0   7    2.50    1.72
  -5   0  -8    1.50    2.25
   5   0   8    2.90    3.95
  -5   0  -9   -0.36    1.61
   5   0   9    2.10    1.65
  -5   0 -10    1.46    2.49
   5   0  10    2.47    2.85
  -5   0 -11    2.89    1.91
   5   0  11    4.20    3.67
  -5   0 -12   -2.39    3.46
   5   0  12   -0.67    4.04
  -5   0 -13    1.59    3.79
   5   0  13   -1.58    3.89
  -5   1  17    6.65    4.36
  -5   1  17   12.79    3.39
  -5  -1  17   10.50    5.98
  -5   1  16    9.23    4.05
  -5   1  16    8.20    3.76
  -5  -1  16    7.53    3.81
  -5  -1  16    7.28    6.23
  -5   1  15  115.81   14.60
  -5   1  15  144.91   13.71
  -5  -1  15  124.65    7.79
  -5  -1  15  124.54   14.90
  -5   1  14   -2.26    2.38
  -5   1  14    1.10    1.92
  -5  -1  14    2.38    1.42
  -5  -1  14    2.38    4.03
  -5   1  13  106.01    5.72
  -5   1  13  120.15   10.84
  -5  -1  13  110.90    7.88
  -5  -1  13  109.32    5.98
  -5   1  12    6.79    3.07
  -5   1  12    8.06    2.96
  -5  -1  12    7.15    4.24
  -5  -1  12    6.45    3.28
  -5   1  11  139.36    6.49
  -5   1  11  142.23    7.65
  -5  -1  11  137.05    9.90
  -5  -1  11  131.32    7.71
  -5   1  10   25.49    6.56
  -5   1  10   21.44    6.85
   5  -1 -10   21.16    3.61
  -5  -1  10   26.05    7.00
  -5  -1  10   23.14    8.56
  -5   1   9  377.36    8.63
  -5   1   9  362.92    8.90
  -5  -1   9  408.55    9.47
  -5  -1   9  374.77   10.10
   5  -1  -9  402.79    7.53
  -5   1   8   56.18    6.33
  -5   1   8   55.30    1.34
  -5   1   8   56.52    4.70
  -5  -1   8   57.66    2.94
  -5  -1   8   61.59    6.73
   5  -1  -8   61.31    1.52
  -5   1   7 1235.95   16.54
  -5   1   7 1243.73   14.08
  -5   1   7 1277.14   16.94
  -5  -1   7 1265.49   16.80
  -5  -1   7 1290.76   18.32
   5  -1  -7 1258.79   14.26
  -5   1   6   34.08    2.55
  -5   1   6   35.27    1.99
   5  -1  -6   35.66    1.68
  -5  -1   6   36.54    5.08
  -5  -1   6   35.64    4.06
   5  -1  -6   34.73    1.64
  -5   1   5  342.94    8.21
  -5   1   5  341.18    7.48
   5  -1  -5  352.20    6.59
  -5  -1   5  347.18    8.21
  -5  -1   5  351.99    8.11
  -5   1   4  100.79    3.41
   5   1  -4  100.15    2.28
  -5   1   4  102.23    4.06
  -5  -1   4  104.75    2.32
   5  -1  -4  102.32    2.74
  -5  -1   4   94.95    3.38
  -5  -1   4  100.90    4.87
  -5   1   3 1028.07   10.33
  -5   1   3 1007.99   10.64
  -5   1   3 1005.71   11.05
  -5  -1   3  983.17   10.76
  -5  -1   3 1012.99   12.45
  -5   1   2   39.76    1.77
   5   1  -2   37.87    2.09
  -5   1   2   36.64    1.86
  -5   1   2   35.93    4.37
  -5  -1   2   39.08    1.63
  -5  -1   2   40.88    6.46
  -5   1   1    1.68    2.03
   5   1  -1    1.14    0.90
  -5   1   1    1.63    1.04
  -5   1   1    2.37    1.47
  -5  -1   1    3.74    1.59
  -5  -1   1    2.12    1.14
  -5   1   0  310.56    9.09
   5   1   0  304.56    6.40
  -5  -1   0  306.50    7.01
   5  -1   0  296.73    6.48
  -5  -1   0  288.34    7.39
   5  -1   0  306.92    6.07
  -5   1  -1   85.72    6.29
   5   1   1   87.58    2.80
   5   1   1   85.04    2.37
  -5  -1  -1   85.44    3.13
   5  -1   1   84.28    2.80
   5  -1   1   87.48    2.45
  -5   1  -2  565.53    8.26
   5   1   2  550.73    7.02
   5   1   2  557.49    7.62
   5  -1   2  552.61    7.47
   5  -1   2  552.82    5.75
   5  -1   2  549.96    5.83
  -5  -1  -2  559.98    8.73
  -5   1  -3   84.99    3.80
  -5   1  -3   79.43    2.02
   5   1   3   84.32    3.80
   5   1   3   84.55    4.21
   5  -1   3   74.69    2.72
   5  -1   3   77.91    1.98
  -5  -1  -3   77.06    3.54
  -5   1  -4  931.59   16.71
  -5   1  -4  906.27   10.43
   5   1   4  974.69   13.58
   5   1   4  952.57   11.92
   5  -1   4  964.97   13.32
   5  -1   4  932.31   10.85
  -5  -1  -4  945.81   14.53
  -5   1  -5  194.80    7.38
   5   1   5  188.33    5.96
   5   1   5  187.62    4.66
   5  -1   5  191.43    6.20
   5  -1   5  199.45    4.90
  -5  -1  -5  190.98    7.27
  -5   1  -6   48.96   11.37
   5   1   6   43.70    3.73
   5   1   6   47.76    2.52
   5  -1   6   45.77    3.82
   5  -1   6   45.59    2.24
  -5  -1  -6   48.39    4.03
  -5   1  -7   54.93    6.01
   5   1   7   49.44    3.89
   5   1   7   56.37    3.31
  -5  -1  -7   52.42    5.25
   5  -1   7   46.59    3.97
  -5   1  -8    3.58    3.14
   5   1   8    3.48    3.72
   5   1   8    3.64    2.49
  -5  -1  -8    1.08    2.01
   5  -1   8   -0.31    1.85
  -5   1  -9   43.48   11.57
   5   1   9   37.60   11.45
   5  -1   9   41.34   14.14
  -5  -1  -9   29.54   12.58
  -5   1 -10   12.34    4.59
   5   1  10    6.51    4.41
   5  -1  10    4.16    3.75
  -5  -1 -10    8.78    6.12
  -5   1 -11   58.10   17.29
   5   1  11   52.23    5.72
   5  -1  11   53.97    6.50
  -5  -1 -11   47.40   11.94
  -5   1 -12    1.52    4.49
   5   1  12   -0.07    4.08
   5  -1  12    1.67    2.83
  -5  -1 -12    5.35    4.81
  -5   1 -13   46.22   14.62
   5   1  13   37.74   17.03
   5  -1  13   34.80   16.77
  -5  -1 -13   31.39   16.48
  -5   2  17    1.50    2.09
  -5   2  17    2.60    2.51
  -5  -2  17    0.89    2.21
  -5  -2  17    5.02    2.91
  -5   2  16  321.07   11.99
  -5   2  16  365.07   31.37
  -5  -2  16  329.63   12.79
  -5  -2  16  340.66   19.28
  -5   2  15    5.05    3.67
  -5   2  15    7.30    3.32
  -5  -2  15    3.10    3.08
  -5  -2  15    6.60    4.04
  -5   2  14  147.39    6.61
  -5   2  14  171.84   18.97
  -5  -2  14  152.40    7.76
  -5  -2  14  147.66   10.79
  -5   2  13   12.64    4.29
  -5   2  13   12.92    4.37
  -5  -2  13   11.24    3.97
  -5  -2  13   15.68    3.89
  -5   2  12  380.30   12.20
  -5   2  12  415.95   13.85
  -5  -2  12  391.89   16.17
  -5  -2  12  398.71   16.00
  -5   2  11  101.23    4.52
  -5   2  11  118.65   11.23
  -5  -2  11  107.39    7.67
  -5  -2  11   93.55    9.75
  -5   2  10  641.91   17.79
  -5   2  10  651.55   17.85
  -5  -2  10  685.05   17.63
  -5  -2  10  627.02   17.97
   5  -2 -10  671.50   15.84
  -5   2   9   22.51    6.93
  -5   2   9   22.55    4.16
  -5  -2   9   26.12    7.26
  -5  -2   9   22.98    6.83
   5  -2  -9   21.71    2.78
  -5   2   8  309.88   10.16
  -5   2   8  306.44   11.55
  -5  -2   8  275.83    9.56
  -5  -2   8  313.55   11.23
   5  -2  -8  324.76    9.96
  -5   2   7   10.09    2.40
  -5   2   7    9.42    2.47
  -5  -2   7   11.55    3.87
  -5  -2   7   12.29    3.88
   5  -2  -7    9.40    1.72
  -5   2   6  162.29    5.16
  -5   2   6  164.29    5.13
   5  -2  -6  170.03    4.07
  -5  -2   6  145.16    5.02
  -5  -2   6  160.76    5.02
   5   2  -5  117.59    2.26
  -5   2   5  123.41    4.14
  -5   2   5  117.38    3.26
  -5  -2   5  129.34    2.49
  -5  -2   5  118.22    5.87
  -5  -2   5  125.23    4.09
   5  -2  -5  123.28    3.45
  -5   2   4  314.70    7.03
   5   2  -4  299.40    5.68
   5   2  -4  293.26    7.37
  -5   2   4  297.38    6.12
   5  -2  -4  304.82    6.52
  -5  -2   4  330.28    6.41
  -5  -2   4  297.32    6.82
   5   2  -3    2.82    2.06
  -5   2   3    1.12    1.37
  -5   2   3    5.40    2.19
   5  -2  -3    3.24    1.28
  -5  -2   3    3.66    1.74
  -5  -2   3    1.90    0.78
  -5   2   2 1114.84   11.72
   5   2  -2 1104.21   12.16
  -5   2   2 1134.70   12.06
  -5   2   2 1125.44   12.77
  -5  -2   2 1071.92   11.36
  -5  -2   2 1139.36   13.57
  -5   2   1  286.71    7.44
   5   2  -1  280.62    6.22
  -5   2   1  284.54    6.05
  -5  -2   1  263.96    6.05
  -5  -2   1  276.27    6.43
   5  -2  -1  280.70    5.86
  -5   2   0    1.72    1.28
   5   2   0    3.43    1.98
  -5  -2   0    2.70    2.10
  -5  -2   0    7.58    3.17
   5  -2   0    2.69    0.67
   5  -2   0    3.09    1.26
   5  -2   0    2.85    0.92
  -5   2  -1    2.20    2.47
   5   2   1    1.36    1.63
  -5  -2  -1    1.86    1.85
  -5  -2  -1    1.53    2.50
   5  -2   1    0.47    0.34
   5  -2   1    0.19    1.45
   5  -2   1    0.73    0.75
  -5   2  -2  400.52   10.06
   5   2   2  386.93    7.99
   5   2   2  389.68    8.49
   5  -2   2  380.93    8.04
   5  -2   2  371.55    6.74
   5  -2   2  381.14    6.88
  -5  -2  -2  380.17    8.72
  -5   2  -3   31.84    7.00
   5   2   3   28.31    7.20
   5   2   3   30.70    2.00
  -5  -2  -3   29.84    3.16
   5  -2   3   30.65    2.59
  -5   2  -4  190.74    7.23
   5   2   4  213.64    8.00
   5   2   4  207.99    7.33
  -5  -2  -4  215.53    8.72
   5  -2   4  200.58    7.25
  -5   2  -5    1.29    1.03
   5   2   5    3.07    3.10
   5   2   5    2.06    1.29
   5  -2   5    2.08    2.58
   5  -2   5    1.31    0.37
  -5  -2  -5    2.76    2.88
  -5   2  -6   10.47    2.70
   5   2   6   10.83    3.46
   5   2   6   10.96    3.32
  -5  -2  -6   10.25    3.16
   5  -2   6    8.07    4.50
  -5   2  -7  128.87   12.36
   5   2   7  133.10    7.14
   5   2   7  134.31    5.65
  -5  -2  -7  127.93    7.77
   5  -2   7  129.75    6.36
  -5   2  -8   -0.28    3.19
   5   2   8    3.85    4.86
   5   2   8    1.72    2.24
  -5  -2  -8    0.70    2.66
   5  -2   8    0.57    1.74
  -5   2  -9    2.28    2.14
   5   2   9    3.50    4.88
   5  -2   9   -0.07    3.57
  -5  -2  -9    2.66    3.27
  -5   2 -10   51.52   15.49
   5   2  10   46.18   13.42
   5  -2  10   47.88    5.56
  -5  -2 -10   40.93    4.85
  -5   2 -11   23.57    6.08
   5   2  11   25.60    4.54
   5  -2  11   20.93    9.80
  -5  -2 -11   18.61    8.60
  -5   2 -12   23.07    8.02
   5   2  12   11.32    7.41
   5  -2  12   19.87    9.67
  -5  -2 -12   27.38    5.06
  -5   2 -13    4.86    2.55
   5   2  13    4.40    2.97
   5  -2  13    8.60    6.31
  -5  -2 -13    7.71    4.78
  -5   3  17  229.80   27.10
  -5  -3  17  226.25   16.22
  -5  -3  17  235.20   10.37
  -5   3  16    4.31    4.44
  -5  -3  16    2.72    2.66
  -5  -3  16    2.54    4.29
  -5   3  15  358.04   16.53
  -5   3  15  408.98   20.14
  -5  -3  15  357.30   21.27
  -5  -3  15  354.99   29.80
  -5   3  14    0.85    1.46
  -5   3  14    4.08    3.95
  -5  -3  14    0.17    3.25
  -5  -3  14   -0.89    2.79
  -5   3  13  237.20    9.00
  -5   3  13  266.54   13.95
  -5  -3  13  259.08   11.03
  -5  -3  13  229.32   13.83
  -5   3  12    4.95    2.04
  -5   3  12    7.60    3.57
  -5  -3  12    3.71    4.09
  -5  -3  12    6.49    2.44
  -5   3  11  554.37   17.30
  -5   3  11  587.79   19.16
  -5  -3  11  563.64   18.09
  -5  -3  11  543.13   18.97
   5  -3 -11  600.37   18.04
  -5   3  10   54.28    3.33
  -5   3  10   57.14    5.72
  -5  -3  10   64.54    7.88
  -5  -3  10   57.53    7.02
   5  -3 -10   56.45    4.08
  -5   3   9  567.27   11.46
  -5  -3   9  558.58   12.19
   5  -3  -9  587.88   11.97
  -5  -3   9  567.63   13.15
  -5   3   8   11.23    2.54
  -5   3   8   13.40    4.21
  -5  -3   8   12.79    3.82
  -5  -3   8   13.19    3.36
   5  -3  -8    7.30    1.92
  -5   3   7 1046.06   14.63
  -5   3   7 1005.42   14.81
  -5  -3   7 1044.49   14.76
  -5  -3   7 1043.39   15.27
   5  -3  -7 1082.61   13.19
  -5   3   6  123.98    5.19
  -5   3   6  130.11    4.13
   5  -3  -6  140.10    4.17
  -5  -3   6  136.54    5.11
  -5  -3   6  137.83    4.88
  -5  -3   6  135.92    2.97
  -5   3   5  262.30    6.54
   5   3  -5  271.61    6.60
   5   3  -5  275.92    5.22
  -5   3   5  271.47    6.84
  -5  -3   5  272.97    6.80
  -5  -3   5  252.03    4.95
   5  -3  -5  275.01    7.03
  -5   3   4    9.58    3.74
   5   3  -4    5.13    1.37
   5   3  -4    3.58    2.90
  -5   3   4    8.73    2.43
   5  -3  -4    6.69    2.05
  -5  -3   4    7.32    2.01
  -5  -3   4    6.62    5.30
   5   3  -3  553.98    7.64
  -5   3   3  571.89    7.23
  -5  -3   3  520.32    6.29
   5  -3  -3  549.74    7.51
  -5  -3   3  560.78    7.90
   5   3  -2  103.61    3.48
  -5   3   2  110.12    3.17
   5  -3  -2  108.70    3.37
   5  -3  -2  103.43    3.09
  -5  -3   2  103.44    3.75
  -5  -3   2   99.59    4.30
  -5   3   1   26.55    4.15
   5   3  -1   22.74    4.74
  -5   3   1   21.69    1.84
  -5  -3   1   23.95    2.34
  -5  -3   1   23.04    4.05
   5  -3  -1   23.94    2.07
  -5   3   0   70.99    4.82
   5   3   0   70.10    3.92
  -5   3   0   69.48    2.48
  -5  -3   0   68.23    2.96
  -5  -3   0   64.96    6.39
   5  -3   0   67.73    3.24
  -5   3  -1  111.78    3.71
   5   3   1  111.65    3.75
  -5  -3  -1  120.02    4.18
  -5  -3  -1  111.59    4.02
   5  -3   1  116.90    2.45
   5  -3   1  118.12    3.55
   5  -3   1  118.57    2.52
  -5   3  -2  217.81    6.90
   5   3   2  225.47    6.54
   5   3   2  213.18    5.73
  -5  -3  -2  218.56    6.54
   5  -3   2  210.56    5.78
  -5   3  -3  218.58   11.11
   5   3   3  217.37    6.35
   5   3   3  215.77    6.73
  -5  -3  -3  226.73    7.36
   5  -3   3  206.87    5.95
  -5   3  -4   73.50    4.78
   5   3   4   76.92    4.07
   5   3   4   72.67    4.88
  -5  -3  -4   75.98    4.80
   5  -3   4   74.86    3.81
  -5   3  -5   35.79    4.26
   5   3   5   35.09    3.31
   5   3   5   32.41    2.62
  -5  -3  -5   36.49    4.59
   5  -3   5   32.31    3.69
  -5   3  -6   58.61    4.15
   5   3   6   66.36    3.82
   5   3   6   68.28    4.22
  -5  -3  -6   71.29    5.14
   5  -3   6   64.75    4.89
  -5   3  -7    3.07    2.87
   5   3   7    3.33    4.04
   5   3   7    2.87    2.02
  -5  -3  -7    3.24    1.73
   5  -3   7    4.98    3.63
  -5   3  -8  202.09   10.46
   5   3   8  208.77   11.36
   5   3   8  207.58   10.25
  -5  -3  -8  224.84   10.01
   5  -3   8  212.97   13.60
  -5   3  -9   15.48    4.55
   5   3   9   15.98    6.19
   5   3   9   11.61    3.78
  -5  -3  -9   12.61    4.84
   5  -3   9   14.61    4.98
  -5   3 -10    3.09    1.60
   5   3  10    4.09    4.25
   5  -3  10    3.14    3.88
  -5  -3 -10    2.16    3.44
  -5   3 -11    5.07    2.93
   5   3  11    5.00    4.06
   5  -3  11   11.46    4.91
  -5  -3 -11    3.47    3.55
  -5   3 -12   15.71    5.66
   5   3  12   13.41    6.74
   5  -3  12   11.15    5.92
  -5  -3 -12   18.67    4.74
  -5   3 -13   21.76    6.04
  -5  -3 -13   12.17    6.19
   5  -3  13   18.67    8.73
  -5   4  16  102.58    7.90
  -5  -4  16   77.30    9.87
  -5  -4  16   82.62    7.58
  -5   4  15    5.63    3.06
  -5  -4  15    8.68    2.67
  -5  -4  15    4.29    3.00
  -5   4  14  109.88    4.81
  -5   4  14  132.69    9.99
  -5  -4  14  121.39    6.62
  -5  -4  14  117.67   12.91
  -5   4  13   43.25    7.80
  -5   4  13   53.94    7.81
  -5  -4  13   48.69   14.83
  -5  -4  13   49.37   11.11
  -5   4  12  156.96    6.02
  -5   4  12  167.97   14.45
  -5  -4  12  152.04   16.08
  -5  -4  12  150.74    6.58
  -5   4  11  204.93    6.92
  -5   4  11  231.29   16.93
  -5  -4  11  222.59   11.42
  -5  -4  11  217.11    9.80
   5  -4 -11  237.05    9.82
  -5   4  10  288.52    9.53
  -5   4  10  297.51    7.53
  -5  -4  10  292.04   10.70
  -5  -4  10  281.26   11.28
   5  -4 -10  313.15    6.99
   5  -4  -9  212.74    9.11
  -5  -4   9  185.16    8.38
  -5  -4   9  176.47    8.52
  -5   4   8  619.46   13.66
  -5   4   8  603.78   11.50
   5  -4  -8  626.65   12.17
  -5  -4   8  579.06   10.13
  -5  -4   8  586.42   14.71
  -5   4   7  490.01   16.04
   5   4  -7  494.29   16.56
  -5   4   7  505.25    4.40
  -5  -4   7  511.82   10.32
   5  -4  -7  518.65    7.71
  -5  -4   7  522.06    6.21
  -5  -4   7  481.27   14.27
   5   4  -6  659.60   11.27
   5   4  -6  720.52    8.54
  -5   4   6  699.39    8.72
  -5   4   6  676.13   10.57
  -5  -4   6  718.84   11.83
  -5  -4   6  701.73    8.43
   5   4  -5 1504.96   19.77
  -5   4   5 1464.61   16.73
   5  -4  -5 1519.54   18.42
  -5  -4   5 1480.19   19.77
   5  -4  -5 1530.01   17.26
  -5  -4   5 1489.60   17.18
  -5   4   4  333.12    7.52
   5   4  -4  346.30    9.70
  -5   4   4  337.31    6.72
  -5  -4   4  354.80   11.29
   5  -4  -4  349.04    6.51
  -5  -4   4  340.90    7.10
   5  -4  -4  352.38    7.56
  -5   4   3  475.54    6.48
   5   4  -3  465.04    7.12
  -5  -4   3  479.36    7.32
   5  -4  -3  476.56    5.09
   5  -4  -3  471.30    5.12
  -5  -4   3  468.90    6.76
   5  -4  -3  483.19    6.51
   5   4  -2  820.01   10.04
  -5   4   2  859.11    9.44
   5  -4  -2  824.68    9.79
   5  -4  -2  841.84    8.38
  -5  -4   2  841.69   10.41
  -5  -4   2  820.87    9.96
   5   4  -1 1132.74   12.62
  -5   4   1 1180.37   12.98
   5  -4  -1 1130.33   13.10
   5  -4  -1 1135.70   11.19
  -5  -4   1 1071.06   13.09
  -5  -4   1 1099.77   14.65
   5   4   0   72.47    2.99
  -5   4   0   68.24    2.47
  -5  -4   0   71.13    3.27
  -5  -4   0   67.84    2.99
   5  -4   0   72.85    2.44
  -5   4  -1  598.75   11.62
   5   4   1  600.09    8.86
  -5   4  -1  597.14    6.99
   5  -4   1  609.87    8.85
  -5  -4  -1  605.52   13.08
   5  -4   1  572.96    6.65
  -5  -4  -1  594.06    9.33
  -5   4  -2  302.10   10.07
   5   4   2  292.32    7.44
  -5  -4  -2  293.33    8.03
   5  -4   2  308.48    9.72
  -5  -4  -2  286.54    8.49
  -5   4  -3  229.00    8.64
   5   4   3  229.76    9.05
   5   4   3  230.99    8.17
  -5  -4  -3  231.71    8.83
   5  -4   3  229.71    8.68
  -5   4  -4    6.66    2.93
   5   4   4    5.51    1.54
   5   4   4    3.71    1.81
  -5  -4  -4    4.01    4.80
   5  -4   4    5.00    1.85
  -5   4  -5   59.61    4.01
   5   4   5   66.68    5.06
   5   4   5   67.45    4.32
   5  -4   5   68.41    3.88
  -5   4  -6    3.44    2.86
   5   4   6    0.10    1.47
   5   4   6    2.12    1.32
  -5  -4  -6    6.26    4.25
   5  -4   6    7.46    4.44
  -5   4  -7  309.04   12.06
   5   4   7  332.64   16.30
   5   4   7  340.25   11.43
  -5  -4  -7  332.75   22.29
   5  -4   7  323.23   12.13
  -5   4  -8   26.94    7.63
   5   4   8   23.98    7.73
   5   4   8   23.65    5.02
  -5  -4  -8   27.91    7.58
   5  -4   8   23.60    7.74
  -5   4  -9  144.03   12.55
   5   4   9  159.24    6.62
   5   4   9  155.87    5.73
  -5  -4  -9  165.80    8.97
   5  -4   9  159.64    7.55
  -5   4 -10   17.01    6.85
   5   4  10   13.40    4.21
   5  -4  10   15.61    5.05
  -5  -4 -10   11.01    9.87
  -5   4 -11  174.19    8.33
   5   4  11  176.68    8.63
   5  -4  11  189.71    9.69
  -5  -4 -11  158.97   15.61
  -5   4 -12    1.48    2.34
   5   4  12   10.44    6.55
   5  -4  12    8.45    5.92
  -5  -4 -12    1.31    3.43
   5   5 -16   76.50   14.79
  -5   5  16  107.30   11.01
  -5  -5  16   84.48    7.90
  -5   5  15   21.86    5.60
  -5  -5  15   17.96    5.23
  -5   5  14   96.83   10.90
  -5  -5  14   87.69    6.59
  -5   5  13   -1.06    4.30
  -5  -5  13    3.34    3.58
  -5   5  12  238.33   17.82
  -5  -5  12  231.61   11.20
  -5   5  11   41.55    4.41
  -5   5  11   40.51    4.57
   5   5 -11   39.61   10.68
  -5  -5  11   42.98   10.18
   5  -5 -11   41.08    6.10
  -5   5  10  380.27   10.02
   5   5 -10  388.30   13.00
   5  -5 -10  434.01   12.86
  -5  -5  10  403.79   11.30
   5   5  -9   45.47    4.07
  -5   5   9   45.12    5.02
  -5   5   9   44.53    4.04
  -5  -5   9   38.23    3.21
  -5  -5   9   43.88    3.89
   5  -5  -9   43.48    5.86
  -5   5   8  257.76    6.48
  -5   5   8  258.31    8.14
   5   5  -8  270.43   10.20
  -5  -5   8  267.27    7.82
  -5  -5   8  254.46    5.51
   5   5  -7   74.58    4.39
  -5   5   7   64.54    1.85
  -5   5   7   67.16    4.19
  -5  -5   7   63.75    2.42
  -5  -5   7   61.50    4.07
   5  -5  -7   72.87    6.80
  -5   5   6  968.69   13.79
   5   5  -6  982.04   14.53
  -5   5   6  943.44   10.72
  -5  -5   6 1005.15   14.72
   5  -5  -6  938.31   10.60
  -5  -5   6 1003.74   11.94
   5  -5  -6 1037.44   13.71
  -5   5   5  185.94    6.17
   5   5  -5  191.33    7.49
  -5   5   5  194.45    4.12
  -5  -5   5  186.71    6.54
   5  -5  -5  201.89    4.26
  -5  -5   5  200.24    6.62
   5  -5  -5  202.98    6.41
  -5   5   4  661.53    9.94
   5  -5  -4  714.18   10.14
  -5  -5   4  717.69   11.02
   5  -5  -4  693.39    7.74
  -5  -5   4  702.99   11.16
  -5   5   3   48.76    2.49
   5   5  -3   55.68    7.57
  -5  -5   3   47.57    3.16
   5  -5  -3   51.76    1.69
   5  -5  -3   49.64    1.75
  -5  -5   3   53.42    2.22
   5  -5  -3   54.53    5.49
  -5   5   2  287.77    7.13
   5   5  -2  294.02    7.80
   5  -5  -2  296.84    6.75
  -5  -5   2  299.50   12.28
   5  -5  -2  291.77    6.50
  -5  -5   2  300.52    7.47
   5  -5  -2  291.52    7.29
   5   5  -1  586.36    9.46
  -5   5   1  591.45    8.37
   5  -5  -1  574.98   12.19
   5  -5  -1  561.85    7.41
  -5  -5   1  590.74    9.40
  -5  -5   1  573.69    9.67
   5   5   0 2481.47   29.90
  -5   5   0 2491.02   28.35
   5  -5   0 2393.60   28.98
   5  -5   0 2319.33   26.81
  -5  -5   0 2385.06   30.07
  -5  -5   0 2435.51   30.38
  -5   5  -1  372.82    5.33
   5   5   1  368.69    6.90
  -5  -5  -1  365.77    7.33
   5  -5   1  354.19    6.45
  -5  -5  -1  365.82    8.23
   5  -5   1  350.97    4.46
   5  -5   1  361.42    7.24
  -5   5  -2 1932.40   24.85
   5   5   2 1920.74   25.34
  -5  -5  -2 1983.08   26.57
   5  -5   2 2005.82   24.22
  -5  -5  -2 1927.55   25.22
  -5   5  -3  166.89    6.12
   5   5   3  174.98    5.54
   5   5   3  167.37    4.11
  -5  -5  -3  173.18    4.94
   5  -5   3  178.27    6.89
  -5   5  -4  917.83   20.86
   5   5   4  955.93   19.36
   5   5   4  921.22   18.82
  -5  -5  -4  941.20   19.24
   5  -5   4  914.80   17.80
  -5   5  -5   53.45   15.13
   5   5   5   50.09    3.35
   5   5   5   49.79    5.66
  -5  -5  -5   54.70    5.24
   5  -5   5   51.54    3.38
  -5   5  -6  555.57   17.12
   5   5   6  580.65   13.88
   5   5   6  600.60   15.36
   5  -5   6  580.20   14.44
  -5   5  -7   14.24    5.13
   5   5   7   11.41    4.88
   5  -5   7   11.57    3.62
  -5  -5  -7    9.47    4.30
  -5   5  -8  453.55   21.71
   5   5   8  480.38   20.27
   5   5   8  489.25   18.28
  -5  -5  -8  478.29   23.36
   5  -5   8  493.30   19.64
  -5   5  -9   33.74    9.30
   5   5   9   22.81    4.75
   5   5   9   23.43    8.11
  -5  -5  -9   29.40    6.64
   5  -5   9   28.99   10.14
  -5   5 -10  175.05    9.55
   5   5  10  184.72   12.20
   5   5  10  192.33    9.62
  -5  -5 -10  194.29   17.08
   5  -5  10  191.30   11.49
  -5   5 -11   29.79   11.48
   5   5  11   36.75   13.15
   5  -5  11   35.05   10.45
  -5  -5 -11   28.27   14.36
  -5   5 -12  116.88   16.82
   5   5  12  134.53    9.88
   5  -5  12  118.59   17.47
  -5  -5 -12  129.17    9.51
   5   6 -16    1.35    1.64
  -5   6  16    3.31    3.07
  -5  -6  16    3.63    3.46
   5   6 -15   19.61    9.42
  -5   6  15   27.77    6.08
  -5  -6  15   23.93    5.97
   5   6 -14    5.53    3.69
  -5   6  14    0.33    2.29
  -5  -6  14    3.85    3.68
   5   6 -13   99.91    9.05
  -5   6  13  102.63   11.55
  -5  -6  13  109.37    7.76
  -5   6  12    1.46    2.70
   5   6 -12    0.53    2.16
   5  -6 -12    1.96    2.54
  -5  -6  12   -0.08    3.50
  -5   6  11  115.19    8.87
   5   6 -11  110.21    7.33
   5  -6 -11  117.45    8.68
  -5  -6  11  113.35   10.13
  -5   6  10   80.30    6.00
   5   6 -10   67.80    8.06
   5  -6 -10   75.56    6.09
  -5  -6  10   72.44    5.25
  -5   6   9  199.31    8.62
   5   6  -9  196.04    8.37
   5  -6  -9  208.30   10.19
  -5  -6   9  199.72    9.10
   5   6  -8   12.86    2.67
  -5   6   8   11.95    3.02
  -5   6   8   16.76    3.30
  -5  -6   8   10.39    2.53
  -5  -6   8   16.19    3.92
   5  -6  -8   15.36    3.56
   5   6  -7  622.66   14.90
  -5   6   7  592.92   10.41
  -5   6   7  615.03   16.36
   5  -6  -7  625.03   13.25
  -5  -6   7  627.76   15.72
  -5  -6   7  643.23   11.94
   5   6  -6   21.96    4.92
  -5   6   6   17.16    2.78
  -5  -6   6   16.91    4.15
   5  -6  -6   23.11    4.27
  -5  -6   6   15.55    3.23
   5   6  -5 1693.54   22.45
  -5   6   5 1711.82   22.34
  -5  -6   5 1706.68   20.68
   5  -6  -5 1692.84   23.94
  -5  -6   5 1688.05   27.95
   5   6  -4   60.49    3.76
  -5   6   4   58.80    3.35
  -5  -6   4   64.14    2.79
   5  -6  -4   59.20    3.33
  -5  -6   4   63.29    3.57
   5   6  -3 1269.26   17.26
  -5   6   3 1228.43   16.38
  -5  -6   3 1311.50   17.06
   5  -6  -3 1272.66   17.55
  -5  -6   3 1213.27   21.51
  -5   6   2   50.89    4.03
   5   6  -2   52.25    4.88
   5  -6  -2   49.80    2.43
  -5  -6   2   53.45    4.00
   5  -6  -2   53.24    1.92
  -5  -6   2   52.98    6.76
   5  -6  -2   55.00    3.48
   5   6  -1  467.39    8.39
  -5   6   1  490.46    7.30
   5  -6  -1  471.30    8.29
   5  -6  -1  480.69    6.59
  -5  -6   1  448.50    7.83
  -5  -6   1  498.82    8.87
   5   6   0   36.79    2.91
  -5   6   0   37.69    1.74
   5  -6   0   34.29    2.61
   5  -6   0   36.55    1.97
  -5  -6   0   37.35    3.78
  -5  -6   0   35.28    2.71
   5   6   1 1644.22   20.94
  -5   6  -1 1651.73   18.46
  -5  -6  -1 1603.24   22.14
   5  -6   1 1631.63   20.65
  -5  -6  -1 1620.80   22.47
   5   6   2   28.21    7.99
  -5   6  -2   21.44    1.20
   5  -6   2   22.55    7.14
   5  -6   2   24.56    6.07
  -5  -6  -2   26.82    4.02
  -5  -6  -2   27.30    7.67
   5  -6   2   20.75    0.67
   5   6   3 1277.99   24.80
   5   6   3 1311.87   24.61
  -5  -6  -3 1332.92   26.07
   5  -6   3 1200.22   22.75
   5  -6   3 1247.41   23.84
  -5   6  -4   62.97    4.65
   5   6   4   64.68    8.28
   5   6   4   66.79    4.34
  -5  -6  -4   73.81   11.16
   5  -6   4   68.24    7.22
  -5   6  -5 1061.43   24.80
   5   6   5 1150.48   25.20
   5   6   5 1121.18   25.62
  -5  -6  -5 1075.52   24.67
   5  -6   5 1111.34   26.42
  -5   6  -6   63.59    4.67
   5   6   6   62.15   10.87
   5   6   6   71.20    8.63
  -5  -6  -6   56.91    5.56
   5  -6   6   66.78    7.81
   5   6   7  367.84   14.92
   5  -6   7  354.80   19.01
  -5  -6  -7  339.53   14.57
  -5   6  -8   51.64    5.55
   5   6   8   55.31   10.74
   5   6   8   56.60    4.74
  -5  -6  -8   62.42    7.94
   5  -6   8   62.59    5.27
  -5   6  -9  299.32   13.65
   5   6   9  317.41   16.68
   5   6   9  337.03   11.78
  -5  -6  -9  315.05   13.37
   5  -6   9  333.47   18.10
  -5   6 -10   62.34    8.39
   5   6  10   77.39    6.24
   5   6  10   53.86    9.79
  -5  -6 -10   62.61    5.98
   5  -6  10   73.37   10.74
  -5   6 -11  331.45   17.03
   5   6  11  373.50   14.12
   5  -6  11  340.31   13.80
  -5  -6 -11  355.39   15.67
  -5   6 -12   16.71    8.87
   5   6  12   14.01    7.10
   5  -6  12   16.47    7.76
  -5  -6 -12   12.10    5.88
   5   7 -15    5.73    3.15
  -5   7  15    5.02    3.90
  -5  -7  15    3.00    3.16
   5   7 -14   14.33    4.74
  -5   7  14   14.77    5.62
  -5  -7  14   13.88    7.50
   5   7 -13    2.37    2.65
  -5   7  13    6.22    6.19
  -5  -7  13    2.62    4.01
  -5   7  12   89.45    7.46
   5   7 -12   81.28   16.01
   5  -7 -12   87.77    8.08
  -5  -7  12   86.84    7.25
  -5   7  11    9.17    5.97
   5   7 -11    0.54    3.62
   5  -7 -11    2.28    1.89
  -5  -7  11   -0.67    3.89
  -5   7  10   87.72    6.47
   5   7 -10   79.33   11.62
   5  -7 -10   90.86    7.07
  -5  -7  10   72.61    4.72
  -5   7   9    1.33    1.37
   5   7  -9    0.34    2.44
   5  -7  -9    1.08    1.92
  -5  -7   9    1.57    3.39
   5   7  -8  241.61    9.95
  -5   7   8  269.62   10.71
   5  -7  -8  263.55   11.65
  -5  -7   8  251.80    9.65
  -5  -7   8  237.68   16.14
  -5   7   7   98.47    6.16
   5   7  -7   91.30    5.40
   5  -7  -7   89.56    6.58
  -5  -7   7   94.40    8.56
   5   7  -6 1190.26   24.11
  -5   7   6 1279.38   24.55
  -5  -7   6 1202.47   22.47
   5  -7  -6 1260.00   23.34
  -5  -7   6 1195.48   25.16
   5   7  -5    8.06    2.93
  -5   7   5    6.88    2.74
  -5  -7   5    8.11    2.59
   5  -7  -5   12.10    3.33
  -5  -7   5    4.78    2.74
   5   7  -4  774.20   13.35
  -5   7   4  755.66   11.56
  -5  -7   4  761.36   12.10
   5  -7  -4  775.88   11.93
  -5  -7   4  749.24   12.00
   5   7  -3   32.89    8.16
  -5   7   3   32.36    2.90
  -5  -7   3   33.07    3.45
   5  -7  -3   32.81    3.56
  -5  -7   3   32.35    4.57
   5   7  -2  705.34   11.77
   5  -7  -2  698.14   11.24
   5  -7  -2  703.29    8.16
  -5  -7   2  730.86   12.30
   5  -7  -2  719.76    8.28
  -5  -7   2  731.43   11.16
   5   7  -1   15.67    4.78
  -5   7   1   17.20    4.59
   5  -7  -1   18.15    5.25
   5  -7  -1   16.47    3.13
  -5  -7   1   15.65    4.39
  -5  -7   1   16.88    2.42
   5   7   0  748.10   11.56
  -5   7   0  724.23    9.61
   5  -7   0  722.42   12.13
   5  -7   0  774.65   10.35
  -5  -7   0  750.46   15.67
  -5  -7   0  773.94   12.03
   5   7   1   48.83    3.89
  -5   7  -1   51.60    3.98
   5  -7   1   44.79    3.76
   5  -7   1   46.02    4.11
  -5  -7  -1   43.51    3.44
  -5  -7  -1   50.38    7.83
   5   7   2  748.13   17.52
  -5   7  -2  768.06   13.53
   5  -7   2  738.16   15.28
   5  -7   2  752.59   14.98
  -5  -7  -2  742.87   15.44
  -5  -7  -2  770.03   16.10
   5   7   3   12.97    3.45
  -5  -7  -3   11.13    3.42
   5  -7   3   13.34    2.54
   5  -7   3   11.53    3.77
   5   7   4 1301.02   28.55
   5   7   4 1332.08   28.74
  -5  -7  -4 1309.57   32.17
   5  -7   4 1296.78   29.61
   5  -7   4 1297.50   28.43
   5   7   5   90.03    4.63
   5   7   5   85.66    5.17
  -5  -7  -5   86.96    5.51
   5  -7   5   85.20    5.54
   5  -7   5   88.22    4.17
   5   7   6  424.79   13.49
   5   7   6  424.92   15.79
  -5  -7  -6  423.61   14.04
   5  -7   6  433.22   14.34
  -5   7  -7    0.91    2.30
   5   7   7   -0.33    2.99
   5   7   7   -0.78    2.54
  -5  -7  -7    1.42    3.72
   5  -7   7   -0.02    2.81
  -5   7  -8   73.81    6.65
   5   7   8   86.48    6.06
   5   7   8   85.88    6.16
  -5  -7  -8   91.11    8.25
   5  -7   8   85.19    6.03
  -5   7  -9   93.67    6.25
   5   7   9   91.98    5.57
   5   7   9  101.42    6.50
  -5  -7  -9   96.73    8.01
   5  -7   9   93.80    9.20
  -5   7 -10  311.88   13.87
   5   7  10  354.41   16.42
   5   7  10  340.62   12.27
  -5  -7 -10  360.85   13.61
   5  -7  10  349.96   13.36
  -5   7 -11   23.58    9.17
   5   7  11   28.35    9.26
   5   7  11   20.13   10.69
  -5  -7 -11   35.97    6.50
   5  -7  11   31.30    8.66
  -5   7 -12   62.21   16.99
   5   7  12   57.35   16.50
   5   8 -15    1.87    2.47
  -5   8  15    6.02    5.24
  -5  -8  15   -0.20    5.09
   5   8 -14    0.39    1.75
  -5   8  14    2.44    2.67
  -5  -8  14    4.44    4.39
   5   8 -13    0.15    2.85
  -5   8  13    2.86    2.35
  -5  -8  13    0.53    3.13
  -5   8  12   -0.25    3.21
   5   8 -12    0.11    2.94
   5  -8 -12    1.62    2.31
  -5  -8  12    1.90    3.71
  -5   8  11    7.13    4.70
   5   8 -11    3.81    2.40
   5  -8 -11    5.98    2.19
  -5  -8  11    6.58    5.16
  -5   8  10    4.57    3.79
   5   8 -10    4.54    4.61
   5  -8 -10    2.43    1.63
  -5  -8  10   -0.88    3.68
  -5   8   9   19.32    4.90
   5   8  -9   12.80    3.60
   5  -8  -9   13.65    3.80
  -5  -8   9   14.75    7.04
   5   8  -8    0.57    1.41
  -5   8   8    3.82    2.33
   5  -8  -8    0.61    1.37
  -5  -8   8   -0.10    1.19
  -5  -8   8   -0.11    3.13
   5   8  -7   76.55    4.21
  -5   8   7   80.56    8.55
   5  -8  -7   88.97    7.84
  -5  -8   7   85.68    3.21
  -5  -8   7   80.47    5.16
   5   8  -6    8.25    5.67
  -5   8   6   10.42    2.72
  -5  -8   6    8.94    2.80
   5  -8  -6    9.15    4.00
  -5  -8   6    8.50    3.52
   5   8  -5    0.51    2.89
  -5   8   5    3.69    1.97
  -5  -8   5    3.69    1.78
   5  -8  -5    2.50    2.01
  -5  -8   5    5.30    3.81
   5   8  -4   38.91    5.60
  -5   8   4   37.19    7.13
  -5  -8   4   32.47    2.36
   5  -8  -4   34.14    3.13
  -5  -8   4   38.17    7.38
   5   8  -3  113.46    7.01
  -5   8   3  102.73    4.37
  -5  -8   3  104.62    5.29
   5  -8  -3  103.63    4.72
  -5  -8   3  108.02    6.30
   5   8  -2  141.68    5.70
  -5   8   2  129.22    4.73
   5  -8  -2  146.84   10.81
   5  -8  -2  140.89    3.12
  -5  -8   2  146.23    5.97
  -5  -8   2  134.02    4.76
   5   8  -1    3.87    2.72
  -5   8   1    7.64    2.03
   5  -8  -1    6.89    2.49
   5  -8  -1    5.62    1.40
  -5  -8   1    6.74    2.87
  -5  -8   1    7.19    2.70
   5   8   0    0.69    1.61
  -5   8   0    0.93    1.56
   5  -8   0   -0.40    2.65
   5  -8   0    2.52    1.59
  -5  -8   0    1.97    1.99
  -5  -8   0    2.14    2.32
   5   8   1   31.18    4.09
  -5   8  -1   28.46    3.65
   5  -8   1   31.57    8.96
   5  -8   1   25.22    3.80
  -5  -8  -1   24.98    2.71
  -5  -8  -1   27.62    3.09
   5   8   2    2.70    1.46
  -5   8  -2    0.84    0.72
   5  -8   2    4.13    3.28
   5  -8   2    1.27    1.06
  -5  -8  -2    2.63    1.55
  -5  -8  -2    2.00    2.56
   5   8   3    4.96    4.16
   5  -8   3    5.74    4.32
  -5  -8  -3    3.55    3.34
   5  -8   3    4.47    1.60
  -5  -8  -3    4.17    1.10
   5   8   4   62.54    5.21
   5   8   4   68.82    4.81
  -5  -8  -4   67.88    7.98
   5  -8   4   55.59    5.28
   5  -8   4   60.40    5.94
   5   8   5   94.41    6.30
   5   8   5   93.81    5.22
  -5  -8  -5   86.46    4.93
   5  -8   5   85.80    7.15
   5   8   6   22.25    7.65
   5   8   6   25.72    8.97
  -5  -8  -6   23.74    5.26
   5  -8   6   23.01    8.61
   5  -8   6   19.31    7.51
   5   8   7   29.17    8.22
   5   8   7   29.70    7.76
  -5  -8  -7   33.47    6.28
   5  -8   7   28.73    9.64
   5  -8   7   25.90    7.77
   5   8   8    1.65    3.00
   5   8   8    8.41    4.45
  -5  -8  -8    2.46    4.74
   5  -8   8    4.95    3.54
   5  -8   8    5.18    3.37
   5   8   9   53.01   13.87
   5   8   9   70.19    6.57
  -5  -8  -9   61.23    7.36
   5  -8   9   60.65    6.18
   5  -8   9   58.80    5.28
   5   8  10    0.72    1.61
   5   8  10    3.13    3.32
  -5  -8 -10   -1.60    4.17
   5  -8  10    2.04    3.16
   5  -8  10    2.22    3.23
   5   8  11    1.87    2.63
   5   8  11    3.18    2.47
  -5  -8 -11   -1.16    3.98
   5  -8  11   -1.32    3.29
   5  -8  11    1.04    3.32
   5   9 -14    2.59    3.01
  -5   9  14   -0.77    4.28
  -5  -9  14    2.33    3.44
   5   9 -13   32.05   14.71
  -5   9  13   35.18   17.95
  -5  -9  13   32.52   15.54
  -5   9  12   17.86    5.95
   5   9 -12   13.83    5.29
   5  -9 -12   15.94    3.68
  -5  -9  12   19.77   12.74
  -5   9  11   -2.10    4.12
   5   9 -11   -0.46    2.92
   5  -9 -11    0.82    2.01
  -5  -9  11    3.86    5.10
  -5   9  10   16.62    7.12
   5   9 -10    8.72    4.74
   5  -9 -10    8.94    2.97
  -5  -9  10    7.27    5.11
  -5   9   9    2.82    3.94
   5   9  -9    2.08    3.12
   5  -9  -9    1.50    2.39
  -5  -9   9    1.48    3.52
  -5   9   8    1.85    3.10
   5   9  -8    1.34    2.32
  -5  -9   8    1.70    1.62
  -5  -9   8    0.47    1.69
   5   9  -7   50.23    5.70
  -5   9   7   56.13    4.43
   5  -9  -7   52.74    5.56
  -5  -9   7   49.53    5.82
  -5  -9   7   49.73    8.02
   5   9  -6  185.99    7.80
  -5   9   6  186.05    7.98
  -5  -9   6  175.16    9.62
   5  -9  -6  181.16    9.46
  -5  -9   6  179.34   12.30
   5   9  -5   26.73    8.16
  -5   9   5   29.49    7.75
  -5  -9   5   25.48    7.90
   5  -9  -5   27.78    4.22
  -5  -9   5   26.89    5.61
   5   9  -4   52.07    7.06
  -5   9   4   47.86   10.20
  -5  -9   4   41.44    7.06
   5  -9  -4   51.76    7.94
  -5  -9   4   45.36    4.50
   5   9  -3   72.08    4.52
  -5   9   3   68.37    4.90
  -5  -9   3   78.32    4.62
   5  -9  -3   78.25    6.89
  -5  -9   3   74.82    7.66
  -5   9   2   38.55    3.68
  -5  -9   2   37.42    3.34
  -5  -9   2   36.33    3.98
   5  -9  -2   40.93    3.67
   5   9  -1   17.96    5.63
  -5   9   1   16.69    4.06
   5  -9  -1   23.06    6.90
   5  -9  -1   14.88    3.38
  -5  -9   1   17.51    5.58
  -5  -9   1   18.29    6.38
   5   9   0  157.20    8.63
  -5   9   0  141.38    6.03
   5  -9   0  146.95    7.76
   5  -9   0  153.79    6.03
  -5  -9   0  151.28   11.96
  -5  -9   0  161.99    8.13
   5   9   1    1.23    2.77
  -5   9  -1    0.74    1.03
   5  -9   1    0.11    3.29
   5  -9   1   -0.02    1.56
  -5  -9  -1    1.69    1.55
  -5  -9  -1    1.74    2.17
   5   9   2   45.18    7.98
  -5  -9  -2   48.64    5.30
   5  -9   2   43.77    3.21
  -5  -9  -2   41.03    5.27
   5   9   3   30.83   10.08
   5  -9   3   33.65    5.35
  -5  -9  -3   33.08   10.15
   5  -9   3   32.81    4.03
  -5  -9  -3   27.66    8.56
   5   9   4    7.33    4.33
   5   9   4    3.79    3.16
  -5  -9  -4    1.80    1.61
   5  -9   4    4.28    2.42
   5  -9   4    1.74    2.74
   5   9   5    1.19    2.41
   5   9   5   -1.47    3.58
  -5  -9  -5    7.28    5.94
   5  -9   5    3.21    2.95
   5  -9   5    1.38    1.04
   5   9   6   13.79    5.17
   5   9   6   15.31    4.44
  -5  -9  -6   16.66    5.60
   5  -9   6   14.38    7.76
   5  -9   6   13.33    5.56
   5   9   7    4.34    2.57
   5   9   7    2.16    3.30
  -5  -9  -7    0.26    4.39
   5  -9   7    6.21    4.85
   5  -9   7    2.47    1.74
   5   9   8  103.45    5.55
   5   9   8  104.63   10.16
  -5  -9  -8  101.36    7.73
   5  -9   8   91.67    7.32
   5  -9   8   87.60   11.93
   5   9   9   15.91    6.80
   5   9   9   12.02    5.74
  -5  -9  -9   18.54    5.88
   5  -9   9   20.70    5.68
   5  -9   9   13.57    4.22
   5   9  10   28.16    4.32
   5   9  10   21.88   10.49
  -5  -9 -10   26.98    6.34
   5  -9  10   19.86    9.44
   5  -9  10   19.68   14.07
   5   9  11    5.87    4.94
   5   9  11   14.76    5.34
  -5  -9 -11   17.40    5.95
   5  -9  11    9.38    5.91
   5  -9  11    8.75    5.35
   5  10 -14    0.36    2.35
  -5  10  14    1.11    4.83
  -5 -10  14    3.97    4.33
   5  10 -13   58.22   11.88
  -5  10  13   76.32    9.40
  -5 -10  13   64.13    7.08
  -5  10  12   22.57   10.21
   5  10 -12   27.11    7.47
   5 -10 -12   22.88    4.08
  -5 -10  12   23.31    5.08
  -5  10  11   48.77    6.65
   5  10 -11   42.57    7.80
   5 -10 -11   53.41    8.24
  -5 -10  11   53.74    7.18
  -5  10  10    3.14    4.08
   5  10 -10    1.31    3.07
   5 -10 -10    2.39    2.60
  -5 -10  10    4.94    5.90
  -5  10   9  122.75   15.05
   5  10  -9  124.77    7.44
   5 -10  -9  114.63    7.62
  -5 -10   9  112.56   11.78
  -5  10   8    4.63    3.45
   5  10  -8   10.06    3.86
  -5 -10   8    7.39    2.79
  -5 -10   8    6.46    5.78
   5  10  -7  246.28   11.25
  -5  10   7  253.52    9.64
   5 -10  -7  253.04    9.44
  -5 -10   7  243.81    7.87
  -5 -10   7  241.54   15.54
   5  10  -6  134.85    6.35
  -5  10   6  139.11    6.84
  -5 -10   6  133.53    5.84
   5 -10  -6  157.10    9.55
  -5 -10   6  135.16    7.18
   5  10  -5  183.86    9.29
  -5  10   5  172.94   11.29
  -5 -10   5  183.59   11.30
   5 -10  -5  178.27   10.05
  -5 -10   5  180.34   14.51
   5  10  -4    9.80    5.42
  -5  10   4    0.99    2.52
  -5 -10   4    1.85    3.43
   5 -10  -4    3.20    2.66
  -5 -10   4    0.56    3.15
   5  10  -3  176.04    7.98
  -5  10   3  167.34    7.10
  -5 -10   3  161.29    7.66
   5 -10  -3  172.55   14.95
  -5 -10   3  156.91    8.49
   5  10  -2    4.07    2.98
  -5  10   2    0.86    2.27
  -5 -10   2    0.24    2.45
   5 -10  -2    2.32    2.39
  -5 -10   2    2.13    2.70
  -5  10   1  294.66    5.34
  -5 -10   1  324.30   10.22
  -5 -10   1  339.90   16.88
   5 -10  -1  316.56    9.96
   5  10   0   25.96    4.37
  -5  10   0   18.87    4.09
   5 -10   0   25.90    6.28
   5 -10   0   21.53    3.44
  -5 -10   0   29.20    6.72
  -5 -10   0   25.15    4.35
   5  10   1  929.33   29.54
  -5  10  -1  793.49   24.75
  -5 -10  -1  949.52   30.26
   5 -10   1  897.78   30.04
   5 -10   1  884.01   27.78
   5  10   2   62.88    7.39
   5 -10   2   59.19    6.38
  -5 -10  -2   59.10    6.03
   5 -10   2   63.41    3.92
  -5 -10  -2   67.02    5.71
   5  10   3  677.74   21.14
   5 -10   3  639.92   23.54
  -5 -10  -3  665.88   20.47
   5 -10   3  639.68   18.81
  -5 -10  -3  623.83   24.46
   5  10   4   38.77   12.77
   5  10   4   34.91    9.50
  -5 -10  -4   35.25    9.87
   5 -10   4   31.69    9.89
   5 -10   4   29.32    3.20
   5  10   5  627.24   22.32
   5  10   5  675.34   24.28
  -5 -10  -5  616.90   32.16
   5 -10   5  576.87   23.91
   5 -10   5  598.43   19.51
   5  10   6   -0.01    1.09
   5  10   6    1.71    1.86
  -5 -10  -6    1.54    4.61
   5 -10   6   -1.78    3.47
   5 -10   6    2.05    2.40
   5  10   7  199.97   11.35
   5  10   7  196.14   10.29
  -5 -10  -7  173.25   15.03
   5 -10   7  169.49    9.97
   5 -10   7  163.64    9.01
   5  10   8   13.62    4.82
  -5 -10  -8   12.81    4.67
   5 -10   8    5.44    4.15
   5 -10   8   12.05    5.44
   5  10   9   86.12    6.15
   5  10   9   74.67    6.16
  -5 -10  -9   86.95    8.54
   5 -10   9   60.02   18.45
   5 -10   9   58.47    8.60
   5  10  10   33.97    4.79
   5  10  10   29.69    6.75
  -5 -10 -10   39.44    8.45
   5 -10  10   30.08    6.75
   5 -10  10   32.08    8.33
   5  11 -13    7.24    3.41
  -5  11  13    7.60    6.71
  -5 -11  13    1.80    2.74
  -5  11  12   73.65   16.80
   5  11 -12   88.38    8.73
   5 -11 -12   87.18   10.82
  -5 -11  12   73.38   11.88
  -5  11  11    6.30    4.83
   5  11 -11   10.10    5.21
   5 -11 -11    8.16    5.12
  -5 -11  11    8.30    5.86
  -5  11  10  130.99   23.36
   5  11 -10  146.16    9.05
   5 -11 -10  140.33   11.88
  -5 -11  10  137.15   10.57
  -5  11   9   28.89    5.16
   5  11  -9   30.04    7.08
   5 -11  -9   28.10    7.70
  -5 -11   9   30.20    6.52
  -5  11   8  154.99   10.22
   5  11  -8  143.30   15.39
   5 -11  -8  156.20   12.53
  -5 -11   8  159.65    9.51
   5  11  -7    6.12    4.64
  -5  11   7    0.29    3.53
  -5 -11   7    7.45    2.41
   5 -11  -7    5.90    3.51
  -5 -11   7    1.93    3.70
   5  11  -6  897.76   32.66
  -5  11   6  860.00   36.31
  -5 -11   6  867.61   31.07
   5 -11  -6  913.29   33.49
  -5 -11   6  839.31   32.24
   5  11  -5   41.10    5.04
  -5  11   5   38.23   12.23
  -5 -11   5   38.01    4.79
   5 -11  -5   46.50    6.57
  -5 -11   5   41.41   11.91
   5  11  -4  757.68   21.88
  -5  11   4  781.48   23.34
  -5 -11   4  747.33   22.53
   5 -11  -4  732.39   25.60
  -5 -11   4  706.44   28.34
   5  11  -3   24.62    5.47
  -5  11   3   18.64    7.16
  -5 -11   3   22.63    8.35
   5 -11  -3   23.28    5.30
  -5 -11   3   23.17    6.25
   5  11  -2  440.63   14.46
  -5  11   2  396.83   16.00
  -5 -11   2  419.57   18.87
   5 -11  -2  426.44   13.73
  -5 -11   2  427.72   20.05
   5  11  -1    1.72    3.06
  -5  11   1   -1.02    1.73
  -5 -11   1    5.45    4.38
   5 -11  -1    5.73    4.68
  -5 -11   1    2.63    1.44
   5  11   0  350.18   15.24
  -5  11   0  304.12   10.30
  -5 -11   0  345.98   13.83
   5 -11   0  330.90   11.39
  -5 -11   0  341.74   14.33
   5  11   1   53.40    5.36
  -5 -11  -1   54.76    6.25
  -5 -11  -1   56.66    5.82
   5 -11   1   51.22   11.09
   5  11   2  462.33   18.36
   5 -11   2  386.58   17.00
  -5 -11  -2  472.47   18.58
   5 -11   2  450.10   17.68
  -5 -11  -2  442.68   17.60
   5  11   3   30.32    5.76
   5 -11   3   26.92   10.98
  -5 -11  -3   28.21    8.45
   5 -11   3   21.01    4.97
  -5 -11  -3   29.59    8.78
   5  11   4  284.03   13.62
   5  11   4  310.76   15.89
  -5 -11  -4  292.96   15.90
   5 -11   4  279.76   17.69
   5 -11   4  273.58   13.97
   5  11   5  121.66    7.58
   5  11   5  123.96    7.98
  -5 -11  -5  120.09   10.70
   5 -11   5  110.20   10.57
   5 -11   5  122.00    5.41
   5  11   6  264.90   19.50
   5  11   6  276.39   12.78
  -5 -11  -6  269.43   20.70
   5 -11   6  266.32   12.93
   5 -11   6  241.32   15.99
   5  11   7    2.77    2.51
   5  11   7    3.38    2.92
  -5 -11  -7    4.76    4.51
   5 -11   7    7.60    3.68
   5 -11   7    7.86    4.12
   5  11   8  178.56   12.48
   5  11   8  185.51   11.56
  -5 -11  -8  181.86   11.45
   5 -11   8  181.61    9.78
   5 -11   8  166.82    9.01
   5  11   9   34.01    5.56
   5  11   9   26.10    4.34
  -5 -11  -9   29.12    7.32
   5 -11   9   27.28    9.40
   5 -11   9   19.21    8.99
  -5  12  12   27.13    7.13
   5  12 -12   29.87    6.92
   5 -12 -12   16.35   10.49
  -5 -12  12   22.04   13.96
  -5  12  11   96.05   22.27
   5  12 -11   78.97   16.72
   5 -12 -11   91.92   13.79
  -5 -12  11   79.96   19.16
  -5  12  10   25.36    5.05
   5  12 -10   20.44    7.81
   5 -12 -10   18.77    8.11
  -5 -12  10   24.03    5.08
  -5  12   9   58.62    6.20
   5  12  -9   50.15    5.06
   5 -12  -9   47.68    6.00
  -5 -12   9   47.50    5.50
  -5  12   8   30.89   10.69
   5  12  -8   27.54    5.89
   5 -12  -8   33.11    4.51
  -5 -12   8   28.63    5.87
   5  12  -7  164.60    9.72
  -5  12   7  176.39   10.10
   5 -12  -7  166.40    6.07
  -5 -12   7  154.82    5.75
  -5 -12   7  172.83   11.82
   5  12  -6    9.55    4.01
  -5  12   6   10.94    5.47
  -5 -12   6   10.38    3.23
   5 -12  -6   10.58    5.16
  -5 -12   6    9.55    4.19
   5  12  -5  204.11    9.39
  -5  12   5  239.89   10.98
  -5 -12   5  198.85    9.71
   5 -12  -5  216.97   10.96
  -5 -12   5  213.96   12.33
   5  12  -4  217.02   10.73
  -5  12   4  207.01   13.57
  -5 -12   4  207.11   10.34
   5 -12  -4  209.66   10.02
  -5 -12   4  207.91   11.87
   5  12  -3  295.12   12.87
  -5  12   3  269.04   16.13
  -5 -12   3  300.35   15.95
   5 -12  -3  298.81   14.50
  -5 -12   3  286.64   13.23
  -5  12   2   31.83    7.52
   5  12  -2   38.87   12.77
  -5 -12   2   40.48    5.19
  -5 -12   2   38.54   11.98
   5  12  -1  203.42   12.09
  -5  12   1  176.62    8.75
  -5 -12   1  206.65    9.85
   5 -12  -1  191.76    9.51
  -5 -12   1  193.25   15.19
   5  12   0   31.91   10.00
  -5  12   0   24.47    6.49
  -5 -12   0   27.87   11.51
   5 -12   0   27.62    8.76
  -5 -12   0   31.49    9.43
   5  12   1  278.72   13.81
  -5 -12  -1  285.27   13.18
  -5 -12  -1  258.69   10.10
   5 -12   1  259.73   20.39
   5  12   2   38.69   13.32
  -5 -12  -2   38.95    4.77
  -5 -12  -2   38.69   10.77
   5 -12   2   37.36   11.60
   5  12   3  302.87   15.17
  -5 -12  -3  295.41   15.16
  -5 -12  -3  304.25   14.31
   5 -12   3  281.30   15.48
   5  12   4    2.81    2.47
   5  12   4    3.80    3.20
  -5 -12  -4    1.39    3.53
   5 -12   4   -0.39    3.87
   5 -12   4    2.36    1.48
   5  12   5  173.23   10.12
   5  12   5  160.65    8.83
  -5 -12  -5  158.14    9.46
   5 -12   5  152.30   17.36
   5 -12   5  147.85    8.97
   5  12   6    4.02    2.98
   5  12   6    8.68    4.85
  -5 -12  -6    9.41    6.60
   5 -12   6    5.68    3.30
   5 -12   6    6.05    3.19
   5  12   7  132.10   10.79
   5  12   7  133.70    8.51
  -5 -12  -7  116.72   20.05
   5 -12   7  122.66    9.25
   5 -12   7  125.67    6.81
   5  12   8    4.65    3.00
   5  12   8    2.74    2.71
  -5 -12  -8    6.06    5.94
   5 -12   8    5.93    5.49
   5 -12   8    6.52    2.94
  -5  13  11   25.93   13.31
   5  13 -11   26.71   14.72
   5 -13 -11   30.86    4.57
  -5 -13  11   29.82    6.79
  -5  13  10    1.88    4.47
   5  13 -10    8.66    5.12
   5 -13 -10    6.78    2.85
  -5 -13  10    7.51    6.09
  -5  13   9  100.66   17.02
   5  13  -9  105.21    5.85
   5 -13  -9  120.52    6.88
  -5 -13   9   98.92    7.23
  -5  13   8   59.23    5.60
   5  13  -8   56.33    4.81
   5 -13  -8   54.88    6.32
  -5 -13   8   53.79    9.01
  -5  13   7    6.30    4.56
   5  13  -7    7.93    4.17
   5 -13  -7   10.83    3.86
  -5 -13   7    9.50    3.74
   5  13  -6   25.39    4.44
  -5  13   6   23.29    9.99
  -5 -13   6   26.48    9.31
   5 -13  -6   30.44    4.01
  -5 -13   6   28.71   11.02
   5  13  -5  161.42   13.60
  -5  13   5  181.43    8.69
  -5 -13   5  169.81   10.89
   5 -13  -5  181.46    9.76
  -5 -13   5  156.04    9.95
   5  13  -4  147.16    7.80
  -5  13   4  135.56    5.62
  -5 -13   4  132.01    8.32
   5 -13  -4  136.44   11.95
  -5 -13   4  134.13    9.93
   5  13  -3   83.81    7.49
  -5  13   3   75.45    4.98
  -5 -13   3   80.53    5.87
   5 -13  -3   79.84   11.61
  -5 -13   3   81.77   10.64
   5  13  -2   99.86    9.14
  -5  13   2   85.57   10.99
  -5 -13   2   96.97    8.75
   5 -13  -2  109.64   10.64
  -5 -13   2   94.15   10.48
   5  13  -1   25.94   11.22
  -5  13   1   21.44    6.49
  -5 -13   1   31.40    4.52
   5 -13  -1   22.98   11.31
  -5 -13   1   27.31    5.97
   5  13   0  235.56   12.64
  -5 -13   0  233.69   12.11
  -5 -13   0  213.24   18.37
   5 -13   0  222.08   12.22
   5  13   1   15.27    6.51
  -5 -13  -1   13.48    8.82
  -5 -13  -1   12.27    3.84
   5 -13   1    8.44    3.92
   5  13   2  186.38   10.09
  -5 -13  -2  193.92   14.15
  -5 -13  -2  175.93   18.60
   5 -13   2  192.16    9.79
   5  13   3   10.88    4.42
  -5 -13  -3   12.14    5.61
  -5 -13  -3    7.02    4.53
   5 -13   3   14.52    6.16
   5  13   4  111.60    8.69
   5  13   4  107.17   17.75
  -5 -13  -4  101.12    8.21
   5 -13   4   90.61   10.89
   5  13   5   81.30    8.53
   5  13   5   85.54    6.78
  -5 -13  -5   65.63   18.97
   5 -13   5   80.90   11.50
   5  13   6  161.67   11.45
   5  13   6  176.31    9.22
  -5 -13  -6  167.99   10.04
   5 -13   6  141.31   21.60
   5  13   7   11.98    5.78
   5  13   7   11.25    5.78
  -5 -13  -7   16.05    7.53
   5 -13   7   13.53    5.95
  -5  14  10   81.48   12.47
   5  14 -10   69.02    9.05
   5 -14 -10   84.86    5.78
  -5 -14  10   83.12    7.01
  -5  14   9    9.26    5.55
   5  14  -9    4.91    4.99
   5 -14  -9    6.76    2.65
  -5 -14   9    2.82    4.11
  -5  14   8   81.30    7.02
   5  14  -8   64.11   13.52
   5 -14  -8   64.81   14.44
  -5 -14   8   80.04    7.27
   5  14  -7    1.46    2.85
  -5  14   7    1.58    2.16
   5 -14  -7    0.44    3.23
  -5 -14   7    0.97    2.75
  -5 -14   7    2.31    3.17
   5  14  -6  240.24   12.50
  -5  14   6  220.25   16.41
  -5 -14   6  227.13   13.55
   5 -14  -6  205.57   18.22
  -5 -14   6  214.88   11.62
   5  14  -5   16.37    4.30
  -5  14   5   11.05    3.31
  -5 -14   5   10.65    4.85
   5 -14  -5    9.93    5.95
  -5 -14   5    7.91    3.72
   5  14  -4  187.14   11.40
  -5  14   4  172.50   10.87
  -5 -14   4  158.79   13.86
   5 -14  -4  179.24   13.49
  -5 -14   4  178.57   14.45
   5  14  -3   25.66    5.33
  -5  14   3   21.12    6.20
  -5 -14   3   24.35    4.34
   5 -14  -3   30.45    6.91
  -5 -14   3   29.40    9.07
   5  14  -2   79.40    7.93
  -5  14   2   72.19    5.61
  -5 -14   2   70.17   12.73
   5 -14  -2   83.48    7.14
  -5 -14   2   67.02    7.52
   5  14  -1   10.00    4.93
  -5 -14   1    9.03    3.89
  -5 -14   1   11.41    4.12
   5 -14  -1   14.31    5.13
   5  14   0   43.23    9.34
  -5 -14   0   39.58    5.93
  -5 -14   0   38.70    5.70
   5 -14   0   29.94   15.61
   5  14   1    3.28    3.89
  -5 -14  -1    3.47    3.24
  -5 -14  -1    3.18    2.30
   5 -14   1    3.02    2.79
   5  14   2   10.42    5.41
  -5 -14  -2    5.88    3.61
  -5 -14  -2    6.96    3.58
   5 -14   2   10.27    6.50
   5  14   3    5.82    6.14
  -5 -14  -3    3.35    4.89
  -5 -14  -3    3.41    3.16
   5 -14   3    8.98    5.77
   5  14   4    0.22    2.28
   5  14   4    4.48    4.94
  -5 -14  -4    6.09    6.37
   5 -14   4    1.68    3.89
   5  14   5    2.86    2.22
   5  14   5    3.36    2.95
  -5 -14  -5    0.81    2.34
   5 -14   5   -0.69    2.84
   5  14   6    3.88    3.19
   5  14   6    0.38    2.74
  -5 -14  -6    4.08    5.14
   5 -14   6    4.00    5.20
  -5  15   9   47.29   15.64
   5  15  -9   74.03    6.16
   5 -15  -9   63.62   12.32
  -5 -15   9   66.91    7.05
  -5  15   8    4.46    3.40
   5  15  -8    2.67    2.51
   5 -15  -8    4.82    3.77
  -5 -15   8    8.37    4.27
  -5  15   7   49.12   15.30
   5  15  -7   61.04   12.19
   5 -15  -7   48.93   19.21
  -5 -15   7   62.33    9.50
   5  15  -6    5.02    5.01
  -5  15   6    1.84    4.74
  -5 -15   6    4.64    4.06
   5 -15  -6    1.68    2.48
  -5 -15   6    2.12    2.25
   5  15  -5   72.66   15.92
  -5  15   5   73.16   15.47
  -5 -15   5   68.56    7.88
   5 -15  -5   68.59    7.94
  -5 -15   5   73.52    6.91
   5  15  -4    1.43    4.02
  -5  15   4    2.53    3.48
  -5 -15   4    0.72    3.19
   5 -15  -4    5.45    5.11
  -5 -15   4    1.40    1.53
   5  15  -3  145.12    9.08
  -5  15   3  121.03    6.82
  -5 -15   3  131.58   16.02
   5 -15  -3  144.49    8.33
  -5 -15   3  132.60    6.84
   5  15  -2    6.02    5.20
  -5  15   2    0.58    1.16
  -5 -15   2    4.80    3.57
   5 -15  -2    0.85    4.05
  -5 -15   2    3.45    2.95
   5  15  -1   71.86   15.26
  -5 -15   1   66.36    5.89
  -5 -15   1   60.42    9.27
   5 -15  -1   66.15   12.02
   5  15   0    5.58    5.95
  -5 -15   0   -0.28    3.41
  -5 -15   0    3.08    2.58
   5 -15   0    6.55    5.48
   5  15   1    3.14    2.71
  -5 -15  -1    7.11    5.27
  -5 -15  -1    2.75    1.86
   5 -15   1    3.80    3.70
   5  15   2   17.39    7.38
  -5 -15  -2   26.14    5.44
  -5 -15  -2   18.85    6.22
   5 -15   2   17.75    8.47
   5  15   3   23.65    5.59
  -5 -15  -3   16.81    5.39
  -5 -15  -3   14.36    8.42
   5 -15   3   18.34   11.40
   5  15   4   17.38    4.98
   5  15   4   11.13    5.82
  -5 -15  -4   11.66    6.47
   5 -15   4   10.26    5.26
   5  15   5   19.17    8.19
  -5 -15  -5   13.19    8.46
  -5  16   7    1.29    2.04
   5  16  -7    2.33    5.54
   5 -16  -7    1.66    1.63
  -5 -16   7    0.26    2.48
   5  16  -6   32.23    8.94
  -5  16   6   27.47   12.43
  -5 -16   6   16.28    9.91
   5 -16  -6   39.69    5.97
  -5 -16   6   33.79    4.99
   5  16  -5    2.48    4.06
  -5  16   5   -0.26    3.30
  -5 -16   5    3.68    2.83
   5 -16  -5    0.79    2.28
  -5 -16   5   -0.06    2.79
   5  16  -4    1.51    3.90
  -5  16   4    1.01    2.06
  -5 -16   4    0.37    3.24
   5 -16  -4   -2.30    3.60
  -5 -16   4   -2.02    2.70
   5  16  -3    2.65    6.08
  -5  16   3    5.25    6.90
  -5 -16   3    0.90    3.90
   5 -16  -3    1.98    3.14
  -5 -16   3    1.90    1.78
   5  16  -2    3.31    4.21
  -5 -16   2    5.86    4.98
  -5 -16   2    1.15    1.66
   5 -16  -2    4.55    2.74
   5  16  -1    1.05    2.99
  -5 -16   1    3.39    3.71
  -5 -16   1    1.71    1.79
   5 -16  -1    1.77    3.43
   5  16   0    4.77    6.36
  -5 -16   0    5.19    4.32
  -5 -16   0    6.27    5.43
   5 -16   0    6.24    4.95
   5  16   1    2.88    6.14
  -5 -16  -1    1.50    2.32
  -5 -16  -1    2.54    2.47
   5 -16   1    1.96    4.62
   5  16   2   -0.04    4.16
   5 -16   2    1.17    3.41
  -5 -16  -2    4.19    4.12
   5  16   3    5.97    2.54
   5 -16   3    3.86    3.63
  -5 -16  -3    7.08    4.59
   5  17  -3    3.60    1.60
  -5 -17   3    0.38    1.38
  -5 -17   3    3.70    2.42
   5 -17  -3    0.39    3.24
   5  17  -2    2.46    3.89
  -5 -17   2    3.51    3.58
  -5 -17   2    1.26    2.09
   5 -17  -2    1.96    4.25
   5  17  -1   -1.78    4.02
  -5 -17   1    1.77    3.66
  -5 -17   1    2.08    1.41
   5 -17  -1   12.43   15.04
  -6   0  17   35.08   11.66
  -6   0  17   36.66   14.27
  -6   0  16   22.73   10.33
  -6   0  16   40.88    9.37
  -6   0  15   42.62   16.85
  -6   0  15   74.51   15.09
  -6   0  14   33.80   11.09
  -6   0  14   47.91   12.45
  -6   0  13  224.36    9.93
  -6   0  13  201.61   17.76
  -6   0  12   16.61    5.48
  -6   0  12   16.84    4.76
  -6   0  11  272.05    9.62
  -6   0  11  249.93    9.97
  -6   0  10    1.83    2.36
  -6   0  10    3.43    1.76
  -6   0   9  107.28    7.25
  -6   0   9  100.27    5.01
  -6   0   8  246.55    8.67
  -6   0   8  244.30    9.96
  -6   0   7 1419.18   18.02
  -6   0   7 1461.98   20.60
   6   0  -6  137.99    2.99
   6   0  -6  144.81    3.16
  -6   0   6  130.81    6.71
  -6   0   6  132.67    4.69
   6   0  -5 1057.99   12.24
   6   0  -5 1103.43   12.68
  -6   0   5 1103.65   14.22
  -6   0   5 1101.99   15.67
  -6   0   4  321.31    6.36
  -6   0   4  304.04    7.32
  -6   0   4  302.84    7.08
  -6   0   3  161.51    4.52
  -6   0   3  160.06    4.66
  -6   0   3  161.61    5.26
  -6   0   2  817.95    9.23
  -6   0   2  774.26   11.02
   6   0  -2  777.77    8.99
  -6   0   1 3469.25   33.30
  -6   0   1 3340.77   32.25
   6   0  -1 3302.93   31.06
  -6   0   0 1391.91   15.18
   6   0   0 1371.17   14.77
   6   0   0 1366.32   13.75
  -6   0  -1 1253.89   16.72
   6   0   1 1310.71   17.05
   6   0   1 1296.91   16.02
  -6   0  -2 1723.35   22.31
   6   0   2 1834.26   23.11
   6   0   2 1797.29   20.76
  -6   0  -3 2024.84   29.52
   6   0   3 2174.15   27.34
   6   0   3 2158.50   24.47
  -6   0  -4 1939.56   39.04
   6   0   4 1991.69   36.43
   6   0   4 1994.27   34.50
   6   0   5  950.95   23.98
   6   0   5  948.52   21.86
   6   0   6  359.33   10.15
  -6   0  -7  478.91   21.69
   6   0   7  469.70   15.51
  -6   0  -8   98.51   11.27
   6   0   8   82.47    6.34
  -6   0  -9  770.68   21.32
   6   0   9  732.82   34.09
  -6   0 -10   22.34    7.87
   6   0  10   25.28    6.17
  -6   0 -11  359.50   14.31
   6   0  11  365.49   14.44
  -6   0 -12   25.98    8.92
   6   0  12   23.97   10.29
  -6   1  17    4.83    4.03
  -6   1  17    5.49    3.21
  -6  -1  17    7.17    3.16
  -6  -1  17   14.34    4.94
  -6   1  16    7.97    4.95
  -6   1  16   11.60    5.48
  -6  -1  16    3.53    3.07
  -6  -1  16    3.77    3.62
  -6   1  15   12.35    5.69
  -6   1  15   17.51    4.77
  -6  -1  15   15.29    5.89
  -6  -1  15   12.82    5.40
  -6   1  14   73.11    6.78
  -6   1  14   85.80   20.24
  -6  -1  14   81.23    5.56
  -6  -1  14   78.30    7.89
  -6   1  13   75.92   12.61
  -6   1  13   83.18    8.33
  -6  -1  13   76.50    5.76
  -6  -1  13   92.05    8.54
  -6   1  12   83.72    4.82
  -6   1  12   86.93   15.20
  -6  -1  12   83.85   11.62
  -6  -1  12   81.61    5.35
  -6   1  11    1.12    1.54
  -6   1  11    4.09    3.17
  -6  -1  11    3.04    2.01
  -6  -1  11    2.42    2.80
  -6   1  10  226.65    9.66
  -6   1  10  208.12   10.19
  -6  -1  10  229.39    9.71
  -6  -1  10  208.86   10.54
  -6   1   9  293.29    9.13
  -6   1   9  280.53    8.64
   6  -1  -9  310.27    5.52
  -6  -1   9  297.27    9.42
  -6   1   8   98.29    4.39
  -6   1   8   98.01    4.04
   6  -1  -8   93.39    1.14
  -6  -1   8   97.69    3.63
  -6  -1   8   84.30    4.35
   6  -1  -8   85.76    1.00
  -6   1   7  975.31   14.83
  -6   1   7  972.39   13.18
   6  -1  -7  964.07   10.80
  -6  -1   7  979.62   14.36
  -6  -1   7  939.55   13.02
  -6   1   6  883.53   12.05
  -6   1   6  894.57   13.55
  -6  -1   6  889.36   12.47
  -6  -1   6  901.74   13.40
   6  -1  -6  916.00   10.67
  -6   1   5  872.19   12.22
   6   1  -5  854.10    9.84
  -6   1   5  853.38   11.25
  -6  -1   5  872.17   10.04
   6  -1  -5  873.80   10.41
  -6  -1   5  839.16   12.11
  -6  -1   5  853.44   12.02
  -6   1   4  607.32    8.58
  -6   1   4  613.37    7.98
   6  -1  -4  624.87    6.83
  -6  -1   4  601.32   10.81
  -6  -1   4  595.71    8.37
  -6  -1   4  637.39    6.69
  -6   1   3 1429.93   14.50
   6   1  -3 1401.03   14.95
  -6   1   3 1389.89   14.33
  -6   1   3 1387.33   15.01
  -6  -1   3 1466.05   14.28
  -6  -1   3 1394.52   14.95
  -6   1   2  216.74    6.73
   6   1  -2  202.35    4.96
  -6   1   2  206.33    8.04
  -6   1   2  206.82    4.92
  -6  -1   2  220.94    5.51
  -6  -1   2  211.78    7.42
  -6   1   1  116.74    3.84
  -6   1   1  108.60    4.11
   6   1  -1  109.80    4.71
  -6  -1   1  112.04    3.61
  -6  -1   1  107.67    3.90
   6  -1  -1  112.21    3.27
  -6   1   0 2044.88   21.21
   6   1   0 2113.54   20.55
   6  -1   0 2086.27   20.97
  -6  -1   0 2064.41   22.63
   6  -1   0 2055.95   19.34
  -6   1  -1  194.73    6.26
   6   1   1  201.09    6.54
   6   1   1  196.62    5.38
  -6  -1  -1  188.60    5.73
   6  -1   1  200.94    5.83
   6  -1   1  205.15    5.17
  -6   1  -2  553.07   10.00
   6   1   2  590.04   13.09
   6   1   2  619.71    9.43
  -6  -1  -2  555.81    9.82
   6  -1   2  618.72    9.33
   6  -1   2  617.24    7.77
  -6   1  -3  810.22   13.95
   6   1   3  815.95   12.59
   6   1   3  814.91   10.39
   6  -1   3  815.76   11.82
   6  -1   3  806.12    9.37
  -6  -1  -3  807.48   12.65
  -6   1  -4  805.79   16.93
   6   1   4  842.05   16.94
   6   1   4  806.69   16.18
   6  -1   4  817.10   16.10
   6  -1   4  803.18   14.28
  -6  -1  -4  821.94   17.68
  -6   1  -5  478.13   16.56
   6   1   5  484.79   12.54
   6   1   5  499.19   14.26
   6  -1   5  477.91   13.39
  -6   1  -6  630.46   20.46
   6   1   6  621.32   14.64
   6   1   6  653.73   15.85
   6  -1   6  623.87   17.35
  -6   1  -7  138.06   11.69
   6   1   7  128.08    5.12
   6  -1   7  138.44    6.08
  -6  -1  -7  143.91   11.60
  -6   1  -8  483.95   21.03
   6   1   8  503.45   19.66
   6  -1   8  484.37   18.82
  -6  -1  -8  513.27   19.91
  -6   1  -9  248.19   14.23
   6   1   9  239.87   13.65
   6  -1   9  247.66   13.10
  -6  -1  -9  241.54   15.91
  -6   1 -10  211.53   20.25
   6   1  10  190.78   10.36
   6  -1  10  209.91   14.60
  -6  -1 -10  203.60   21.24
  -6   1 -11   96.11   10.70
   6   1  11   88.83    7.21
   6  -1  11   84.68    6.56
  -6  -1 -11   93.61    7.18
  -6   1 -12   72.49   18.14
   6   1  12   88.24    7.91
   6  -1  12   79.07   13.44
  -6   2  17    8.42    4.37
  -6  -2  17    5.11    3.77
  -6  -2  17    8.31    4.64
  -6   2  16    1.70    1.92
  -6   2  16   -0.88    3.76
  -6  -2  16    1.42    2.24
  -6  -2  16    1.54    2.78
  -6   2  15   38.20   13.07
  -6   2  15   52.44   12.08
  -6  -2  15   35.56   12.28
  -6  -2  15   43.90   15.42
  -6   2  14    9.36    3.56
  -6   2  14    9.71    4.15
  -6  -2  14    6.79    2.92
  -6  -2  14    7.60    3.69
  -6   2  13  186.19    8.27
  -6   2  13  189.28   21.76
  -6  -2  13  188.91   14.64
  -6  -2  13  191.52   17.84
  -6   2  12    1.70    2.55
  -6   2  12    6.14    4.78
  -6  -2  12    1.54    3.03
  -6  -2  12    3.19    1.50
  -6   2  11  186.62    8.91
  -6   2  11  175.30    7.66
  -6  -2  11  183.12    7.82
  -6  -2  11  176.82   16.60
  -6   2  10    8.76    3.25
  -6   2  10    5.41    3.95
  -6  -2  10   10.47    2.84
  -6  -2  10   13.13    3.81
  -6   2   9  116.86    6.72
  -6  -2   9  128.42    5.17
   6  -2  -9  127.58    3.70
  -6  -2   9  120.59    6.26
  -6   2   8  153.09    5.04
  -6   2   8  159.00    4.02
   6  -2  -8  166.82    2.33
  -6  -2   8  164.95    5.90
  -6  -2   8  162.30    4.70
  -6   2   7  747.63   11.89
  -6   2   7  731.82   11.80
   6  -2  -7  761.01    9.14
  -6  -2   7  745.85   14.09
  -6  -2   7  742.90   11.15
  -6   2   6  123.38    5.00
  -6   2   6  126.64    4.84
   6  -2  -6  125.37    3.32
  -6  -2   6  115.73    4.50
  -6  -2   6  114.09    5.53
  -6   2   5 1233.13   17.17
   6   2  -5 1219.26   13.82
  -6   2   5 1207.20   16.09
   6  -2  -5 1229.04   14.52
  -6  -2   5 1216.44   16.82
  -6  -2   5 1291.49   14.66
  -6   2   4    2.54    1.65
   6   2  -4    5.55    2.01
   6  -2  -4    4.42    1.62
  -6  -2   4    2.24    2.97
  -6  -2   4    4.12    1.29
   6   2  -3  670.49    8.86
  -6   2   3  658.69    7.88
  -6   2   3  683.46    8.95
   6  -2  -3  681.32    9.06
  -6  -2   3  675.66    9.42
  -6   2   2    3.20    1.86
   6   2  -2    1.83    1.55
  -6   2   2    0.87    1.46
  -6   2   2    1.70    1.43
  -6  -2   2    1.68    2.22
  -6  -2   2    0.73    1.80
  -6   2   1 1234.69   13.52
   6   2  -1 1227.97   13.46
  -6   2   1 1205.25   12.05
  -6  -2   1 1198.02   13.35
  -6  -2   1 1201.13   14.53
   6  -2  -1 1219.07   13.05
  -6   2   0   14.09    4.29
   6   2   0   12.90    3.44
  -6  -2   0   15.00    4.79
   6  -2   0   13.78    4.47
  -6  -2   0   11.07    4.80
   6  -2   0   12.17    2.92
  -6   2  -1  604.88    9.57
   6   2   1  595.35   10.34
  -6  -2  -1  588.04    9.52
   6  -2   1  570.81    7.15
   6  -2   1  601.08    9.16
   6  -2   1  625.41    7.74
  -6   2  -2   30.30    5.49
   6   2   2   27.09    3.48
   6   2   2   30.18    7.25
   6  -2   2   26.73    2.68
   6  -2   2   24.31    1.23
   6  -2   2   26.60    1.60
  -6  -2  -2   31.08    3.66
  -6   2  -3  238.38   10.90
   6   2   3  237.33    7.94
   6   2   3  236.51    9.17
   6  -2   3  248.21    8.71
   6  -2   3  222.14    6.61
   6  -2   3  244.05    7.24
  -6  -2  -3  250.74    9.24
  -6   2  -4    3.25    2.10
   6   2   4    6.39    2.89
   6   2   4    4.12    2.21
  -6  -2  -4   11.08    4.90
   6  -2   4    3.74    2.50
   6   2   5  259.11   14.96
   6   2   5  264.59   10.17
  -6  -2  -5  247.24   10.66
   6  -2   5  267.03   11.49
  -6   2  -6   22.36    6.81
   6   2   6   23.08    8.55
   6   2   6   19.87    4.06
  -6  -2  -6   16.89    5.91
   6  -2   6   25.75    6.82
  -6   2  -7   44.19   11.23
   6   2   7   48.08   15.28
   6   2   7   44.18    6.45
  -6  -2  -7   43.00   10.97
   6  -2   7   44.95   13.63
  -6   2  -8   54.19   14.65
   6   2   8   47.71    6.46
   6  -2   8   51.13    6.29
  -6  -2  -8   54.33    6.25
  -6   2  -9   37.41   12.47
   6   2   9   30.52   10.03
   6  -2   9   32.18   12.99
  -6  -2  -9   33.66    5.34
  -6   2 -10   51.30   13.73
   6   2  10   43.23   16.64
   6  -2  10   44.14    8.12
  -6  -2 -10   53.31    8.41
  -6   2 -11   33.29   10.29
   6   2  11   31.01   12.59
   6  -2  11   29.97   13.17
  -6  -2 -11   38.18    5.92
  -6   2 -12   30.93    8.23
   6   2  12   34.47    7.07
   6  -2  12   32.01    6.15
  -6  -2 -12   27.71   13.84
  -6   3  17    7.86    3.22
  -6  -3  17    1.57    2.82
  -6  -3  17   -0.28    2.31
  -6   3  16   37.30   10.10
  -6  -3  16   31.88    9.17
  -6  -3  16   19.61    9.69
  -6   3  15   39.53   12.19
  -6  -3  15   32.74   10.64
  -6  -3  15   34.02    7.60
  -6   3  14   92.33    5.16
  -6   3  14  106.53   17.06
  -6  -3  14   94.45    6.35
  -6  -3  14   77.46   16.94
  -6   3  13   56.07    6.47
  -6   3  13   70.41    8.28
  -6  -3  13   60.43   13.05
  -6  -3  13   58.19    5.32
  -6   3  12  218.07   11.36
  -6   3  12  229.17   13.85
  -6  -3  12  204.63   10.49
  -6  -3  12  229.78   10.84
  -6   3  11   50.98    7.99
  -6   3  11   58.33   18.31
  -6  -3  11   46.28   10.24
  -6  -3  11   57.94   12.66
  -6   3  10  181.66    7.50
  -6   3  10  175.68    7.70
  -6  -3  10  180.44    7.54
  -6  -3  10  180.96   16.10
   6  -3 -10  186.64    6.28
  -6   3   9  295.92   12.33
  -6   3   9  320.52    5.29
   6  -3  -9  341.11    8.60
  -6  -3   9  310.25   13.77
  -6  -3   9  304.08   12.15
  -6   3   8  506.85   10.48
  -6   3   8  481.33   15.85
  -6  -3   8  521.59   12.60
  -6  -3   8  524.65   13.12
   6  -3  -8  536.51   10.09
  -6   3   7  503.44    8.08
  -6   3   7  534.05    7.75
   6  -3  -7  540.37    7.26
  -6  -3   7  531.86   15.07
  -6  -3   7  530.47   12.14
  -6   3   6  159.72    5.46
   6   3  -6  157.96    5.50
   6   3  -6  162.47    3.49
  -6   3   6  157.53    4.84
  -6  -3   6  155.12    5.75
  -6  -3   6  175.60    3.75
   6  -3  -6  169.14    4.48
  -6   3   5  262.05    8.05
   6   3  -5  266.65    5.89
   6   3  -5  263.20    7.08
  -6   3   5  266.15    6.99
   6  -3  -5  273.35    7.04
  -6  -3   5  277.15    6.37
  -6  -3   5  260.55    7.32
   6   3  -4   25.26    2.55
  -6   3   4   28.65    3.97
  -6   3   4   29.60    5.05
   6  -3  -4   30.49    2.57
  -6  -3   4   29.75    5.40
  -6  -3   4   30.65    1.81
   6   3  -3  147.55    4.82
  -6   3   3  145.54    4.03
  -6   3   3  152.49    4.83
   6  -3  -3  149.27    4.56
  -6  -3   3  147.88    5.35
  -6  -3   3  149.21    4.56
   6   3  -2  436.59    7.28
  -6   3   2  449.13    6.55
   6  -3  -2  447.24    7.40
  -6  -3   2  439.35    7.52
   6  -3  -2  449.78    6.47
  -6   3   1  175.27    7.45
   6   3  -1  176.08    5.26
  -6   3   1  172.03    4.82
  -6  -3   1  164.32    5.08
  -6  -3   1  175.85    5.58
   6  -3  -1  171.84    4.75
  -6   3   0  125.28    4.15
   6   3   0  131.87    6.00
  -6  -3   0  123.23    4.53
   6  -3   0  127.20    3.97
  -6  -3   0  125.95    5.81
  -6   3  -1   73.53    3.05
   6   3   1   77.65    3.80
  -6  -3  -1   79.46    3.82
  -6  -3  -1   76.48    3.85
   6  -3   1   82.79    1.42
   6  -3   1   77.06    3.49
   6  -3   1   79.36    1.94
  -6   3  -2   -0.37    2.48
   6   3   2    3.03    2.62
   6   3   2   -0.00    1.75
  -6  -3  -2    4.05    2.52
   6  -3   2    1.56    2.04
  -6   3  -3   12.62    4.70
   6   3   3   10.32    3.59
   6   3   3   14.99    4.41
  -6  -3  -3   15.40    3.37
   6  -3   3   15.20    4.53
   6   3   4    3.24    1.91
   6  -3   4    3.39    2.44
  -6  -3  -4    6.77    3.41
  -6   3  -5    2.42    3.09
   6   3   5    3.58    2.88
   6   3   5    2.99    1.78
  -6  -3  -5   -0.80    3.02
   6  -3   5    3.76    3.04
  -6   3  -6   58.64    9.95
   6   3   6   59.31    8.73
   6   3   6   61.25    3.25
  -6  -3  -6   69.91    5.02
   6  -3   6   59.84    5.09
  -6   3  -7    2.86    2.97
   6   3   7    1.51    3.68
   6   3   7    1.04    1.41
  -6  -3  -7    3.11    3.81
   6  -3   7    0.53    2.96
  -6   3  -8    7.12    2.56
   6   3   8    4.89    4.15
   6  -3   8    5.57    3.28
  -6  -3  -8    3.58    3.71
  -6   3  -9    2.69    2.58
   6   3   9   -3.23    3.83
   6  -3   9    3.43    3.56
  -6  -3  -9    1.92    2.25
  -6   3 -10    5.50    3.23
   6   3  10    8.86    5.01
   6  -3  10    4.59    2.95
  -6  -3 -10    4.06    3.85
  -6   3 -11   -0.23    3.24
   6   3  11    7.33    5.73
   6  -3  11    2.62    3.91
  -6  -3 -11    4.44    3.51
  -6   3 -12   -0.77    3.27
   6   3  12    2.63    4.00
   6  -3  12    5.65    5.73
  -6  -3 -12    2.89    2.99
  -6   4  16   53.69   20.08
  -6  -4  16   50.87   14.38
  -6  -4  16   44.85   19.59
  -6   4  15   51.66    6.38
  -6  -4  15   42.90    9.12
  -6  -4  15   45.64    7.35
  -6   4  14  116.80    9.07
  -6  -4  14   96.46    8.34
  -6  -4  14  109.04    6.17
  -6   4  13   11.85    5.53
  -6  -4  13   15.36    4.80
  -6  -4  13   15.99    4.30
  -6   4  12   56.85    8.26
  -6   4  12   72.32    8.79
  -6  -4  12   59.86    5.65
  -6  -4  12   62.25   11.27
  -6   4  11    1.47    2.00
  -6   4  11    2.18    3.59
  -6  -4  11    2.89    2.73
  -6  -4  11    5.16    2.14
  -6   4  10   25.28    2.37
  -6   4  10   29.55    4.57
  -6  -4  10   28.30    9.09
  -6  -4  10   29.50    9.05
   6  -4 -10   24.51    4.12
  -6   4   9   55.74    4.33
  -6   4   9   62.54   10.33
   6  -4  -9   57.86    4.61
  -6  -4   9   56.78    8.90
  -6   4   8  404.95    9.03
  -6   4   8  390.24   10.53
   6   4  -8  416.74   11.02
  -6  -4   8  407.77   10.03
   6  -4  -8  418.95    8.61
   6   4  -7   78.17   11.20
  -6   4   7   71.80    4.00
  -6   4   7   75.00    8.88
   6  -4  -7   75.78    3.99
  -6  -4   7   75.74    8.38
  -6  -4   7   72.71    1.07
  -6   4   6  379.90   13.65
   6   4  -6  346.06   11.79
   6   4  -6  407.79   12.17
  -6   4   6  396.12   12.11
  -6  -4   6  407.29   13.55
  -6  -4   6  374.47   11.28
   6  -4  -6  411.26   13.76
   6   4  -5   76.44    4.21
  -6   4   5   70.58    2.81
  -6   4   5   76.24    3.33
   6  -4  -5   71.59    2.70
  -6  -4   5   77.69    3.82
  -6  -4   5   66.79    3.62
   6   4  -4  299.47    7.71
  -6   4   4  296.99    7.39
  -6   4   4  318.76    4.76
   6  -4  -4  309.67    7.66
  -6  -4   4  317.15    8.10
  -6  -4   4  279.57    6.80
   6   4  -3   91.51    5.89
  -6   4   3   97.49    3.63
   6  -4  -3   94.25    4.17
   6  -4  -3   92.37    3.75
  -6  -4   3   93.27    5.60
  -6  -4   3   84.56    3.29
   6   4  -2   21.75    2.79
  -6   4   2   21.98    3.61
   6  -4  -2   24.87    5.28
   6  -4  -2   23.70    2.32
  -6  -4   2   18.67    3.84
  -6  -4   2   21.07    3.98
   6   4  -1  101.21    4.24
  -6   4   1   90.79    3.66
   6  -4  -1   95.93    3.87
   6  -4  -1   98.21    4.06
  -6  -4   1   95.58    4.15
  -6  -4   1   83.89    3.70
  -6   4   0   50.68    3.97
   6   4   0   49.90    2.87
  -6   4   0   46.69    2.75
  -6  -4   0   42.82    2.94
  -6  -4   0   49.90    7.81
   6  -4   0   49.96    3.69
  -6   4  -1   23.96    7.62
   6   4   1   23.91    5.11
  -6  -4  -1   26.25    7.23
  -6  -4  -1   23.81    3.82
   6  -4   1   18.96    0.87
   6  -4   1   22.20    2.45
   6  -4   1   21.63    1.76
  -6   4  -2  245.50    9.94
   6   4   2  236.63    9.36
   6   4   2  238.44    8.46
  -6  -4  -2  242.69    9.10
   6  -4   2  232.59    8.44
  -6   4  -3  325.60    8.84
   6   4   3  321.68   12.31
   6   4   3  314.18    8.23
  -6  -4  -3  336.09    9.30
   6  -4   3  321.98   10.20
   6   4   4   90.81   10.04
   6   4   4   88.78    5.11
  -6  -4  -4   88.44    5.72
   6  -4   4   81.81    4.27
  -6   4  -5   62.75    4.24
   6   4   5   72.70    4.01
   6   4   5   76.72    4.30
  -6  -4  -5   77.55    5.36
   6  -4   5   74.13    5.00
  -6   4  -6   26.84    6.19
   6   4   6   23.70    5.64
   6   4   6   21.79    5.98
  -6  -4  -6   26.54    6.78
   6  -4   6   25.11    7.96
  -6   4  -7    1.54    2.12
   6   4   7    6.21    3.66
   6   4   7    2.50    2.23
  -6  -4  -7    2.87    3.66
   6  -4   7    3.15    3.22
  -6   4  -8   20.72    5.08
   6   4   8   16.66    5.44
   6   4   8   22.03    2.82
  -6  -4  -8   23.03    6.62
   6  -4   8   20.14    4.07
  -6   4  -9   96.75   10.54
   6   4   9  116.70    8.23
   6  -4   9  110.12   10.19
  -6  -4  -9  117.60    7.85
  -6   4 -10    2.19    2.55
   6   4  10    0.74    2.99
   6  -4  10    1.49    3.47
  -6  -4 -10    0.16    2.85
  -6   4 -11   22.41   12.36
   6   4  11   28.29   14.05
   6  -4  11   35.25   14.31
  -6  -4 -11   30.65    5.55
  -6   4 -12    1.93    2.56
   6   4  12    2.80    3.91
   6  -4  12    3.20    4.05
  -6  -4 -12    1.20    3.77
   6   5 -16    8.14    4.76
  -6   5  16    7.29    5.51
  -6  -5  16    9.14    5.04
   6   5 -15   16.33    4.80
  -6   5  15   15.18    4.28
  -6  -5  15   17.06    4.96
   6   5 -14    4.64    3.79
  -6   5  14    5.99    5.92
  -6  -5  14    4.18    3.31
   6   5 -13  147.68    8.12
  -6   5  13  170.21   17.51
  -6  -5  13  158.27   10.45
   6   5 -12   24.74    8.39
  -6   5  12   36.17    7.45
  -6  -5  12   29.52    5.24
   6   5 -11    4.51    3.04
  -6   5  11    4.81    3.93
  -6  -5  11    3.84    2.88
  -6   5  10    0.47    1.09
  -6   5  10    0.03    3.23
   6   5 -10    1.55    2.25
  -6  -5  10    0.11    2.59
   6  -5 -10    0.93    1.56
   6   5  -9   16.45    4.28
  -6   5   9   14.00    3.24
  -6   5   9   14.62    3.56
   6  -5  -9   13.78    5.58
  -6  -5   9   18.85    5.70
   6   5  -8   14.89    3.11
  -6   5   8   13.79    2.94
  -6   5   8   18.71    5.77
   6  -5  -8   16.18    5.44
  -6  -5   8   16.06    5.00
   6   5  -7  121.60   12.07
  -6   5   7  121.55    3.14
  -6   5   7  122.48    6.24
   6  -5  -7  124.71    5.38
  -6  -5   7  118.95    5.30
  -6  -5   7  113.62    2.88
  -6   5   6   61.69    4.11
   6   5  -6   62.21    4.22
  -6   5   6   61.22    2.71
  -6  -5   6   66.71    9.62
   6  -5  -6   64.96    2.44
  -6  -5   6   59.99    2.14
   6  -5  -6   65.60    6.66
   6   5  -5  186.22    7.21
  -6   5   5  181.53    6.94
   6  -5  -5  202.25    9.44
   6  -5  -5  199.44    6.11
  -6  -5   5  199.58    7.93
  -6  -5   5  184.42    6.51
  -6   5   4    0.99    1.70
   6   5  -4    2.07    1.72
  -6  -5   4   -0.31    2.52
   6  -5  -4    0.96    0.54
   6  -5  -4    1.76    0.90
  -6  -5   4    2.00    1.67
   6  -5  -4    2.66    1.77
   6   5  -3  450.44    7.94
  -6   5   3  464.99    7.62
   6  -5  -3  458.92    7.71
   6  -5  -3  466.28    6.25
  -6  -5   3  470.39    8.99
  -6  -5   3  435.16    8.53
   6   5  -2   34.57    2.98
  -6   5   2   34.29    2.28
   6  -5  -2   33.92    2.84
   6  -5  -2   34.64    1.92
  -6  -5   2   33.10    6.33
  -6  -5   2   35.69    4.70
   6   5  -1  543.29   10.94
  -6   5   1  565.16    8.00
   6  -5  -1  537.81    9.23
   6  -5  -1  561.91    8.35
  -6  -5   1  553.89    9.96
  -6  -5   1  546.44    8.59
   6   5   0  212.31    7.69
  -6   5   0  215.94    7.09
   6  -5   0  212.31    8.81
   6  -5   0  205.23    7.35
  -6  -5   0  215.57    8.73
  -6  -5   0  212.58    8.26
  -6   5  -1  350.33   13.08
   6   5   1  354.66   11.98
  -6   5  -1  340.87   10.16
   6  -5   1  348.77   11.64
  -6  -5  -1  339.77   14.17
   6  -5   1  336.32   10.01
  -6  -5  -1  342.17   14.54
  -6   5  -2   14.72    3.78
   6   5   2   13.71    3.59
  -6  -5  -2   15.11    3.67
   6  -5   2   14.32    4.47
  -6  -5  -2   15.03    5.90
  -6   5  -3  877.83   23.78
   6   5   3  899.79   23.12
   6   5   3  868.06   22.08
  -6  -5  -3  840.04   21.03
   6  -5   3  854.08   20.78
  -6   5  -4   80.55    6.94
   6   5   4   75.92    4.80
   6   5   4   83.68    5.41
  -6  -5  -4   79.81    5.25
   6  -5   4   77.57    6.56
  -6   5  -5  299.90   11.63
   6   5   5  310.97   13.68
   6   5   5  312.07   10.44
  -6  -5  -5  317.63   12.16
   6  -5   5  295.77   10.45
  -6   5  -6  113.56    9.18
   6   5   6  119.38   13.02
   6   5   6  130.12    4.13
  -6  -5  -6  133.22    7.26
   6  -5   6  125.26    5.69
  -6   5  -7   20.60    6.60
   6   5   7   22.15    8.38
   6   5   7   23.40    5.82
  -6  -5  -7   23.03    9.17
   6  -5   7   19.29    3.53
  -6   5  -8  200.16   16.39
   6   5   8  224.20   13.23
   6   5   8  219.45   12.50
  -6  -5  -8  231.96   13.72
   6  -5   8  222.21   10.94
  -6   5  -9   37.64   12.55
   6   5   9   41.37    5.18
   6   5   9   36.00    5.40
  -6  -5  -9   47.13   14.93
   6  -5   9   45.38    5.24
  -6   5 -10   97.23    8.35
   6   5  10   89.99    5.56
   6  -5  10   99.00    6.33
  -6  -5 -10  107.54   10.10
  -6   5 -11   11.00    5.50
   6   5  11   13.56    5.53
   6  -5  11   15.10    5.61
  -6  -5 -11   11.06    4.87
   6   6 -16    1.71    3.33
  -6   6  16    3.16    3.34
  -6  -6  16    5.42    5.66
   6   6 -15   25.00   13.66
  -6   6  15   40.19    8.27
  -6  -6  15   32.54    5.80
   6   6 -14    1.20    1.54
  -6   6  14    3.59    4.32
  -6  -6  14   -0.09    3.49
   6   6 -13  109.17    6.70
  -6   6  13  116.60   10.73
  -6  -6  13  109.97    8.95
   6   6 -12    1.02    2.36
  -6   6  12   -0.32    2.68
  -6  -6  12    0.77    4.38
  -6   6  11   73.53    7.05
   6   6 -11   62.39    5.95
   6  -6 -11   55.77    7.37
  -6  -6  11   71.30    8.36
  -6   6  10    1.57    3.53
   6   6 -10    2.54    2.72
   6  -6 -10   -0.53    1.61
  -6  -6  10    1.52    2.87
  -6   6   9   37.57    4.68
   6   6  -9   38.90   10.58
   6  -6  -9   28.75    2.66
  -6  -6   9   24.82    6.78
  -6   6   8  187.13    7.67
   6   6  -8  182.89   11.12
   6  -6  -8  206.39    7.54
  -6  -6   8  182.81    7.71
   6   6  -7  411.60   12.49
  -6   6   7  406.71   12.18
  -6  -6   7  397.43   10.18
   6  -6  -7  415.21   14.32
  -6  -6   7  405.29   17.53
   6   6  -6  377.52   14.81
  -6   6   6  365.00    9.20
  -6  -6   6  365.08    7.67
   6  -6  -6  381.92   11.42
  -6  -6   6  372.62   13.64
   6   6  -5  341.87   12.37
  -6  -6   5  347.40    7.33
  -6  -6   5  363.99    9.66
   6  -6  -5  349.52    8.06
   6   6  -4  115.41    8.73
  -6   6   4  110.82    4.33
  -6  -6   4  112.13    4.16
   6  -6  -4  114.31    3.78
  -6  -6   4  101.17    4.40
  -6   6   3   37.29    3.13
   6   6  -3   34.16    3.65
  -6  -6   3   32.84    3.58
   6  -6  -3   30.96    1.74
   6  -6  -3   35.23    1.66
  -6  -6   3   32.36    2.34
   6  -6  -3   37.63    5.90
   6   6  -2    7.46    2.98
  -6   6   2    7.28    2.69
   6  -6  -2    6.17    2.13
   6  -6  -2    4.83    0.91
  -6  -6   2    7.23    2.06
  -6  -6   2    7.54    2.92
   6   6  -1  836.01   12.76
  -6   6   1  840.47   11.29
   6  -6  -1  802.75   11.75
   6  -6  -1  794.55   10.18
  -6  -6   1  809.30   12.71
  -6  -6   1  807.46   13.40
   6   6   0   20.55    2.79
  -6   6   0   25.71    3.87
   6  -6   0   26.16    3.10
   6  -6   0   24.13    6.72
  -6  -6   0   28.22    7.15
  -6  -6   0   22.34    2.90
   6   6   1  261.81    7.31
  -6   6  -1  254.12    5.37
   6  -6   1  249.21   12.08
   6  -6   1  265.33    6.79
  -6  -6  -1  254.63    9.02
  -6  -6  -1  257.38    7.45
   6   6   2   29.82    4.60
   6  -6   2   35.71    8.90
  -6  -6  -2   32.02    5.89
   6  -6   2   32.00    4.55
  -6  -6  -2   35.32   13.15
  -6   6  -3  168.25   13.36
   6   6   3  176.51    9.70
   6   6   3  178.93    8.01
  -6  -6  -3  183.50    8.82
   6  -6   3  182.86    8.55
   6   6   4    0.50    2.87
   6   6   4    2.85    2.19
  -6  -6  -4    2.93    4.31
   6  -6   4    3.24    2.58
  -6   6  -5  615.72   20.86
   6   6   5  673.89   21.30
   6  -6   5  634.44   19.74
  -6  -6  -5  636.36   20.90
  -6   6  -6   40.33   11.66
   6   6   6   37.79   14.08
   6   6   6   37.71    6.87
  -6  -6  -6   35.73    6.49
   6  -6   6   41.42   10.99
  -6   6  -7  124.99   14.07
   6   6   7  137.71   11.66
   6   6   7  135.26    7.83
  -6  -6  -7  142.09    9.25
   6  -6   7  144.08    7.39
  -6   6  -8   52.73   15.46
   6   6   8   55.14    4.58
   6   6   8   57.28    3.91
  -6  -6  -8   60.63    7.26
   6  -6   8   46.22   15.57
  -6   6  -9   93.34   14.79
   6   6   9  101.98   14.42
   6   6   9  104.11    6.86
  -6  -6  -9  104.22    8.54
   6  -6   9  101.59    6.79
  -6   6 -10   30.25   12.80
   6   6  10   32.60   12.81
   6  -6  10   36.61    4.96
  -6  -6 -10   37.39   15.73
  -6   6 -11   21.53    8.50
   6   6  11   18.97    7.85
   6  -6  11   14.10    9.00
  -6  -6 -11   22.46    6.89
   6   7 -15    6.01    5.56
  -6   7  15    7.98    4.63
  -6  -7  15   16.02    6.19
   6   7 -14  153.66   10.24
  -6   7  14  168.09   14.50
  -6  -7  14  161.68    9.62
   6   7 -13    4.09    2.36
  -6   7  13    2.11    2.71
  -6  -7  13   10.06    4.81
   6   7 -12  306.76   15.82
  -6   7  12  338.20   13.23
  -6  -7  12  318.54   14.99
  -6   7  11   60.09    6.90
   6   7 -11   50.11    6.43
   6  -7 -11   44.06    7.74
  -6  -7  11   51.69    7.13
  -6   7  10  154.66   17.67
   6   7 -10  171.95    8.11
   6  -7 -10  173.20    6.30
  -6  -7  10  156.14    7.52
  -6   7   9   52.22    5.21
   6   7  -9   45.77    6.28
   6  -7  -9   51.82    4.69
  -6  -7   9   41.39    4.79
  -6   7   8  157.30   12.57
   6   7  -8  161.19    8.22
   6  -7  -8  165.29    7.69
  -6  -7   8  164.24   10.43
   6   7  -7   62.80    6.83
  -6   7   7   62.37    4.21
  -6  -7   7   62.65    2.41
   6  -7  -7   64.42    3.42
  -6  -7   7   63.53   12.26
  -6   7   6  410.52   11.70
   6   7  -6  411.08   12.22
   6  -7  -6  395.74   10.76
  -6  -7   6  374.07   11.59
   6   7  -5   58.37    4.60
  -6   7   5   64.36    4.10
  -6  -7   5   64.40    3.48
   6  -7  -5   70.26    7.10
  -6  -7   5   65.22    4.56
   6   7  -4  509.50   12.11
  -6   7   4  457.20   10.05
  -6  -7   4  517.02   10.73
   6  -7  -4  517.66   12.36
  -6  -7   4  512.04   12.11
   6   7  -3    2.23    2.21
  -6   7   3    2.55    3.25
   6  -7  -3    4.35    2.65
   6  -7  -3    1.13    0.40
  -6  -7   3    3.24    3.30
  -6  -7   3    1.16    1.96
   6   7  -2  669.02   14.45
  -6   7   2  674.27   13.29
   6  -7  -2  652.41   14.37
   6  -7  -2  699.79   12.69
  -6  -7   2  640.52   14.27
  -6  -7   2  684.27   14.72
   6   7  -1   87.89    5.19
  -6   7   1   89.27    3.13
   6  -7  -1   93.89    7.20
   6  -7  -1   90.63    3.20
  -6  -7   1   81.98    6.59
  -6  -7   1   91.91    4.97
   6   7   0   44.74    3.92
  -6   7   0   46.17    3.63
   6  -7   0   54.07    6.41
   6  -7   0   49.71    4.58
  -6  -7   0   48.94    6.65
  -6  -7   0   49.51    5.24
   6   7   1   30.15    4.67
  -6   7  -1   27.43    1.35
   6  -7   1   27.11    4.29
   6  -7   1   24.15    2.90
  -6  -7  -1   28.22    7.52
  -6  -7  -1   29.71    3.46
   6   7   2  115.10   10.62
   6  -7   2  112.06    6.70
  -6  -7  -2  120.70    6.49
   6  -7   2  107.99    5.44
  -6  -7  -2  110.05    7.07
   6   7   3  105.08    6.96
[truncated: 1,022,898 more chars]
