# Supplementary material for: Synthesis and crystal structures of manganese(I) carbonyl complexes bearing ester-substituted α-di­imine ligands
Source: Acta Crystallogr E Crystallogr Commun. 2020 Aug 11;76(Pt 9):1433–6. doi: 10.1107/S2056989020010750 (PMC7472766; doi:10.1107/S2056989020010750)
Supplement: Supplementary file 2 [file e-76-01433-Isup2.hkl]

data_I                                                                          
_shelx_title ' SampleL2'                                                        
_shelx_refln_list_code          4                                               
_shelx_F_calc_maximum      268.47                                               
_exptl_crystal_F_000      1040.00                                               
_reflns_d_resolution_high  0.7695                                               
                                                                                
loop_                                                                           
 _space_group_symop_operation_xyz                                               
 'x, y, z'                                                                      
 '-x+1/2, y+1/2, -z'                                                            
 '-x, -y, -z'                                                                   
 'x-1/2, -y-1/2, z'                                                             
                                                                                
_cell_length_a    11.7054                                                       
_cell_length_b    13.9151                                                       
_cell_length_c    13.3273                                                       
_cell_angle_alpha  90.000                                                       
_cell_angle_beta  110.347                                                       
_cell_angle_gamma  90.000                                                       
                                                                                
_shelx_F_squared_multiplier     1.000                                           
                                                                                
loop_                                                                           
 _refln_index_h                                                                 
 _refln_index_k                                                                 
 _refln_index_l                                                                 
 _refln_F_squared_calc                                                          
 _refln_F_squared_meas                                                          
 _refln_F_squared_sigma                                                         
 _refln_observed_status                                                         
   2   0   0       2280.37       2319.56        14.62 o                         
   4   0   0      20643.58      20983.45       255.54 o                         
   6   0   0       8801.40       9946.81        60.64 o                         
   8   0   0        299.12        299.69        18.54 o                         
  10   0   0       1266.78       1298.74        26.56 o                         
  12   0   0        272.37        223.50        24.37 o                         
  14   0   0       1270.43       1558.07       156.56 o                         
   2   1   0      36477.26      39568.34        63.98 o                         
   3   1   0       6958.48       7397.89        44.25 o                         
   4   1   0       1997.62       2065.58        14.15 o                         
   5   1   0       2015.48       2185.50        20.96 o                         
   6   1   0      14269.69      14990.56        78.07 o                         
   7   1   0        731.72        736.34        12.23 o                         
   8   1   0       6135.44       6332.55        63.23 o                         
   9   1   0          2.17          7.19         3.70 o                         
  10   1   0        539.89        614.85        18.79 o                         
  11   1   0        397.39        423.74        23.71 o                         
  12   1   0       1174.61       1208.21        44.32 o                         
  13   1   0        134.67        106.55        19.29 o                         
  14   1   0         33.17         22.36        12.53 o                         
   1   2   0       2697.67       3147.98        20.17 o                         
   2   2   0       3527.56       3228.92        18.28 o                         
   3   2   0       6054.64       6405.74        19.63 o                         
   4   2   0       4409.11       3868.93        23.18 o                         
   5   2   0         41.39         21.45         3.16 o                         
   6   2   0        117.03         94.24        11.53 o                         
   7   2   0        173.29        187.72         8.87 o                         
   8   2   0       2865.27       2965.47        31.08 o                         
   9   2   0       2959.54       3062.98        34.72 o                         
  10   2   0        320.05        297.18        17.42 o                         
  11   2   0        464.42        495.94        18.66 o                         
  12   2   0        553.56        519.55        30.63 o                         
  13   2   0        980.63        936.47        33.39 o                         
  14   2   0        528.92        505.19        43.26 o                         
   1   3   0         20.59         40.75         3.32 o                         
   2   3   0       4293.01       4125.05        23.53 o                         
   3   3   0      13480.87      13542.08        84.75 o                         
   4   3   0        156.80        152.54         5.43 o                         
   5   3   0        457.48        498.01        10.18 o                         
   6   3   0        817.37        913.27        15.15 o                         
   7   3   0        321.78        251.73         8.60 o                         
   8   3   0        266.92        246.88        12.05 o                         
   9   3   0        173.24        154.47        15.54 o                         
  10   3   0        142.77        131.41        15.66 o                         
  11   3   0        189.81        203.07        18.72 o                         
  12   3   0        271.85        225.49        25.37 o                         
  13   3   0        358.60        388.21        32.96 o                         
  14   3   0        572.38        575.51        61.03 o                         
   1   4   0      72077.01      75960.44       110.83 o                         
   2   4   0       1865.11       2421.89        15.24 o                         
   3   4   0       3728.33       3573.02        25.43 o                         
   4   4   0       1040.29        852.21         9.70 o                         
   5   4   0        492.90        510.25         8.97 o                         
   6   4   0        411.51        345.62        10.00 o                         
   7   4   0       2025.93       1859.14        27.35 o                         
   8   4   0          0.41          4.06         3.18 o                         
   9   4   0        548.63        547.58        15.29 o                         
  10   4   0        308.30        272.17        21.25 o                         
  11   4   0        615.67        632.94        21.32 o                         
  12   4   0        645.55        668.77        21.64 o                         
  13   4   0          3.80          8.05        10.03 o                         
   1   5   0      14263.68      14682.84        52.07 o                         
   2   5   0      11999.37      12057.01        36.36 o                         
   3   5   0       3304.83       3247.71        25.67 o                         
   4   5   0        618.21        509.72        10.31 o                         
   5   5   0      17281.29      17470.99       167.06 o                         
   6   5   0       1584.22       1534.54        23.34 o                         
   7   5   0        217.14        287.43        15.44 o                         
   8   5   0       3571.20       3681.42        46.75 o                         
   9   5   0       2604.27       2677.69        53.06 o                         
  10   5   0         39.16         27.51        10.73 o                         
  11   5   0         65.62         68.72        14.69 o                         
  12   5   0        206.67        208.90        24.81 o                         
  13   5   0        722.90        731.21        30.42 o                         
   0   6   0       9343.12      10175.98        70.69 o                         
   1   6   0       9801.90      10303.97        54.84 o                         
   2   6   0       1346.89       1392.17        14.75 o                         
   3   6   0      14984.51      14564.43        65.13 o                         
   4   6   0       2305.94       2296.93        23.82 o                         
   5   6   0        304.44        264.23         7.03 o                         
   6   6   0        122.06        171.98        10.66 o                         
   7   6   0       7107.31       7246.09        73.90 o                         
   8   6   0       1538.44       1645.21        34.82 o                         
   9   6   0        444.38        418.81        16.90 o                         
  10   6   0        624.87        601.46        18.96 o                         
  11   6   0        652.08        607.20        25.63 o                         
  12   6   0         28.83         29.62        10.82 o                         
  13   6   0        453.03        433.04        36.14 o                         
   1   7   0      18656.11      20395.69       101.99 o                         
   2   7   0       1651.90       1631.90        17.46 o                         
   3   7   0        730.71        619.58        15.43 o                         
   4   7   0        369.70        357.44         8.41 o                         
   5   7   0       5628.17       5413.83        56.21 o                         
   6   7   0        421.74        346.98        13.86 o                         
   7   7   0        414.65        480.30        13.10 o                         
   8   7   0         41.81         56.12        10.17 o                         
   9   7   0       1513.99       1474.29        29.92 o                         
  10   7   0       1032.69        946.38        26.54 o                         
  11   7   0        108.38         81.42        15.57 o                         
  12   7   0         28.58         22.41        11.40 o                         
  13   7   0         18.14         40.30        18.33 o                         
   0   8   0        690.07        526.16        14.23 o                         
   1   8   0       4706.62       5284.55        32.04 o                         
   2   8   0        160.13        181.78         9.49 o                         
   3   8   0       2001.16       2150.30        30.35 o                         
   4   8   0        221.25        132.49         7.67 o                         
   5   8   0          8.23          9.87         5.43 o                         
   6   8   0         90.00        128.31         9.06 o                         
   7   8   0        323.73        365.20        16.74 o                         
   8   8   0       1505.82       1401.91        27.08 o                         
   9   8   0        213.62        204.90        20.93 o                         
  10   8   0         80.17         86.42        14.68 o                         
  11   8   0        195.62        179.16        22.57 o                         
  12   8   0       1134.97       1230.68        38.66 o                         
   1   9   0        902.26        854.54        12.08 o                         
   2   9   0        366.13        317.78        10.28 o                         
   3   9   0       2050.27       2050.52        22.43 o                         
   4   9   0          6.09         15.93         5.36 o                         
   5   9   0       1118.21       1093.88        22.09 o                         
   6   9   0       2761.93       2936.01        38.60 o                         
   7   9   0         25.64         34.77        11.63 o                         
   8   9   0        636.97        625.31        28.92 o                         
   9   9   0         66.11         55.88        14.15 o                         
  10   9   0       1230.04       1275.61        36.68 o                         
  11   9   0        363.94        306.04        26.45 o                         
  12   9   0         47.93         45.00        17.37 o                         
   0  10   0        408.38        360.17        17.98 o                         
   1  10   0       2306.40       2386.42        26.50 o                         
   2  10   0         57.11         79.15         9.39 o                         
   3  10   0       3828.82       4056.19        45.74 o                         
   4  10   0       2203.11       2402.76        29.02 o                         
   5  10   0        147.27        171.98        13.27 o                         
   6  10   0         83.22         87.33        11.61 o                         
   7  10   0       3151.25       3369.16        73.52 o                         
   8  10   0        628.49        532.77        22.21 o                         
   9  10   0        265.20        253.08        37.13 o                         
  10  10   0         16.79         12.82        12.04 o                         
  11  10   0        289.39        279.83        28.93 o                         
   1  11   0       4938.19       5183.29        59.40 o                         
   2  11   0       7035.67       7508.40        80.88 o                         
   3  11   0       1968.06       2044.89        32.58 o                         
   4  11   0        222.96        211.20        15.54 o                         
   5  11   0       2524.13       2390.72        52.54 o                         
   6  11   0        990.24        841.13        26.50 o                         
   7  11   0         25.85         37.21        11.93 o                         
   8  11   0        224.39        192.94        28.41 o                         
   9  11   0       1874.72       1957.96        60.33 o                         
  10  11   0          7.03         15.32         9.34 o                         
  11  11   0         27.88         25.14        12.19 o                         
   0  12   0        189.83        149.60        20.52 o                         
   1  12   0        329.60        358.64        13.53 o                         
   2  12   0       1086.38       1046.56        22.42 o                         
   3  12   0       1714.49       1510.42        30.30 o                         
   4  12   0       2027.86       2161.37        38.09 o                         
   5  12   0        272.27        203.45        28.24 o                         
   6  12   0        431.64        435.46        26.25 o                         
   7  12   0       1818.95       1938.97        51.91 o                         
   8  12   0         32.06         41.35        12.78 o                         
   9  12   0          2.44         16.58        12.64 o                         
  10  12   0        464.17        451.92        37.89 o                         
   1  13   0        554.02        579.55        22.28 o                         
   2  13   0        155.66        200.00        19.06 o                         
   3  13   0          9.94          8.91         7.22 o                         
   4  13   0        182.35        192.67        21.01 o                         
   5  13   0       1552.35       1651.32        47.95 o                         
   6  13   0          1.13          8.42        10.46 o                         
   7  13   0        336.80        352.82        25.01 o                         
   8  13   0        950.52        918.12        49.70 o                         
   9  13   0        560.32        581.00        39.72 o                         
   0  14   0        358.17        339.35        43.78 o                         
   1  14   0         68.32         43.76        11.18 o                         
   2  14   0         43.70         18.81         7.16 o                         
   3  14   0         90.81        114.60        15.98 o                         
   4  14   0        109.88        161.58        23.02 o                         
   5  14   0        249.23        283.53        26.44 o                         
   6  14   0        165.47        155.57        23.25 o                         
   7  14   0         26.89         16.98        11.02 o                         
   8  14   0        427.90        366.04        26.65 o                         
   9  14   0        464.28        478.72        36.16 o                         
   1  15   0         24.76         27.31        14.33 o                         
   2  15   0       2941.57       3158.97        78.28 o                         
   3  15   0        304.08        303.58        24.60 o                         
   4  15   0         45.16          8.33         8.45 o                         
   5  15   0         30.14         22.75        13.25 o                         
   6  15   0        571.94        527.62        28.36 o                         
   7  15   0        827.01        736.13        43.09 o                         
   0  16   0       1018.93       1218.26        67.27 o                         
   1  16   0          2.84          6.99        12.11 o                         
   2  16   0        683.18        528.81        42.46 o                         
   3  16   0        315.47        317.78        31.99 o                         
   4  16   0       1841.36       1739.68        49.99 o                         
   5  16   0         61.67         40.74        18.48 o                         
   6  16   0        405.78        444.57        31.99 o                         
   1  17   0         54.59         40.25        14.61 o                         
   2  17   0        662.32        714.92        43.81 o                         
   3  17   0         28.71         25.33        15.31 o                         
   4  17   0        180.48        153.64        29.52 o                         
   0  18   0       1206.85       1433.77        52.44 o                         
   1  18   0         24.03         25.06        11.35 o                         
 -14   0   1          6.83         14.05         9.33 o                         
 -12   0   1       2332.12       2379.48        68.60 o                         
 -10   0   1         82.02        113.50        15.86 o                         
  -8   0   1       9032.18       9835.28       298.70 o                         
  -6   0   1      22411.89      24355.20       330.97 o                         
  -4   0   1      12254.82      14034.99       185.15 o                         
  -2   0   1      12161.85      13284.38        31.13 o                         
   4   0   1      15474.31      16319.54        74.03 o                         
   6   0   1       8728.08       9309.27       112.69 o                         
   8   0   1      11234.52      12450.61       132.57 o                         
  10   0   1       2935.92       3081.79       146.59 o                         
  12   0   1       1416.92       1585.43        97.86 o                         
 -14   1   1        734.84        718.07        38.13 o                         
 -13   1   1         38.33         51.93        13.62 o                         
 -12   1   1        223.37        244.38        36.66 o                         
 -11   1   1        177.78        190.43        22.37 o                         
 -10   1   1       3868.82       4116.38        56.16 o                         
  -9   1   1       2197.31       2304.65        20.35 o                         
  -8   1   1       3500.22       3303.10        30.13 o                         
  -7   1   1        984.39       1118.38        16.12 o                         
  -6   1   1       1015.50        806.04        11.32 o                         
  -5   1   1         15.67         14.43         3.60 o                         
  -4   1   1      11010.97      11500.26        30.01 o                         
  -3   1   1       2729.43       3138.23        20.40 o                         
  -2   1   1       7830.69       8694.62        27.39 o                         
   1   1   1        484.92        641.09         6.97 o                         
   2   1   1       1172.58       1334.07         7.91 o                         
   3   1   1       7694.30       8614.34        43.55 o                         
   4   1   1      13519.99      13853.06        79.84 o                         
   5   1   1        615.87        621.85         8.48 o                         
   6   1   1       1591.26       1432.97        17.01 o                         
   7   1   1        601.65        544.46         9.60 o                         
   8   1   1       4784.55       4832.23        50.65 o                         
   9   1   1       1790.05       1891.06        40.76 o                         
  10   1   1       1909.32       1942.65        43.21 o                         
  11   1   1        287.02        281.95        23.28 o                         
  12   1   1        170.72        178.62        20.57 o                         
  13   1   1        795.03        843.94        35.68 o                         
 -14   2   1        103.44        104.05        16.27 o                         
 -13   2   1        818.07        940.44        41.20 o                         
 -12   2   1        544.03        544.27        26.19 o                         
 -11   2   1       2929.16       2860.71        58.62 o                         
 -10   2   1       2814.19       2720.19        43.39 o                         
  -9   2   1        484.70        459.97        15.92 o                         
  -8   2   1        646.78        649.48        13.59 o                         
  -7   2   1       2391.43       2182.78        30.72 o                         
  -6   2   1       8486.62       8780.17        41.67 o                         
  -5   2   1       1891.69       2014.06        18.97 o                         
  -4   2   1        973.21       1061.55        11.27 o                         
  -3   2   1       1149.94       1189.70        13.27 o                         
  -2   2   1        247.12        182.25         3.47 o                         
  -1   2   1       7773.26       8849.60        17.78 o                         
   0   2   1        300.07        283.11         2.37 o                         
   1   2   1       9446.58      10331.44        57.53 o                         
   2   2   1       1761.41       1292.16         8.56 o                         
   3   2   1       2437.89       2669.08        15.23 o                         
   4   2   1        422.63        572.77         8.29 o                         
   5   2   1         19.00          6.09         2.10 o                         
   6   2   1       4495.86       4319.02        41.59 o                         
   7   2   1       2144.87       2184.04        33.15 o                         
   8   2   1        607.52        538.25         9.98 o                         
   9   2   1       1414.20       1392.70        39.35 o                         
  10   2   1       2508.58       2456.29        58.09 o                         
  11   2   1       1568.90       1533.17        45.65 o                         
  12   2   1        694.47        605.13        54.39 o                         
  13   2   1        169.36        150.78        18.07 o                         
 -14   3   1         21.37         15.01         9.10 o                         
 -13   3   1        395.80        349.22        36.30 o                         
 -12   3   1        313.79        302.51        21.26 o                         
 -11   3   1        287.58        304.00        25.91 o                         
 -10   3   1        161.17        147.02        14.05 o                         
  -9   3   1       3274.46       3158.44        36.30 o                         
  -8   3   1        922.82        971.01        28.27 o                         
  -7   3   1        809.52        784.27        12.13 o                         
  -6   3   1       1029.45       1245.16        15.69 o                         
  -5   3   1        285.30        168.52         7.73 o                         
  -4   3   1         14.67         13.17         3.15 o                         
  -3   3   1      13340.86      13853.47        67.83 o                         
  -2   3   1       5825.57       5923.61        32.14 o                         
  -1   3   1      10545.57      11073.13        33.63 o                         
   0   3   1        801.95        630.28         5.50 o                         
   1   3   1        217.73        308.59         5.85 o                         
   2   3   1        292.39        263.85         4.25 o                         
   3   3   1        382.15        480.79         7.59 o                         
   4   3   1        276.37        294.19         4.08 o                         
   5   3   1        965.90        839.95         9.45 o                         
   6   3   1        582.39        578.20         8.06 o                         
   7   3   1        572.15        583.75        11.78 o                         
   8   3   1        964.53        929.95        21.74 o                         
   9   3   1        827.23        866.36        24.41 o                         
  10   3   1         41.52         46.10        10.48 o                         
  11   3   1       1055.79        994.24        27.49 o                         
  12   3   1        781.28        823.79        29.86 o                         
  13   3   1        988.54       1100.51        34.39 o                         
 -14   4   1        224.52        222.65        46.34 o                         
 -13   4   1       1591.03       1677.27       133.50 o                         
 -12   4   1        233.04        217.80        20.03 o                         
 -11   4   1        150.97        123.71        13.99 o                         
 -10   4   1        297.88        270.10        25.82 o                         
  -9   4   1       3209.47       3230.32        38.58 o                         
  -8   4   1       1944.84       1934.52        34.09 o                         
  -7   4   1       2018.73       1984.60        31.71 o                         
  -6   4   1        603.24        680.23        15.13 o                         
  -5   4   1       7466.73       8152.75        82.46 o                         
  -4   4   1       2852.76       2822.34        24.00 o                         
  -3   4   1       2762.07       2530.09        16.31 o                         
  -2   4   1        390.48        310.01         4.53 o                         
  -1   4   1      12716.40      14673.26        68.85 o                         
   1   4   1      10083.98      10517.18        30.44 o                         
   2   4   1       2515.43       2490.53        15.74 o                         
   3   4   1       3234.70       3058.55        43.99 o                         
   4   4   1       2494.59       2371.91        22.45 o                         
   5   4   1       4513.54       4294.33        26.41 o                         
   6   4   1        162.13        146.08         9.18 o                         
   7   4   1       1138.49       1130.02        14.94 o                         
   8   4   1       2338.74       2264.16        34.26 o                         
   9   4   1       4369.05       4559.83        65.39 o                         
  10   4   1         17.92         11.21         7.80 o                         
  11   4   1        646.98        648.82        23.23 o                         
  12   4   1        376.73        337.37        22.20 o                         
  13   4   1        695.50        735.88        34.24 o                         
 -13   5   1         63.04         34.72        15.58 o                         
 -12   5   1        159.18        122.89        17.49 o                         
 -11   5   1       2824.61       2818.75        58.64 o                         
 -10   5   1       1252.97       1280.20        22.45 o                         
  -9   5   1         88.54         84.76        10.57 o                         
  -8   5   1          7.52          6.79         5.25 o                         
  -7   5   1       2580.65       2440.30        27.83 o                         
  -6   5   1       4139.00       3997.37        28.79 o                         
  -5   5   1       3698.77       4187.54        31.27 o                         
  -4   5   1         99.87        124.10         5.67 o                         
  -3   5   1      10340.20      10108.09        66.39 o                         
  -2   5   1       2190.22       2607.97        25.22 o                         
  -1   5   1      13702.41      14144.86        66.56 o                         
   0   5   1      22146.19      22510.32        75.75 o                         
   1   5   1       1153.03        851.46         8.71 o                         
   2   5   1       2287.23       2682.54        33.30 o                         
   3   5   1       9239.13       9080.94        78.46 o                         
   4   5   1       3906.25       4083.01        45.92 o                         
   5   5   1       2692.10       2614.50        18.93 o                         
   6   5   1       2698.07       2489.36        32.47 o                         
   7   5   1       6671.51       6780.20        76.77 o                         
   8   5   1         29.48         43.97         8.99 o                         
   9   5   1          0.17         21.47         7.98 o                         
  10   5   1         95.01        111.89        15.90 o                         
  11   5   1       2459.49       2501.38        53.48 o                         
  12   5   1        109.37         83.10        16.68 o                         
  13   5   1        324.49        293.70        46.27 o                         
 -13   6   1        210.44        166.82        20.76 o                         
 -12   6   1          9.48         24.42        11.04 o                         
 -11   6   1        762.41        806.40        32.20 o                         
 -10   6   1       1087.72       1075.22        27.38 o                         
  -9   6   1       3810.03       3870.17        54.82 o                         
  -8   6   1        610.17        602.81        13.25 o                         
  -7   6   1         21.64         36.41         6.81 o                         
  -6   6   1       5681.16       5889.33        49.35 o                         
  -5   6   1       3711.16       3447.40        44.61 o                         
  -4   6   1       1012.98       1099.95        13.67 o                         
  -3   6   1       4491.06       4444.34        34.47 o                         
  -2   6   1       1032.98        983.86        17.12 o                         
  -1   6   1      14918.94      14933.20        73.66 o                         
   0   6   1       3086.76       3080.38        25.94 o                         
   1   6   1      12735.46      12699.09        87.60 o                         
   2   6   1       1293.65       1230.48        13.07 o                         
   3   6   1       4182.98       4197.36        30.15 o                         
   4   6   1        682.60        713.48        11.86 o                         
   5   6   1      11559.33      11803.06        67.18 o                         
   6   6   1       1889.15       1864.88        21.58 o                         
   7   6   1        249.06        276.47        13.96 o                         
   8   6   1       2405.56       2470.80        41.66 o                         
   9   6   1       1943.22       1818.37        41.25 o                         
  10   6   1       1397.71       1389.13        35.38 o                         
  11   6   1        647.15        651.08        22.35 o                         
  12   6   1        250.53        257.96        27.78 o                         
  13   6   1        616.89        561.33        41.27 o                         
 -13   7   1        651.93        597.20        38.39 o                         
 -12   7   1        493.95        464.25        22.34 o                         
 -11   7   1        902.45        853.72        23.03 o                         
 -10   7   1         48.76         44.21        15.15 o                         
  -9   7   1       1582.02       1530.71        36.33 o                         
  -8   7   1       2058.60       2047.42        33.11 o                         
  -7   7   1       6139.56       6307.59        89.25 o                         
  -6   7   1        517.50        648.43        12.79 o                         
  -5   7   1        154.84        120.68        10.75 o                         
  -4   7   1       1535.66       1408.27        17.93 o                         
  -3   7   1        352.61        305.57         7.01 o                         
  -2   7   1       1010.52       1170.71        13.48 o                         
  -1   7   1      25524.73      26193.29       101.58 o                         
   0   7   1        330.83        264.94         8.04 o                         
   1   7   1        590.69        451.03         7.98 o                         
   2   7   1        219.03        196.16         9.57 o                         
   3   7   1       6348.52       6429.32        46.51 o                         
   4   7   1        240.41        217.18         8.39 o                         
   5   7   1        319.13        340.30        12.05 o                         
   6   7   1        172.33        198.29         7.76 o                         
   7   7   1       4573.48       4590.66        50.59 o                         
   8   7   1       2856.22       2723.34        40.55 o                         
   9   7   1          0.93         22.81         8.24 o                         
  10   7   1         73.67         39.43        13.88 o                         
  11   7   1        732.19        771.63        36.03 o                         
  12   7   1       1086.70       1176.27        38.43 o                         
 -13   8   1         40.64         19.92        16.57 o                         
 -12   8   1        235.37        167.99        35.03 o                         
 -11   8   1          0.76          2.52        10.71 o                         
 -10   8   1       1260.48       1280.71        37.30 o                         
  -9   8   1        682.81        678.92        27.54 o                         
  -8   8   1        172.50        187.40        22.08 o                         
  -7   8   1         38.77         55.73         8.42 o                         
  -6   8   1       1515.40       1476.67        31.38 o                         
  -5   8   1         57.24         45.56         6.32 o                         
  -4   8   1        240.48        185.15         8.81 o                         
  -3   8   1       1177.81       1258.00        12.32 o                         
  -2   8   1        153.03        260.41         9.02 o                         
  -1   8   1      13539.65      15378.53       108.34 o                         
   0   8   1          0.62          9.79         5.04 o                         
   1   8   1       1213.35       1372.49        18.47 o                         
   2   8   1       2973.92       2867.62        30.39 o                         
   3   8   1          1.11          4.99         3.31 o                         
   4   8   1         45.41         62.58         7.70 o                         
   5   8   1        154.87        197.84        10.69 o                         
   6   8   1        669.13        609.34        20.74 o                         
   7   8   1          0.04         13.89         6.75 o                         
   8   8   1        139.35        154.58        16.08 o                         
   9   8   1          2.21          6.07         8.69 o                         
  10   8   1       1731.03       1920.32        57.01 o                         
  11   8   1        181.61        172.38        27.11 o                         
  12   8   1         74.68         46.12        18.53 o                         
 -12   9   1       1658.13       1747.36        54.24 o                         
 -11   9   1          3.52         11.12        12.99 o                         
 -10   9   1          4.53         15.05        12.04 o                         
  -9   9   1        488.31        518.21        28.96 o                         
  -8   9   1       1271.31       1453.95        44.82 o                         
  -7   9   1         14.98         16.32         7.01 o                         
  -6   9   1        539.55        581.73        17.46 o                         
  -5   9   1         80.77        125.04        14.25 o                         
  -4   9   1       4838.53       5037.64        42.93 o                         
  -3   9   1        933.67        857.85        14.50 o                         
  -2   9   1        780.75        900.02        13.59 o                         
  -1   9   1       2140.97       2085.27        30.60 o                         
   0   9   1         31.94         51.33         7.27 o                         
   1   9   1         20.46         19.30         5.41 o                         
   2   9   1          1.17          5.02         4.79 o                         
   3   9   1       1264.26       1155.25        16.98 o                         
   4   9   1        336.75        334.77        12.52 o                         
   5   9   1          2.33          6.57         4.87 o                         
   6   9   1        708.56        587.90        20.84 o                         
   7   9   1        662.98        677.23        20.42 o                         
   8   9   1       2311.68       2358.06        49.05 o                         
   9   9   1        241.73        227.15        21.05 o                         
  10   9   1        412.62        411.02        27.96 o                         
  11   9   1          6.75          6.94        10.20 o                         
  12   9   1       1080.06       1026.06        27.88 o                         
 -12  10   1        333.31        280.54        21.15 o                         
 -11  10   1         75.49         48.19        15.73 o                         
 -10  10   1        161.01        173.61        20.02 o                         
  -9  10   1        622.67        689.41        27.20 o                         
  -8  10   1         57.04         71.61        16.18 o                         
  -7  10   1          1.37         -0.92        10.86 o                         
  -6  10   1        405.38        400.30        25.33 o                         
  -5  10   1       2297.53       2217.94        75.71 o                         
  -4  10   1        320.80        312.17        12.64 o                         
  -3  10   1        175.19        147.10        10.31 o                         
  -2  10   1       1501.53       1581.85        24.06 o                         
  -1  10   1       6152.83       6399.21        57.01 o                         
   0  10   1        299.59        287.15        12.74 o                         
   1  10   1       2659.40       2762.49        32.15 o                         
   2  10   1       3845.47       4034.30        37.70 o                         
   3  10   1        992.17        925.86        23.88 o                         
   4  10   1          1.03          4.27         3.41 o                         
   5  10   1       6116.88       6407.83       153.88 o                         
   6  10   1       1478.45       1428.18        43.51 o                         
   7  10   1       1171.95       1158.59        37.43 o                         
   8  10   1         21.04         21.33         8.07 o                         
   9  10   1        793.26        770.71        27.98 o                         
  10  10   1         17.29         16.23        12.47 o                         
  11  10   1        171.86        141.15        27.18 o                         
 -11  11   1        526.54        502.50        32.57 o                         
 -10  11   1        649.71        562.58        26.65 o                         
  -9  11   1        224.90        263.88        22.16 o                         
  -8  11   1        133.01        123.01        24.97 o                         
  -7  11   1       3352.72       3461.66        74.76 o                         
  -6  11   1        336.60        362.89        17.81 o                         
  -5  11   1          8.08         15.12         7.97 o                         
  -4  11   1       1620.83       1499.42        33.38 o                         
  -3  11   1       2851.85       2950.44        38.21 o                         
  -2  11   1       1080.35       1111.27        22.96 o                         
  -1  11   1       5996.02       6028.46        64.18 o                         
   0  11   1       4192.23       4605.34        50.63 o                         
   1  11   1        332.47        248.98        16.89 o                         
   2  11   1        570.14        471.60        12.71 o                         
   3  11   1       3770.25       3874.50        45.17 o                         
   4  11   1       1985.60       1753.22        46.45 o                         
   5  11   1        354.30        394.80        23.09 o                         
   6  11   1        998.07       1014.22        43.03 o                         
   7  11   1       3664.48       3684.67        85.06 o                         
   8  11   1        300.59        343.39        28.42 o                         
   9  11   1          7.18         13.42         8.86 o                         
  10  11   1        269.46        244.72        24.97 o                         
 -10  12   1        167.60        187.32        27.77 o                         
  -9  12   1       1827.23       1858.47        47.43 o                         
  -8  12   1        885.62        888.29        40.41 o                         
  -7  12   1         16.29         25.22        12.69 o                         
  -6  12   1        802.85        842.36        36.82 o                         
  -5  12   1       1354.85       1398.15        33.86 o                         
  -4  12   1          5.99          6.72         7.98 o                         
  -3  12   1        743.31        622.39        23.84 o                         
  -2  12   1       5371.55       5653.91       161.87 o                         
  -1  12   1       5470.98       5984.14        77.08 o                         
   0  12   1        209.49        204.41        17.91 o                         
   1  12   1        627.93        567.79        17.50 o                         
   2  12   1         11.24         14.55         7.65 o                         
   3  12   1       1003.66       1024.27        17.90 o                         
   4  12   1         79.96         84.71        12.56 o                         
   5  12   1       2039.04       1955.22        47.55 o                         
   6  12   1        930.87       1066.70        38.46 o                         
   7  12   1          5.37         15.11        11.61 o                         
   8  12   1        306.65        273.86        29.02 o                         
   9  12   1        546.02        645.89        38.30 o                         
  10  12   1         21.89         24.32        10.03 o                         
 -10  13   1        122.54        105.32        20.16 o                         
  -9  13   1         82.29         77.88        24.51 o                         
  -8  13   1        187.72        160.54        21.06 o                         
  -7  13   1        775.23        774.64        36.76 o                         
  -6  13   1        451.59        393.91        26.57 o                         
  -5  13   1        180.46        201.30        21.18 o                         
  -4  13   1         63.47        104.61        15.36 o                         
  -3  13   1       1663.38       1736.35        42.86 o                         
  -2  13   1        195.24        231.51        20.24 o                         
  -1  13   1        531.75        485.87        20.52 o                         
   0  13   1        614.73        570.24        20.18 o                         
   1  13   1       1098.71       1076.63        21.50 o                         
   2  13   1         36.17          9.66         5.00 o                         
   3  13   1        967.76       1112.82        28.33 o                         
   4  13   1        432.16        485.97        24.70 o                         
   5  13   1         96.33         85.28        17.57 o                         
   6  13   1        428.40        386.38        30.98 o                         
   7  13   1        705.68        702.67        37.72 o                         
   8  13   1         47.56         57.03        17.50 o                         
   9  13   1         66.24         36.71        13.90 o                         
  -9  14   1        199.90        174.59        41.01 o                         
  -8  14   1        159.59         96.83        25.92 o                         
  -7  14   1        203.08        249.79        32.49 o                         
  -6  14   1         59.47         64.08        15.52 o                         
  -5  14   1         61.11         79.81        16.00 o                         
  -4  14   1        236.60        215.47        24.86 o                         
  -3  14   1        295.94        338.66        20.56 o                         
  -2  14   1         38.54         32.08        10.61 o                         
  -1  14   1         40.53         32.49        10.03 o                         
   0  14   1         15.40         13.85         6.68 o                         
   1  14   1         93.38         91.98        13.08 o                         
   2  14   1        192.79        176.63        20.94 o                         
   3  14   1        154.28        132.63        18.97 o                         
   4  14   1          4.05          1.80         9.34 o                         
   5  14   1         25.71         23.30        10.45 o                         
   6  14   1         18.43         19.75        12.32 o                         
   7  14   1        930.15       1023.06        41.78 o                         
   8  14   1         42.76         33.14        13.32 o                         
  -8  15   1         52.27         50.34        17.93 o                         
  -7  15   1          5.82         13.32        11.21 o                         
  -6  15   1        281.01        340.41        30.81 o                         
  -5  15   1        585.30        474.27        31.80 o                         
  -4  15   1        357.68        356.74        36.22 o                         
  -3  15   1        159.01        141.99        22.82 o                         
  -2  15   1        212.20        131.17        21.85 o                         
  -1  15   1          7.06         16.45         8.05 o                         
   0  15   1       1232.81       1484.39        40.73 o                         
   1  15   1         79.02        120.61        23.11 o                         
   2  15   1        754.09        706.36        25.40 o                         
   3  15   1         10.23          2.52         5.16 o                         
   4  15   1        865.78        898.08        33.28 o                         
   5  15   1         35.48         26.52         9.89 o                         
   6  15   1        337.71        264.15        51.74 o                         
   7  15   1         12.74         12.21        10.76 o                         
  -6  16   1        280.31        267.18        38.46 o                         
  -5  16   1          2.70         13.60         9.48 o                         
  -4  16   1        113.48        113.02        20.97 o                         
  -3  16   1        386.77        281.58        38.30 o                         
  -2  16   1       3584.52       3967.86        55.42 o                         
  -1  16   1          2.03         16.62        10.37 o                         
   0  16   1        132.87        113.90        20.73 o                         
   1  16   1         12.60          5.38         9.40 o                         
   2  16   1       1107.94       1254.11        41.23 o                         
   3  16   1         50.65         40.11        13.98 o                         
   4  16   1        378.52        327.15        39.19 o                         
   5  16   1          2.12         15.28        11.12 o                         
   6  16   1        775.83        818.30        61.71 o                         
  -5  17   1          1.96         13.05        15.15 o                         
  -4  17   1       1168.09       1521.54        58.96 o                         
  -3  17   1          0.31          5.26        11.41 o                         
  -2  17   1        258.00        240.03        28.31 o                         
  -1  17   1          9.00          9.81        11.57 o                         
   0  17   1       1885.30       1887.81        56.07 o                         
   1  17   1         32.96         17.79        14.79 o                         
   2  17   1          1.86         11.01         8.15 o                         
   3  17   1         81.92         65.34        27.04 o                         
   4  17   1       1005.56       1303.54        46.03 o                         
  -1  18   1          2.71         17.79        12.85 o                         
   0  18   1          4.42          7.33        12.95 o                         
 -14   0   2         88.10         97.68        41.72 o                         
 -12   0   2       1089.56       1100.12        36.47 o                         
 -10   0   2       5758.90       5681.44       371.44 o                         
  -8   0   2        755.68        700.95        24.81 o                         
  -6   0   2       6135.62       5725.84        98.64 o                         
  -4   0   2      11909.53      11556.16        79.02 o                         
  -2   0   2        829.01       1099.10         8.44 o                         
   0   0   2      32605.83      35030.41       171.06 o                         
   2   0   2       4316.05       4715.05        20.46 o                         
   4   0   2      24943.91      25145.14       134.09 o                         
   6   0   2      11675.36      12909.97       208.87 o                         
   8   0   2        146.43        149.78        13.48 o                         
  10   0   2       4834.98       5029.52       203.59 o                         
  12   0   2        270.95        279.77        38.75 o                         
 -14   1   2         15.75         16.72        10.30 o                         
 -13   1   2       1531.08       1457.12        45.97 o                         
 -12   1   2       1534.54       1590.04        34.79 o                         
 -11   1   2         57.18         78.09        12.60 o                         
 -10   1   2       1133.22       1080.96        21.03 o                         
  -9   1   2        409.20        389.20        13.77 o                         
  -8   1   2       4118.25       4326.57        50.53 o                         
  -7   1   2       3678.04       4059.21        46.67 o                         
  -6   1   2       2013.27       1521.69        18.30 o                         
  -5   1   2        294.29        277.89         6.37 o                         
  -4   1   2        430.01        444.95         6.87 o                         
  -3   1   2       4843.15       5363.93        15.27 o                         
  -2   1   2      37763.00      40511.28        34.69 o                         
  -1   1   2       2336.31       2918.10        20.15 o                         
   0   1   2        681.86        763.80         5.68 o                         
   1   1   2         57.48         82.69         3.29 o                         
   2   1   2      42928.10      46820.02        99.48 o                         
   3   1   2        411.63        554.10         8.43 o                         
   4   1   2       7114.66       7220.93        39.27 o                         
   5   1   2       3824.46       4008.81        19.13 o                         
   6   1   2       4627.13       4319.08        84.47 o                         
   7   1   2       1153.70       1208.02        15.42 o                         
   8   1   2        800.20        802.22        17.44 o                         
   9   1   2        219.07        220.65        24.38 o                         
  10   1   2        130.93        157.58        18.60 o                         
  11   1   2       1225.30       1200.76        34.01 o                         
  12   1   2       2067.93       2076.20        95.17 o                         
  13   1   2        543.40        553.47        37.59 o                         
 -14   2   2        282.99        182.25        38.98 o                         
 -13   2   2        467.19        480.15        29.59 o                         
 -12   2   2        436.07        449.32        22.89 o                         
 -11   2   2         62.51         41.07         8.97 o                         
 -10   2   2         80.05        107.99        12.29 o                         
  -9   2   2       5683.11       5809.76        70.72 o                         
  -8   2   2       2391.48       2386.08        23.97 o                         
  -7   2   2       1027.16       1083.83        18.04 o                         
  -6   2   2          7.78         11.83         4.90 o                         
  -5   2   2       7521.70       8051.15        59.83 o                         
  -4   2   2      13339.65      13029.02        63.47 o                         
  -3   2   2       2445.03       2432.40        12.93 o                         
  -2   2   2        600.78        554.43         4.17 o                         
  -1   2   2        118.18         77.02         2.54 o                         
   0   2   2       4942.78       4989.02        34.57 o                         
   1   2   2        251.22        205.37         4.20 o                         
   2   2   2        283.89        209.76         5.54 o                         
   3   2   2        303.28        272.01         7.19 o                         
   4   2   2       5310.54       5162.43        42.02 o                         
   5   2   2       2657.76       2768.09        21.68 o                         
   6   2   2        268.39        188.52         7.29 o                         
   7   2   2        104.58        125.71        14.38 o                         
   8   2   2        681.69        684.24        13.63 o                         
   9   2   2       1469.16       1509.71        36.98 o                         
  10   2   2        946.35        894.29        30.27 o                         
  11   2   2        267.04        244.52        33.88 o                         
  12   2   2        345.57        323.49        29.85 o                         
  13   2   2        899.61        902.93        41.01 o                         
 -14   3   2       1136.65       1191.85        92.11 o                         
 -13   3   2       1776.47       1991.69        37.21 o                         
 -12   3   2          0.51          4.15         5.79 o                         
 -11   3   2       1035.72       1100.29        26.25 o                         
 -10   3   2        828.08        860.85        17.75 o                         
  -9   3   2        924.33        894.37        18.76 o                         
  -8   3   2       1453.41       1498.83        20.19 o                         
  -7   3   2        786.64        608.49        10.28 o                         
  -6   3   2       3100.12       3217.27        22.64 o                         
  -5   3   2        706.85        762.16        10.55 o                         
  -4   3   2         95.47        130.72         5.67 o                         
  -3   3   2        570.22        424.59         4.29 o                         
  -2   3   2        305.61        224.48         7.31 o                         
  -1   3   2       2323.26       2910.83        26.00 o                         
   0   3   2       2415.18       2522.11        13.73 o                         
   1   3   2      14784.78      15343.36        87.01 o                         
   2   3   2       1696.37       1682.17        18.46 o                         
   3   3   2       1275.60       1227.81        19.90 o                         
   4   3   2         17.01          7.46         6.04 o                         
   5   3   2       1569.88       1566.53        20.20 o                         
   6   3   2         10.92         10.89         7.12 o                         
   7   3   2       1017.86        979.91        22.08 o                         
   8   3   2        291.48        293.29        16.67 o                         
   9   3   2        328.48        318.29        13.99 o                         
  10   3   2        409.49        445.51        21.31 o                         
  11   3   2        326.83        359.45        22.58 o                         
  12   3   2        163.14        116.37        24.79 o                         
  13   3   2        433.99        518.38        77.19 o                         
 -14   4   2         23.36         37.03        28.34 o                         
 -13   4   2        174.77        202.82        21.21 o                         
 -12   4   2        117.96        132.54        22.72 o                         
 -11   4   2       2985.23       2960.19        46.93 o                         
 -10   4   2       2895.88       2968.66       106.23 o                         
  -9   4   2        351.11        359.28        14.31 o                         
  -8   4   2        195.98        158.48         9.76 o                         
  -7   4   2       3677.09       3314.58        78.43 o                         
  -6   4   2        228.90        161.31         9.68 o                         
  -5   4   2       5865.48       6042.13        41.54 o                         
  -4   4   2        175.84        156.72         4.72 o                         
  -3   4   2       4296.64       4363.25        18.88 o                         
  -2   4   2         73.31        103.56         5.97 o                         
  -1   4   2      13099.20      12843.27        54.91 o                         
   0   4   2        293.27        321.02         5.77 o                         
   1   4   2        179.51        119.59         4.49 o                         
   2   4   2        164.32        126.14         4.43 o                         
   3   4   2        397.52        367.28         6.51 o                         
   4   4   2        305.33        271.88        10.42 o                         
   5   4   2       2205.53       2136.35        27.75 o                         
   6   4   2       1883.78       1726.85        29.13 o                         
   7   4   2       1061.20       1023.13        23.28 o                         
   8   4   2        295.19        253.10        18.76 o                         
   9   4   2        219.20        271.18        24.45 o                         
  10   4   2        752.43        678.63        23.94 o                         
  11   4   2       1036.42       1057.15        38.87 o                         
  12   4   2        284.70        302.91        23.70 o                         
  13   4   2          0.93         14.89        10.86 o                         
 -13   5   2        679.94        669.39        30.76 o                         
 -12   5   2       1493.28       1417.81        43.36 o                         
 -11   5   2        169.28        179.27        26.65 o                         
 -10   5   2         72.29         76.59         8.79 o                         
  -9   5   2       3418.63       3291.60        44.06 o                         
  -8   5   2       2404.19       2388.73        45.01 o                         
  -7   5   2        210.06        176.97        12.28 o                         
  -6   5   2        311.40        249.03         8.24 o                         
  -5   5   2       2715.30       2125.67        20.44 o                         
  -4   5   2        130.06        112.15         7.11 o                         
  -3   5   2       1354.37       1317.61        15.81 o                         
  -2   5   2      15147.77      15427.22        45.66 o                         
  -1   5   2      19953.68      19623.90        88.56 o                         
   0   5   2        548.38        560.44         8.17 o                         
   1   5   2       9254.35       8842.57        57.36 o                         
   2   5   2       7710.03       7835.35        36.19 o                         
   3   5   2       4751.81       4537.83        25.70 o                         
   4   5   2       1343.45       1375.08        22.73 o                         
   5   5   2      13990.74      14132.74       117.82 o                         
   6   5   2         81.99        105.18        13.19 o                         
   7   5   2         46.84         60.88         8.92 o                         
   8   5   2        117.38        137.63        13.31 o                         
   9   5   2        815.74        787.70        21.13 o                         
  10   5   2          8.98         13.62         6.61 o                         
  11   5   2        320.38        312.09        43.02 o                         
  12   5   2        997.81       1026.13        39.16 o                         
 -13   6   2         33.25         43.15        13.58 o                         
 -12   6   2          4.30         15.11         7.55 o                         
 -11   6   2       1276.56       1284.57        42.26 o                         
 -10   6   2         59.56         48.85        11.46 o                         
  -9   6   2        610.33        645.47        17.49 o                         
  -8   6   2       1299.68       1207.96        22.66 o                         
  -7   6   2       4559.43       4415.42        59.65 o                         
  -6   6   2         53.47         43.37         5.07 o                         
  -5   6   2        259.24        379.07         8.57 o                         
  -4   6   2       8063.63       8405.74        51.34 o                         
  -3   6   2      18684.83      18913.40       148.91 o                         
  -2   6   2        338.58        309.90         4.91 o                         
  -1   6   2       6072.79       6143.24        31.13 o                         
   0   6   2       2624.68       2784.11        24.05 o                         
   1   6   2       6683.44       6954.79        33.32 o                         
   2   6   2       1060.25       1005.90        12.97 o                         
   3   6   2      14008.23      13519.14       103.75 o                         
   4   6   2       6045.56       6184.17        39.69 o                         
   5   6   2        190.67        153.37        10.15 o                         
   6   6   2        157.30        230.37        19.13 o                         
   7   6   2       7100.39       7440.43        83.53 o                         
   8   6   2         22.95         32.91        11.68 o                         
   9   6   2          7.86         19.35         9.81 o                         
  10   6   2       1436.47       1456.52        51.53 o                         
  11   6   2        648.10        619.03        37.97 o                         
  12   6   2         49.19         39.96        26.37 o                         
 -13   7   2         11.53         16.99        13.90 o                         
 -12   7   2        191.21        210.77        19.75 o                         
 -11   7   2        254.22        265.05        25.08 o                         
 -10   7   2       1749.47       1796.61        46.43 o                         
  -9   7   2       1207.83       1183.91        27.88 o                         
  -8   7   2         15.17         12.67         5.20 o                         
  -7   7   2        223.38        200.89        13.99 o                         
  -6   7   2       4874.96       4857.71        51.94 o                         
  -5   7   2       5000.06       5162.07        40.57 o                         
  -4   7   2        181.11        157.29         8.41 o                         
  -3   7   2        702.60        579.84         7.63 o                         
  -2   7   2       2301.93       2525.55        21.13 o                         
  -1   7   2       8522.04       8622.52        40.58 o                         
   0   7   2        547.25        665.74        10.35 o                         
   1   7   2       1279.61       1114.24        13.40 o                         
   2   7   2       5885.08       6209.03        35.69 o                         
   3   7   2       2139.93       2174.34        24.33 o                         
   4   7   2        156.50        133.83        12.56 o                         
   5   7   2       5323.82       5452.42        45.26 o                         
   6   7   2        862.65        815.26        21.93 o                         
   7   7   2        813.60        808.84        20.36 o                         
   8   7   2          9.68          3.00         6.57 o                         
   9   7   2       1272.12       1345.80        36.75 o                         
  10   7   2        679.88        755.98        29.42 o                         
  11   7   2        602.68        634.85        25.26 o                         
  12   7   2         87.57         73.85        24.39 o                         
 -13   8   2          6.00          3.56         9.44 o                         
 -12   8   2       1959.06       2010.96        50.26 o                         
 -11   8   2         21.51         12.80         9.27 o                         
 -10   8   2        137.67        130.88        18.03 o                         
  -9   8   2         31.66         22.59        12.68 o                         
  -8   8   2       3478.12       3468.23        57.05 o                         
  -7   8   2        622.68        622.43        19.20 o                         
  -6   8   2         75.01         57.19         7.85 o                         
  -5   8   2        963.75       1003.47        18.76 o                         
  -4   8   2       4720.68       4715.21        38.55 o                         
  -3   8   2        975.66        903.62        10.74 o                         
  -2   8   2        180.16        145.43         9.56 o                         
  -1   8   2         53.18         99.16         9.42 o                         
   0   8   2       2341.99       2309.46        23.30 o                         
   1   8   2       2579.86       2867.48        37.20 o                         
   2   8   2          3.28          7.94         5.62 o                         
   3   8   2       4004.10       4131.45        29.10 o                         
   4   8   2        269.65        254.59        12.64 o                         
   5   8   2          2.16         13.19         3.64 o                         
   6   8   2        737.64        762.18        19.10 o                         
   7   8   2       1381.25       1462.50        30.28 o                         
   8   8   2       1115.39       1110.66        29.36 o                         
   9   8   2        562.40        532.71        26.03 o                         
  10   8   2          1.66          9.98        12.63 o                         
  11   8   2          5.40          7.11        12.12 o                         
  12   8   2       1203.03       1348.78        40.19 o                         
 -12   9   2        104.39         88.28        22.06 o                         
 -11   9   2        131.82        143.11        19.53 o                         
 -10   9   2       2797.98       2931.73        59.18 o                         
  -9   9   2        663.51        575.84        23.81 o                         
  -8   9   2        588.52        666.94        23.39 o                         
  -7   9   2        168.91        195.27        14.82 o                         
  -6   9   2       3033.01       3014.70        52.97 o                         
  -5   9   2        291.36        277.68        13.18 o                         
  -4   9   2        335.23        365.49        12.81 o                         
  -3   9   2        402.46        379.39         8.47 o                         
  -2   9   2         90.45         77.67         9.60 o                         
  -1   9   2        268.71        239.43         9.10 o                         
   0   9   2         68.84         69.44         8.85 o                         
   1   9   2        509.48        471.52        11.65 o                         
   2   9   2       1204.29       1075.65        16.54 o                         
   3   9   2         89.10         96.27        11.14 o                         
   4   9   2         18.73         24.21         6.35 o                         
   5   9   2        331.13        321.22        16.84 o                         
   6   9   2        946.41        915.25        24.51 o                         
   7   9   2          0.07          9.03         9.56 o                         
   8   9   2        124.49        145.26        19.95 o                         
   9   9   2          7.41         13.65         8.85 o                         
  10   9   2        365.99        368.95        38.92 o                         
  11   9   2        165.85        156.29        30.62 o                         
 -12  10   2        646.95        688.26        38.55 o                         
 -11  10   2        173.91        176.51        21.82 o                         
 -10  10   2         26.34         28.75        10.35 o                         
  -9  10   2        135.26        103.26        16.85 o                         
  -8  10   2        351.55        352.38        29.85 o                         
  -7  10   2       1323.83       1179.50        28.37 o                         
  -6  10   2        257.86        248.23        21.02 o                         
  -5  10   2          2.80         13.20         8.16 o                         
  -4  10   2       1423.39       1364.42        32.70 o                         
  -3  10   2       6072.00       6268.32        65.65 o                         
  -2  10   2          3.83         10.68         4.61 o                         
  -1  10   2       2661.37       2834.86        32.09 o                         
   0  10   2       2847.52       2766.56        29.48 o                         
   1  10   2        479.57        427.04        14.10 o                         
   2  10   2          1.19          3.91         5.71 o                         
   3  10   2       4016.33       4131.98        46.03 o                         
   4  10   2        669.86        681.61        15.00 o                         
   5  10   2        520.40        454.05        17.74 o                         
   6  10   2         60.69         33.49        10.65 o                         
   7  10   2        967.75       1029.15        32.72 o                         
   8  10   2       1268.52       1228.99        39.76 o                         
   9  10   2        193.84        208.78        25.12 o                         
  10  10   2          3.97          9.94        11.81 o                         
  11  10   2        258.34        252.09        25.82 o                         
 -11  11   2        105.66         92.02        19.00 o                         
 -10  11   2        299.66        210.84        31.33 o                         
  -9  11   2       1810.13       1953.83        55.99 o                         
  -8  11   2        103.08        105.09        24.86 o                         
  -7  11   2        559.00        553.36        23.86 o                         
  -6  11   2        251.35        263.19        20.57 o                         
  -5  11   2       3093.13       3062.99        52.06 o                         
  -4  11   2        958.18       1056.30        27.85 o                         
  -3  11   2       1525.42       1671.69        32.07 o                         
  -2  11   2        806.85        725.79        15.57 o                         
  -1  11   2       4332.01       4279.23        47.91 o                         
   0  11   2         61.48         78.11        10.46 o                         
   1  11   2       1242.20       1152.89        22.82 o                         
   2  11   2       1457.53       1535.63        26.36 o                         
   3  11   2       1307.23       1225.98        23.44 o                         
   4  11   2        267.73        193.28        18.62 o                         
   5  11   2       3355.34       3204.04        81.32 o                         
   6  11   2        491.44        523.22        28.92 o                         
   7  11   2         52.08         42.97        13.58 o                         
   8  11   2        717.76        692.83        32.71 o                         
   9  11   2        742.48        871.65        46.72 o                         
  10  11   2          4.53         19.87        14.32 o                         
 -11  12   2        521.25        497.19        71.71 o                         
 -10  12   2        179.74        151.41        21.61 o                         
  -9  12   2         32.34         19.89         9.77 o                         
  -8  12   2         64.04         56.17        12.17 o                         
  -7  12   2       3219.50       3434.42        79.59 o                         
  -6  12   2        568.61        560.64        23.20 o                         
  -5  12   2        322.65        276.44        27.74 o                         
  -4  12   2         42.87         35.54        12.75 o                         
  -3  12   2       3677.03       3820.83        64.43 o                         
  -2  12   2          1.48          7.37         7.32 o                         
  -1  12   2       2651.45       2881.75        66.64 o                         
   0  12   2       1459.31       1484.57        26.16 o                         
   1  12   2       1294.68       1516.22        26.20 o                         
   2  12   2          3.96          2.02         4.42 o                         
   3  12   2       1902.43       1692.91        32.75 o                         
   4  12   2       1457.32       1336.84        34.22 o                         
   5  12   2        307.07        279.94        28.22 o                         
   6  12   2       1024.59       1053.76        38.94 o                         
   7  12   2       2010.26       2379.61        76.13 o                         
   8  12   2        374.64        366.41        33.98 o                         
   9  12   2        454.18        407.32        56.23 o                         
 -10  13   2        283.89        261.33        33.31 o                         
  -9  13   2        146.74        130.28        20.39 o                         
  -8  13   2        218.86        242.96        26.74 o                         
  -7  13   2        976.75       1018.78        48.57 o                         
  -6  13   2         44.82         25.05         8.67 o                         
  -5  13   2        784.34        708.66        31.94 o                         
  -4  13   2        603.31        580.50        24.82 o                         
  -3  13   2        418.88        421.13        18.26 o                         
  -2  13   2       1218.81       1273.90        23.02 o                         
  -1  13   2       2386.17       2605.14        50.98 o                         
   0  13   2          7.45          6.96         6.04 o                         
   1  13   2        773.60        768.87        17.22 o                         
   2  13   2        245.35        255.94        21.94 o                         
   3  13   2        532.96        457.72        20.76 o                         
   4  13   2        113.62        128.75        18.04 o                         
   5  13   2       1194.59       1365.99        43.10 o                         
   6  13   2        182.80        179.12        27.66 o                         
   7  13   2         23.57         15.35         8.64 o                         
   8  13   2        176.24        117.13        32.46 o                         
   9  13   2        626.92        579.27        54.89 o                         
  -9  14   2        199.95        162.79        39.16 o                         
  -8  14   2        180.57        184.98        27.51 o                         
  -7  14   2        328.82        356.05        28.00 o                         
  -6  14   2          7.86         18.02        10.10 o                         
  -5  14   2        484.52        543.78        23.95 o                         
  -4  14   2        248.05        274.83        20.63 o                         
  -3  14   2         13.78         14.11        10.02 o                         
  -2  14   2        349.75        296.56        21.53 o                         
  -1  14   2         89.98         83.33        13.57 o                         
   0  14   2          2.24          6.39         6.19 o                         
   1  14   2        456.09        323.14        25.87 o                         
   2  14   2         28.68         57.47        10.11 o                         
   3  14   2         71.19         85.25        17.31 o                         
   4  14   2         17.48         14.91         9.89 o                         
   5  14   2         60.47         57.18        15.68 o                         
   6  14   2        685.23        611.14        34.22 o                         
   7  14   2        369.47        211.21        53.99 o                         
   8  14   2        129.72         99.06        22.01 o                         
  -8  15   2         13.18         11.93        11.09 o                         
  -7  15   2        208.93        210.72        30.20 o                         
  -6  15   2        548.84        509.20        34.91 o                         
  -5  15   2          2.81         16.50         7.63 o                         
  -4  15   2         76.20         82.60        17.67 o                         
  -3  15   2         19.18         18.36         7.90 o                         
  -2  15   2        294.92        301.92        23.53 o                         
  -1  15   2        300.32        245.08        27.13 o                         
   0  15   2          5.73          4.21         9.97 o                         
   1  15   2        164.43        175.37        28.16 o                         
   2  15   2        380.93        452.79        30.61 o                         
   3  15   2          2.23          8.32        14.18 o                         
   4  15   2         79.83         63.94        15.87 o                         
   5  15   2        157.47        154.79        23.84 o                         
   6  15   2         95.66         92.64        20.67 o                         
   7  15   2        285.16        210.65        26.51 o                         
  -7  16   2         32.58         23.73        11.52 o                         
  -6  16   2        681.93        652.79        33.30 o                         
  -5  16   2         20.19         22.20         9.39 o                         
  -4  16   2        924.38       1011.93        38.04 o                         
  -3  16   2        345.17        180.02        31.39 o                         
  -2  16   2          3.47          7.47        11.11 o                         
  -1  16   2          1.81          3.88        11.51 o                         
   0  16   2       2285.40       2761.67        61.82 o                         
   1  16   2         74.03         62.13        18.03 o                         
   2  16   2          1.13         10.30        16.93 o                         
   3  16   2         11.38         29.58        17.88 o                         
   4  16   2       1137.57       1215.75        55.99 o                         
   5  16   2          3.65         12.58        16.06 o                         
  -5  17   2          2.89         15.48        11.05 o                         
  -4  17   2        247.49        223.34        30.77 o                         
  -3  17   2         12.22         15.91        11.44 o                         
  -2  17   2       2590.00       2950.68        89.46 o                         
  -1  17   2          6.23         16.10        11.42 o                         
   0  17   2          6.77         10.37         9.99 o                         
   1  17   2         67.54         46.41        17.16 o                         
   2  17   2       1071.18       1170.96        73.87 o                         
   3  17   2          0.02         10.06        12.30 o                         
 -14   0   3         20.41         52.56        40.99 o                         
 -12   0   3       1544.34       1631.00        52.09 o                         
 -10   0   3         27.26         41.28        12.09 o                         
  -8   0   3       4322.94       4732.60        65.69 o                         
  -6   0   3       1614.29       1164.25        19.96 o                         
  -4   0   3       3278.90       3747.36        34.84 o                         
  -2   0   3      39294.77      42047.15       331.96 o                         
   0   0   3       1438.06       1693.50        16.12 o                         
   4   0   3      10299.37      11126.73       156.53 o                         
   6   0   3      14749.79      15388.94       305.55 o                         
   8   0   3         80.21         95.90        18.04 o                         
  10   0   3        857.84        886.24        66.88 o                         
  12   0   3       1331.13       1434.24        85.96 o                         
 -14   1   3        117.16        139.29        25.27 o                         
 -13   1   3        104.81        166.04        20.23 o                         
 -12   1   3         45.98         39.00         7.24 o                         
 -11   1   3        911.53        864.83        15.61 o                         
 -10   1   3       3200.18       3392.52        48.18 o                         
  -9   1   3       2200.12       2351.94        30.71 o                         
  -8   1   3       4754.63       5020.55        55.80 o                         
  -7   1   3       1194.98       1236.81        17.04 o                         
  -6   1   3       9385.98      10214.36        80.18 o                         
  -5   1   3       6653.18       7287.10        37.78 o                         
  -3   1   3       6675.74       7404.05        33.85 o                         
  -2   1   3       1032.36       1145.68         6.99 o                         
  -1   1   3       5320.57       5841.66        14.79 o                         
   0   1   3       9337.56       9188.05        52.80 o                         
   1   1   3       4873.87       5566.01        44.82 o                         
   2   1   3        540.62        426.55         7.01 o                         
   3   1   3       2978.58       3370.00        19.69 o                         
   4   1   3      16810.17      17307.10        95.00 o                         
   5   1   3        655.63        573.58        10.24 o                         
   6   1   3       5721.66       5866.79        33.89 o                         
   7   1   3        566.05        503.67         9.83 o                         
   8   1   3       6668.29       6782.45        90.03 o                         
   9   1   3       1373.96       1311.40        29.84 o                         
  10   1   3       2087.91       2097.75        72.23 o                         
  11   1   3         45.04         35.55        10.84 o                         
  12   1   3        428.78        441.91        52.88 o                         
  13   1   3         57.03         28.13        11.04 o                         
 -14   2   3         28.85         61.60        33.11 o                         
 -13   2   3        497.03        480.56        37.32 o                         
 -12   2   3        749.10        765.25        24.97 o                         
 -11   2   3       1403.82       1563.74        29.83 o                         
 -10   2   3        751.26        799.05        20.30 o                         
  -9   2   3         14.46         16.51         6.25 o                         
  -8   2   3       1456.38       1533.31        27.24 o                         
  -7   2   3       2652.75       2467.77        18.35 o                         
  -6   2   3       4587.37       4866.62        28.41 o                         
  -5   2   3         22.33         19.66         3.83 o                         
  -4   2   3         56.55         58.32         3.53 o                         
  -3   2   3         20.07         32.94         3.29 o                         
  -2   2   3       8209.96       8396.49        33.17 o                         
  -1   2   3       2233.63       2131.32        23.52 o                         
   0   2   3       1805.13       1836.01        11.36 o                         
   1   2   3       2674.97       2553.44        17.06 o                         
   2   2   3       1835.65       1508.35        11.77 o                         
   3   2   3       6947.96       7605.38        36.77 o                         
   4   2   3       2840.61       2630.35        36.48 o                         
   5   2   3        213.78        220.48         9.85 o                         
   6   2   3       1850.12       1724.38        22.52 o                         
   7   2   3        144.75        160.29        16.37 o                         
   8   2   3         41.98         50.43        11.79 o                         
   9   2   3         50.89         56.43        11.83 o                         
  10   2   3       1046.26       1083.79        32.80 o                         
  11   2   3        944.14       1012.48        46.83 o                         
  12   2   3        436.66        368.78        47.44 o                         
  13   2   3        451.57        355.26        51.82 o                         
 -14   3   3         32.76         23.57        21.18 o                         
 -13   3   3        300.24        260.07        38.46 o                         
 -12   3   3        728.22        741.82        20.53 o                         
 -11   3   3        882.42        915.53        18.98 o                         
 -10   3   3          6.11         10.26         5.17 o                         
  -9   3   3       1851.65       1847.66        31.37 o                         
  -8   3   3        985.62        951.22        15.57 o                         
  -7   3   3       2455.90       2642.02        40.59 o                         
  -6   3   3       1089.96       1073.81        13.70 o                         
  -5   3   3       4424.88       3973.87        48.55 o                         
  -4   3   3         16.71         22.84         2.91 o                         
  -3   3   3        530.04        545.52         4.96 o                         
  -2   3   3       4734.18       5029.96        20.95 o                         
  -1   3   3      10503.23      10657.93        59.02 o                         
   0   3   3        369.19        330.97         5.80 o                         
   1   3   3        644.40        771.42         7.54 o                         
   2   3   3          1.54          2.22         1.97 o                         
   3   3   3        131.45        119.65         7.54 o                         
   4   3   3         57.26         83.06        11.19 o                         
   5   3   3       1465.74       1562.46        22.67 o                         
   6   3   3         89.65        100.54        12.96 o                         
   7   3   3       5402.12       5593.68        63.74 o                         
   8   3   3        176.95        207.62        22.60 o                         
   9   3   3        210.98        248.31        23.96 o                         
  10   3   3        187.18        154.75        20.48 o                         
  11   3   3        463.84        508.56        23.38 o                         
  12   3   3        121.01         95.95        23.17 o                         
 -13   4   3       1113.80       1122.24        38.24 o                         
 -12   4   3        154.52        143.60        25.93 o                         
 -11   4   3         18.21         14.77         5.98 o                         
 -10   4   3        718.52        659.17        14.50 o                         
  -9   4   3       3010.83       3046.41        34.07 o                         
  -8   4   3       1377.08       1397.18        19.59 o                         
  -7   4   3       1669.83       1564.29        24.34 o                         
  -6   4   3        666.46        665.07        12.09 o                         
  -5   4   3       3674.00       3429.81        16.84 o                         
  -4   4   3       1398.13       1311.26        13.02 o                         
  -3   4   3       5059.06       5157.13        38.98 o                         
  -2   4   3        345.20        374.86         5.31 o                         
  -1   4   3       1890.37       1834.01        12.18 o                         
   0   4   3        597.89        599.43         7.92 o                         
   1   4   3       7916.37       7750.90        47.72 o                         
   2   4   3       6836.16       6970.22        37.92 o                         
   3   4   3         17.81         43.96         7.35 o                         
   4   4   3       2750.92       2598.14        23.69 o                         
   5   4   3       1754.94       1664.71        28.00 o                         
   6   4   3       2318.01       2341.25        30.74 o                         
   7   4   3       3114.16       3080.42        43.79 o                         
   8   4   3        342.87        346.71        15.17 o                         
   9   4   3       1334.23       1320.61        22.83 o                         
  10   4   3         95.08         74.84        17.59 o                         
  11   4   3        326.72        314.09        28.87 o                         
  12   4   3        102.98        125.21        20.77 o                         
 -14   5   3         47.03         18.23        13.33 o                         
 -13   5   3        147.77        110.38        23.60 o                         
 -12   5   3         11.34          9.73         6.89 o                         
 -11   5   3       1453.30       1401.19        34.97 o                         
 -10   5   3        505.46        518.82        13.81 o                         
  -9   5   3        222.70        230.03        14.42 o                         
  -8   5   3        672.06        681.78        16.78 o                         
  -7   5   3       7622.76       7720.06        66.99 o                         
  -6   5   3       3321.29       3318.04        30.79 o                         
  -5   5   3        367.41        368.12         7.80 o                         
  -4   5   3       2916.75       2899.04        28.56 o                         
  -3   5   3      13228.29      12550.23       106.94 o                         
  -2   5   3       3832.59       3939.73        27.44 o                         
  -1   5   3       5350.00       5013.62        23.15 o                         
   0   5   3        661.40        477.57         7.33 o                         
   1   5   3       2551.21       2162.69        19.86 o                         
   2   5   3         81.41         99.63         7.63 o                         
   3   5   3       9605.10       9013.08        75.01 o                         
   4   5   3       7984.06       8586.17        57.04 o                         
   5   5   3       1338.46       1238.93        17.02 o                         
   6   5   3       5875.44       6266.01        71.35 o                         
   7   5   3       3816.64       3661.41        50.17 o                         
   8   5   3       3155.55       3178.27        68.09 o                         
   9   5   3         68.81         64.57        12.32 o                         
  10   5   3        795.71        822.11        23.09 o                         
  11   5   3       1245.72       1172.13        37.76 o                         
  12   5   3         58.25         53.45        18.29 o                         
 -14   6   3          5.60         13.30        10.38 o                         
 -13   6   3        385.17        437.17        64.79 o                         
 -12   6   3        297.41        268.96        44.92 o                         
 -11   6   3        405.90        431.13        21.79 o                         
 -10   6   3        107.53         82.09        14.80 o                         
  -9   6   3       3753.05       3813.32        63.94 o                         
  -8   6   3        637.76        659.62        14.20 o                         
  -7   6   3        579.20        549.32        11.44 o                         
  -6   6   3        310.27        243.74         6.71 o                         
  -5   6   3       9039.52       9130.11       107.65 o                         
  -4   6   3        349.66        380.63        12.92 o                         
  -3   6   3       1973.78       1817.46        21.17 o                         
  -2   6   3       7208.59       7173.70        68.54 o                         
  -1   6   3       8290.54       8063.70        57.41 o                         
   0   6   3        331.40        356.54         8.22 o                         
   1   6   3       9108.81       8894.18        54.36 o                         
   2   6   3       3764.04       3669.36        26.01 o                         
   3   6   3       4251.92       4326.73        39.62 o                         
   4   6   3       4064.52       4576.64        84.48 o                         
   5   6   3       9143.64       9195.01       147.02 o                         
   6   6   3       1303.45       1297.80        29.93 o                         
   7   6   3        479.71        545.72        22.27 o                         
   8   6   3         59.33         57.30        10.15 o                         
   9   6   3       2175.61       2282.23        52.23 o                         
  10   6   3        141.36        114.07        18.94 o                         
  11   6   3        554.53        500.89        31.91 o                         
  12   6   3        551.11        518.03        56.28 o                         
 -13   7   3        130.93        119.96        27.64 o                         
 -12   7   3        495.94        542.90        30.16 o                         
 -11   7   3        409.46        434.95        24.52 o                         
 -10   7   3        198.28        194.03        20.68 o                         
  -9   7   3       1595.76       1594.99        32.12 o                         
  -8   7   3       2026.73       2128.16        33.04 o                         
  -7   7   3       2829.91       2899.77        37.57 o                         
  -6   7   3         14.51         12.73         3.53 o                         
  -5   7   3        249.88        236.13        12.31 o                         
  -4   7   3       3294.86       3464.59        29.07 o                         
  -3   7   3       4028.97       4234.68        30.60 o                         
  -2   7   3       1345.67       1142.43        12.44 o                         
  -1   7   3       2653.71       2419.72        24.38 o                         
   0   7   3       1532.59       1580.06        18.74 o                         
   1   7   3       1377.42       1367.53        18.01 o                         
   2   7   3         18.69         12.10         4.12 o                         
   3   7   3       3912.43       4242.53        46.15 o                         
   4   7   3       1042.19       1006.95        22.91 o                         
   5   7   3         76.42         90.61        11.51 o                         
   6   7   3        841.62        766.68        20.17 o                         
   7   7   3        673.77        726.47        20.28 o                         
   8   7   3       1156.76       1224.38        30.62 o                         
   9   7   3         15.01          5.58         8.89 o                         
  10   7   3         76.18         75.54        14.87 o                         
  11   7   3        531.89        569.15        33.80 o                         
  12   7   3        345.74        291.00        70.42 o                         
 -13   8   3         45.47         25.23        13.67 o                         
 -12   8   3        235.09        206.84        45.58 o                         
 -11   8   3        137.27        116.56        19.24 o                         
 -10   8   3       3145.13       3221.86        74.11 o                         
  -9   8   3        221.68        169.44        21.67 o                         
  -8   8   3        379.07        364.90        18.37 o                         
  -7   8   3          9.90         13.08         6.41 o                         
  -6   8   3       3280.02       3394.31        43.57 o                         
  -5   8   3        728.58        762.12        17.11 o                         
  -4   8   3        997.18       1007.27        15.68 o                         
  -3   8   3       1646.84       1541.54        27.02 o                         
  -2   8   3        866.32        787.02        10.81 o                         
  -1   8   3        675.58        596.91        13.15 o                         
   0   8   3        457.62        478.87        12.34 o                         
   1   8   3        385.55        383.69         9.88 o                         
   2   8   3        289.61        269.94        10.19 o                         
   3   8   3        684.20        611.98        13.00 o                         
   4   8   3          9.86          9.29         4.23 o                         
   5   8   3         22.73         31.73         6.07 o                         
   6   8   3        499.66        472.82        15.67 o                         
   7   8   3        884.55        944.25        29.00 o                         
   8   8   3         66.41         73.28        13.34 o                         
   9   8   3        600.02        561.60        23.38 o                         
  10   8   3       1140.27       1210.17        36.14 o                         
  11   8   3         49.10         45.45        15.81 o                         
 -13   9   3          0.30          6.15         9.43 o                         
 -12   9   3        444.34        507.81        43.04 o                         
 -11   9   3         31.46         33.94        12.00 o                         
 -10   9   3         31.66         32.27        12.96 o                         
  -9   9   3        105.83        112.28        14.52 o                         
  -8   9   3       1466.62       1446.88        28.77 o                         
  -7   9   3        327.97        351.74        15.93 o                         
  -6   9   3        103.75        120.59        13.81 o                         
  -5   9   3        500.93        535.63        17.26 o                         
  -4   9   3       1711.15       1468.34        23.43 o                         
  -3   9   3        890.47        829.74        17.64 o                         
  -2   9   3       2426.39       2594.57        60.15 o                         
  -1   9   3         92.74         90.30         9.65 o                         
   0   9   3       1502.51       1402.77        23.49 o                         
   1   9   3        527.82        549.74        13.06 o                         
   2   9   3        388.71        412.41        12.11 o                         
   3   9   3        623.53        614.79        17.55 o                         
   4   9   3        201.84        137.88        11.91 o                         
   5   9   3        249.67        234.68        20.07 o                         
   6   9   3        630.16        568.36        19.34 o                         
   7   9   3       1590.60       1650.87        39.59 o                         
   8   9   3         74.40         58.70        13.20 o                         
   9   9   3         25.14         16.01        11.76 o                         
  10   9   3         49.98         72.89        19.22 o                         
  11   9   3          1.48         10.73        11.54 o                         
 -12  10   3          7.00         11.24        13.54 o                         
 -11  10   3        293.74        254.76        28.70 o                         
 -10  10   3       2164.43       2323.44        59.99 o                         
  -9  10   3        206.63        222.39        20.25 o                         
  -8  10   3        143.04        148.97        15.93 o                         
  -7  10   3        708.30        698.18        24.85 o                         
  -6  10   3       2122.16       2020.77        46.76 o                         
  -5  10   3       1306.43       1202.94        27.15 o                         
  -4  10   3        120.99        136.04        13.10 o                         
  -3  10   3         14.81         19.28         7.65 o                         
  -2  10   3       1298.35       1252.37        25.71 o                         
  -1  10   3       5973.11       6289.49        59.76 o                         
   0  10   3        568.31        517.01        17.48 o                         
   1  10   3       2030.86       1926.12        32.55 o                         
   2  10   3       1352.23       1321.25        24.52 o                         
   3  10   3        978.00        797.84        15.10 o                         
   4  10   3         19.19         27.14         7.04 o                         
   5  10   3       4424.84       4709.33        69.17 o                         
   6  10   3       1034.95        969.98        27.17 o                         
   7  10   3         51.29         43.52        11.50 o                         
   8  10   3        255.88        214.66        36.77 o                         
   9  10   3        872.92        841.25        39.92 o                         
  10  10   3        497.09        506.80        29.62 o                         
 -11  11   3        643.34        631.60        39.74 o                         
 -10  11   3        226.56        196.47        19.48 o                         
  -9  11   3        594.89        598.44        26.80 o                         
  -8  11   3         88.41         90.29        20.83 o                         
  -7  11   3       1583.87       1686.58        34.20 o                         
  -6  11   3        145.26        157.64        16.13 o                         
  -5  11   3        142.62        165.59        20.17 o                         
  -4  11   3        774.57        771.69        21.65 o                         
  -3  11   3       2980.74       3067.40        45.65 o                         
  -2  11   3          3.16          0.45         7.11 o                         
  -1  11   3       1649.28       1546.56        26.63 o                         
   0  11   3       2379.68       2624.38        33.14 o                         
   1  11   3       1624.91       1462.11        26.13 o                         
   2  11   3         80.66         59.41        10.22 o                         
   3  11   3       3337.86       3549.32        51.48 o                         
   4  11   3       1386.52       1422.18        33.02 o                         
   5  11   3        153.61        193.64        22.22 o                         
   6  11   3         35.13         17.29        12.57 o                         
   7  11   3       1944.78       2022.80        64.23 o                         
   8  11   3        312.89        354.86        28.87 o                         
   9  11   3          0.95          2.53        14.34 o                         
  10  11   3         60.62         79.00        24.57 o                         
 -11  12   3         40.77         23.10        13.08 o                         
 -10  12   3          2.58         15.18        13.57 o                         
  -9  12   3       1093.64       1106.09        36.22 o                         
  -8  12   3        523.13        527.01        28.15 o                         
  -7  12   3        219.10        226.51        20.92 o                         
  -6  12   3        478.62        440.48        20.34 o                         
  -5  12   3       1922.11       2103.53        46.40 o                         
  -4  12   3        384.89        383.08        18.13 o                         
  -3  12   3       1637.87       1582.75        38.29 o                         
  -2  12   3       2023.38       2106.44        44.04 o                         
  -1  12   3       1801.22       1718.87        31.66 o                         
   0  12   3         53.63         52.33         8.58 o                         
   1  12   3       2465.61       2669.65        36.71 o                         
   2  12   3        929.89        839.34        18.53 o                         
   3  12   3        783.99        845.66        22.81 o                         
   4  12   3          2.06          7.04         7.26 o                         
   5  12   3       1976.77       2144.57        54.26 o                         
   6  12   3         19.75         21.51         9.57 o                         
   7  12   3          6.59          0.52        11.14 o                         
   8  12   3        287.86        258.69        31.77 o                         
   9  12   3       1796.31       1960.11        59.48 o                         
 -10  13   3        133.36         50.56        28.65 o                         
  -9  13   3         42.20         47.98        12.86 o                         
  -8  13   3          0.58         10.75         7.79 o                         
  -7  13   3        427.55        382.72        29.32 o                         
  -6  13   3        331.41        284.28        19.84 o                         
  -5  13   3        594.93        573.34        22.48 o                         
  -4  13   3        522.47        484.46        20.24 o                         
  -3  13   3        567.88        576.64        28.52 o                         
  -2  13   3        359.71        384.17        18.16 o                         
  -1  13   3        722.26        702.01        26.32 o                         
   0  13   3         91.30         65.26        13.48 o                         
   1  13   3        487.70        468.50        20.35 o                         
   2  13   3         50.96         74.60        10.52 o                         
   3  13   3       1497.09       1665.06        48.84 o                         
   4  13   3        184.44        214.66        27.16 o                         
   5  13   3         71.04         78.33        18.19 o                         
   6  13   3        127.97         77.42        18.93 o                         
   7  13   3        273.20        242.44        35.31 o                         
   8  13   3         43.33         32.68        16.08 o                         
  -9  14   3        684.84        811.75        47.55 o                         
  -8  14   3          0.62         -0.03        12.04 o                         
  -7  14   3        835.56        904.75        38.43 o                         
  -6  14   3        180.65        132.39        16.88 o                         
  -5  14   3        198.01        185.91        18.83 o                         
  -4  14   3         40.38         41.06        11.31 o                         
  -3  14   3        596.04        669.21        24.87 o                         
  -2  14   3          5.67         14.40         6.67 o                         
  -1  14   3          3.96         16.54         8.09 o                         
   0  14   3         40.17         30.91         8.93 o                         
   1  14   3        633.53        634.05        23.26 o                         
   2  14   3          4.36          4.94         5.43 o                         
   3  14   3         85.73         87.73        14.91 o                         
   4  14   3         48.17         15.01         6.96 o                         
   5  14   3         49.47         36.00        16.23 o                         
   6  14   3         71.47         56.77        18.43 o                         
   7  14   3         11.76         19.72        11.25 o                         
  -8  15   3         10.06         17.17        12.84 o                         
  -7  15   3        157.01        140.72        17.88 o                         
  -6  15   3         39.28         48.57        14.33 o                         
  -5  15   3        978.74        970.62        27.94 o                         
  -4  15   3        126.84        123.26        16.47 o                         
  -3  15   3        104.84         93.63        16.34 o                         
  -2  15   3         11.55          6.31         6.00 o                         
  -1  15   3        228.40        234.15        37.62 o                         
   0  15   3        839.73        871.25        31.22 o                         
   1  15   3         18.24          7.95        10.16 o                         
   2  15   3         20.62          1.89        15.07 o                         
   3  15   3         52.65         49.38        21.09 o                         
   4  15   3       1032.34       1209.14        55.65 o                         
   5  15   3        193.63        138.94        24.34 o                         
   6  15   3          3.56         13.48        12.80 o                         
  -7  16   3         68.38         35.86        11.64 o                         
  -6  16   3        291.42        325.64        35.56 o                         
  -5  16   3          1.24         15.63         9.92 o                         
  -4  16   3        573.78        567.31        28.96 o                         
  -3  16   3          1.35          7.75         7.89 o                         
  -2  16   3       1440.59       1628.68        33.12 o                         
  -1  16   3          5.73         -0.87        10.32 o                         
   0  16   3          0.71         10.25         8.65 o                         
   1  16   3         17.47         30.73        12.53 o                         
   2  16   3       2286.62       2560.65        77.24 o                         
   3  16   3         23.94          8.17        21.11 o                         
   4  16   3        191.24        161.14        38.59 o                         
   5  16   3        117.66         40.40        13.70 o                         
  -5  17   3         16.23         14.57         6.81 o                         
  -4  17   3       1214.91       1382.73        32.81 o                         
  -3  17   3         47.69         31.47        13.46 o                         
  -2  17   3         50.76         33.84        17.48 o                         
  -1  17   3          7.07          5.59         9.98 o                         
   0  17   3        906.38       1026.40        41.85 o                         
   1  17   3          5.98         -0.28        13.56 o                         
   2  17   3         89.51         89.15        23.02 o                         
   3  17   3          7.03         16.54        17.38 o                         
 -14   0   4        155.56        126.31        70.06 o                         
 -12   0   4       1072.72       1029.37        33.51 o                         
 -10   0   4       3018.37       3042.35        63.49 o                         
  -8   0   4       2044.23       1868.53        37.58 o                         
  -6   0   4       2116.50       2245.97        42.74 o                         
  -4   0   4       9033.47       8046.61        62.18 o                         
  -2   0   4      21175.47      23591.89        89.93 o                         
   0   0   4      14880.01      15132.76       120.13 o                         
   2   0   4      12101.88      14509.29        97.82 o                         
   4   0   4      21516.64      21562.37       224.04 o                         
   6   0   4      13444.37      14298.97       152.43 o                         
   8   0   4       7434.54       7581.10       163.96 o                         
  10   0   4       3725.56       3741.00       164.12 o                         
  12   0   4         15.86         34.16        20.21 o                         
 -15   1   4         30.45         12.87        25.74 o                         
 -14   1   4        209.17        232.39        46.02 o                         
 -13   1   4       1021.92       1057.39        36.68 o                         
 -12   1   4        290.76        348.34        32.05 o                         
 -11   1   4        906.60        927.03        19.59 o                         
 -10   1   4        934.92        960.02        19.83 o                         
  -9   1   4        112.72        107.50        13.35 o                         
  -8   1   4       3445.40       3581.60        46.38 o                         
  -7   1   4       5491.60       5701.32        45.88 o                         
  -6   1   4       4598.25       4463.21        42.67 o                         
  -5   1   4        683.44        732.91         8.15 o                         
  -4   1   4       2124.88       2274.26        15.82 o                         
  -3   1   4       7977.23       8745.08        32.51 o                         
  -2   1   4      22806.92      23023.96       102.18 o                         
  -1   1   4          9.14          1.12         2.04 o                         
   0   1   4        410.31        335.29         5.73 o                         
   1   1   4        280.94        347.02         5.52 o                         
   2   1   4      31866.54      32800.27       171.90 o                         
   3   1   4          3.58         11.14         2.93 o                         
   4   1   4       1345.01       1240.43        13.71 o                         
   5   1   4       6407.56       6806.49        53.31 o                         
   6   1   4       6000.39       5894.80        47.93 o                         
   7   1   4        417.88        395.08        18.47 o                         
   8   1   4       1491.22       1468.99        41.41 o                         
   9   1   4          5.41         11.17         8.36 o                         
  10   1   4        182.83        210.77        23.33 o                         
  11   1   4        448.30        392.47        28.81 o                         
  12   1   4       1226.64       1222.79        60.56 o                         
 -15   2   4       1032.05       1130.90        51.55 o                         
 -13   2   4        724.94        732.06        28.92 o                         
 -12   2   4        642.41        664.05        25.68 o                         
 -11   2   4       3230.72       3195.62        79.49 o                         
 -10   2   4       1012.54       1035.82        22.42 o                         
  -9   2   4       4271.16       4382.47        84.65 o                         
  -8   2   4       3915.58       4176.34        62.36 o                         
  -7   2   4        410.33        455.96         9.12 o                         
  -6   2   4         20.58         28.05         5.53 o                         
  -5   2   4       2304.53       2210.66        29.56 o                         
  -4   2   4       8336.87       8718.50        56.14 o                         
  -3   2   4       2619.58       2875.13        21.55 o                         
  -2   2   4        952.06       1005.82         7.35 o                         
  -1   2   4       1883.04       1760.29        15.98 o                         
   0   2   4       4771.12       4632.99        27.94 o                         
   1   2   4        167.01        166.40         4.63 o                         
   2   2   4        186.90        197.22         4.56 o                         
   3   2   4       1477.82       1733.90        21.48 o                         
   4   2   4       3267.35       2986.08        36.08 o                         
   5   2   4       1398.93       1482.70        29.47 o                         
   6   2   4         34.56         36.10         8.33 o                         
   7   2   4       1323.57       1351.66        26.32 o                         
   8   2   4         83.23        105.28        15.71 o                         
   9   2   4         73.62         80.98        14.99 o                         
  10   2   4        350.27        326.68        40.70 o                         
  11   2   4         25.71         16.62        13.19 o                         
  12   2   4        173.62        123.74        20.95 o                         
 -14   3   4       1079.65       1033.95        51.76 o                         
 -13   3   4       1162.23       1344.84        66.08 o                         
 -12   3   4         53.88         35.50        12.83 o                         
 -11   3   4       3887.02       4244.41        71.27 o                         
 -10   3   4       2355.14       2258.29        33.08 o                         
  -9   3   4        427.25        375.96        18.95 o                         
  -8   3   4       2995.48       3056.41        41.83 o                         
  -7   3   4       6002.16       6013.49        69.29 o                         
  -6   3   4        241.48        212.52         8.36 o                         
  -5   3   4         41.20         47.61         6.08 o                         
  -4   3   4        757.25        764.41         8.18 o                         
  -3   3   4       5732.03       5912.07        41.13 o                         
  -2   3   4        211.88        252.05         4.72 o                         
  -1   3   4       6798.71       7352.89        32.43 o                         
   0   3   4       1951.92       1967.85        16.08 o                         
   1   3   4       2432.64       2509.65        22.12 o                         
   2   3   4        200.13        325.92         5.50 o                         
   3   3   4        668.82        794.81        12.79 o                         
   4   3   4        340.50        317.83        10.92 o                         
   5   3   4        549.60        542.05        14.22 o                         
   6   3   4         35.71         29.89         9.95 o                         
   7   3   4        163.99        149.48        15.84 o                         
   8   3   4        805.64        777.73        18.19 o                         
   9   3   4        187.43        235.95        27.49 o                         
  10   3   4        399.05        339.40        48.75 o                         
  11   3   4          3.20         10.01        10.97 o                         
  12   3   4         17.50         17.19        14.17 o                         
 -14   4   4          4.65          6.91        12.21 o                         
 -13   4   4        201.38        164.42        36.97 o                         
 -12   4   4        413.34        358.65        28.10 o                         
 -11   4   4       4161.88       4239.80        68.76 o                         
 -10   4   4       2107.00       2154.66        32.36 o                         
  -9   4   4       1042.46       1088.56        20.67 o                         
  -8   4   4        468.65        395.72        11.79 o                         
  -7   4   4       3275.10       3236.07        46.49 o                         
  -6   4   4       2301.30       2214.33        37.48 o                         
  -5   4   4       2845.00       2486.51        20.94 o                         
  -4   4   4       1580.14       1685.61        26.34 o                         
  -3   4   4        394.44        307.94         3.90 o                         
  -2   4   4       1866.34       1763.27        13.90 o                         
  -1   4   4        965.00        802.21         8.61 o                         
   0   4   4       1386.43       1463.59        13.09 o                         
   1   4   4       3091.52       2934.87        25.70 o                         
   2   4   4       1468.24       1580.07        18.57 o                         
   3   4   4        365.02        269.62        10.53 o                         
   4   4   4        405.59        356.51        11.90 o                         
   5   4   4         38.03         36.28         6.66 o                         
   6   4   4        619.62        622.77        19.78 o                         
   7   4   4       6009.22       6257.83        85.55 o                         
   8   4   4        728.91        814.78        22.31 o                         
   9   4   4        595.56        556.42        19.53 o                         
  10   4   4        345.14        402.19        25.09 o                         
  11   4   4        570.46        548.55        29.86 o                         
  12   4   4          2.66          5.03        10.77 o                         
 -14   5   4         44.00         32.61        17.06 o                         
 -13   5   4        673.83        614.81        26.82 o                         
 -12   5   4        101.53        130.24        17.29 o                         
 -11   5   4         51.92         49.03        10.19 o                         
 -10   5   4        118.41        122.11        16.83 o                         
  -9   5   4       3193.39       3105.75        36.19 o                         
  -8   5   4       1170.15       1098.72        21.30 o                         
  -7   5   4         29.01         34.92         5.42 o                         
  -6   5   4         14.95         10.28         2.91 o                         
  -5   5   4       5323.04       5038.50        60.04 o                         
  -4   5   4        856.00        765.83        12.45 o                         
  -3   5   4       1512.04       1245.37        16.85 o                         
  -2   5   4       3313.99       3072.75        16.02 o                         
  -1   5   4       6968.93       6488.42        43.78 o                         
   0   5   4         46.34         55.35         6.87 o                         
   1   5   4      12976.23      12838.33       105.38 o                         
   2   5   4      13093.55      13397.02       114.39 o                         
   3   5   4       2545.38       2317.31        54.03 o                         
   4   5   4        164.79        190.87        14.95 o                         
   5   5   4       6820.97       6725.09        61.89 o                         
   6   5   4        614.44        574.39        18.20 o                         
   7   5   4        871.63        892.45        21.81 o                         
   8   5   4       1557.54       1628.96        44.59 o                         
   9   5   4       2507.12       2512.92        58.91 o                         
  10   5   4         17.77         19.99        11.16 o                         
  11   5   4        289.90        272.12        21.16 o                         
  12   5   4        224.45        168.71        30.18 o                         
 -14   6   4          2.71         14.20        11.88 o                         
 -13   6   4        113.82         91.62        17.78 o                         
 -12   6   4         94.49         71.41        18.99 o                         
 -11   6   4        310.14        346.95        29.92 o                         
 -10   6   4        773.95        708.42        16.15 o                         
  -9   6   4        173.18        185.09        15.61 o                         
  -8   6   4       1244.83       1103.22        19.61 o                         
  -7   6   4       3232.77       3144.07        31.89 o                         
  -6   6   4        800.56        799.34        14.58 o                         
  -5   6   4        432.80        444.61        10.70 o                         
  -4   6   4       7358.82       7307.13        46.57 o                         
  -3   6   4      10708.30      10783.15        64.46 o                         
  -2   6   4          1.63         13.71         4.38 o                         
  -1   6   4       1212.17       1046.58        12.33 o                         
   0   6   4       2690.00       2569.50        23.10 o                         
   1   6   4      11242.82      11915.33       100.84 o                         
   2   6   4        205.10        265.24         9.98 o                         
   3   6   4      15431.81      15655.10       140.10 o                         
   4   6   4       1890.37       1814.66        27.81 o                         
   5   6   4        419.34        477.40        19.24 o                         
   6   6   4         12.31         17.31         9.89 o                         
   7   6   4       7500.72       8180.48        86.51 o                         
   8   6   4        103.84         98.52        16.17 o                         
   9   6   4        672.29        675.02        26.35 o                         
  10   6   4        402.75        336.88        34.05 o                         
  11   6   4       1090.54       1112.78        45.20 o                         
 -13   7   4        262.85        205.01        53.93 o                         
 -12   7   4         17.50         18.21        10.20 o                         
 -11   7   4        544.99        541.62        33.26 o                         
 -10   7   4       2678.83       2765.01        47.08 o                         
  -9   7   4       1042.18        973.31        27.21 o                         
  -8   7   4        219.28        204.13        16.50 o                         
  -7   7   4        464.31        498.33        13.90 o                         
  -6   7   4       3588.40       3621.52        69.62 o                         
  -5   7   4       5369.74       5515.66        39.27 o                         
  -4   7   4        192.43        161.31        10.75 o                         
  -3   7   4        439.15        467.26        10.73 o                         
  -2   7   4       3519.27       3513.59        20.82 o                         
  -1   7   4       2612.88       2632.09        21.98 o                         
   0   7   4         69.89         54.89         7.25 o                         
   1   7   4       1070.39        898.00        13.71 o                         
   2   7   4        162.85        161.74        14.76 o                         
   3   7   4        773.96        712.57        14.01 o                         
   4   7   4          3.06          5.01         2.79 o                         
   5   7   4       8752.56       9453.13        95.08 o                         
   6   7   4         42.68         35.45        10.27 o                         
   7   7   4        115.92         89.79        13.19 o                         
   8   7   4        277.34        314.27        17.57 o                         
   9   7   4       3965.57       4258.69        81.87 o                         
  10   7   4        275.14        237.03        43.21 o                         
  11   7   4        105.28         94.83        26.75 o                         
 -13   8   4         29.36         24.07        11.89 o                         
 -12   8   4       2784.14       2886.04       117.02 o                         
 -11   8   4        152.94        166.24        25.90 o                         
 -10   8   4         43.84         45.07        13.57 o                         
  -9   8   4         51.60         21.52         9.01 o                         
  -8   8   4       4821.89       5158.09        74.10 o                         
  -7   8   4        149.55        125.78        15.31 o                         
  -6   8   4       1768.79       1781.92        34.89 o                         
  -5   8   4        277.26        247.58        12.19 o                         
  -4   8   4        717.40        699.75        13.64 o                         
  -3   8   4       1841.17       1804.45        30.93 o                         
  -2   8   4       1284.66       1319.08        18.62 o                         
  -1   8   4          7.67         10.21         4.08 o                         
   0   8   4        172.86        130.70        10.53 o                         
   1   8   4        468.79        447.45        10.93 o                         
   2   8   4         74.90         76.53         7.64 o                         
   3   8   4       2778.55       2755.32        62.76 o                         
   4   8   4        116.43        116.31        13.86 o                         
   5   8   4        472.67        457.09        18.08 o                         
   6   8   4        672.97        705.22        18.99 o                         
   7   8   4          3.08         15.44        10.26 o                         
   8   8   4        110.37         99.12        15.68 o                         
   9   8   4        893.35        792.57        32.02 o                         
  10   8   4        107.01         77.37        16.64 o                         
  11   8   4         82.92         47.81        16.86 o                         
 -13   9   4         36.76         14.62        13.23 o                         
 -12   9   4         25.96         42.77        15.87 o                         
 -11   9   4         24.04         18.68        11.52 o                         
 -10   9   4       3106.57       2982.05       126.57 o                         
  -9   9   4         27.47         34.26         7.71 o                         
  -8   9   4         95.05         78.25        13.09 o                         
  -7   9   4        278.18        263.75        17.69 o                         
  -6   9   4       2813.24       2803.05        45.78 o                         
  -5   9   4        362.47        341.55        21.32 o                         
  -4   9   4        266.13        260.81        15.63 o                         
  -3   9   4         75.18         67.95        10.33 o                         
  -2   9   4       2143.97       1991.32        25.53 o                         
  -1   9   4        606.17        544.20        12.63 o                         
   0   9   4        883.60        931.62        16.28 o                         
   1   9   4       2032.13       2116.96        23.99 o                         
   2   9   4         21.94         36.55         7.78 o                         
   3   9   4         91.50        105.69        11.95 o                         
   4   9   4         40.79         51.88        11.15 o                         
   5   9   4         22.32         23.82         7.87 o                         
   6   9   4        268.10        255.14        26.19 o                         
   7   9   4          6.65          0.16         8.52 o                         
   8   9   4        136.97        156.74        20.66 o                         
   9   9   4        731.97        742.71        36.46 o                         
  10   9   4        374.47        392.14        34.42 o                         
 -12  10   4        391.01        380.20        45.15 o                         
 -11  10   4         70.13         39.07        14.15 o                         
 -10  10   4         17.27         35.99        14.66 o                         
  -9  10   4        233.95        218.78        19.69 o                         
  -8  10   4       1316.02       1353.50        30.69 o                         
  -7  10   4       1610.89       1505.74        54.53 o                         
  -6  10   4         31.05         26.29        10.44 o                         
  -5  10   4         17.39         19.02        10.04 o                         
  -4  10   4        626.73        588.81        16.40 o                         
  -3  10   4       4337.11       4394.37        58.98 o                         
  -2  10   4         52.68         62.78        12.48 o                         
  -1  10   4        418.21        361.76        10.48 o                         
   0  10   4       2296.69       2278.88        28.80 o                         
   1  10   4       2557.51       2570.62        34.53 o                         
   2  10   4        418.61        409.36        14.38 o                         
   3  10   4       4175.10       4173.49        68.41 o                         
   4  10   4       1796.22       1925.24        33.68 o                         
   5  10   4        229.28        224.67        19.65 o                         
   6  10   4       1030.73        952.78        31.30 o                         
   7  10   4       1096.79       1109.49        37.37 o                         
   8  10   4        931.07        913.69        38.38 o                         
   9  10   4        282.60        246.37        28.80 o                         
  10  10   4         41.54         29.45        13.66 o                         
 -12  11   4        241.29        363.16        63.46 o                         
 -11  11   4        180.09        206.53        24.27 o                         
 -10  11   4        214.92        175.38        41.63 o                         
  -9  11   4       1646.31       1622.79        48.20 o                         
  -8  11   4        195.61        145.68        15.56 o                         
  -7  11   4         31.60         31.70        10.39 o                         
  -6  11   4        226.69        256.01        16.74 o                         
  -5  11   4       5057.81       5417.30        77.67 o                         
  -4  11   4       1070.44       1118.76        26.77 o                         
  -3  11   4        226.01        249.24        16.04 o                         
  -2  11   4        588.23        558.91        15.76 o                         
  -1  11   4       2671.92       2705.83        34.83 o                         
   0  11   4        246.73        216.62        13.04 o                         
   1  11   4       1574.86       1516.63        32.43 o                         
   2  11   4       1717.45       1906.98        32.34 o                         
   3  11   4         23.46         20.33         6.51 o                         
   4  11   4        768.31        759.23        22.31 o                         
   5  11   4       2031.23       2082.33        49.16 o                         
   6  11   4       2669.58       2678.71        44.50 o                         
   7  11   4         62.16         49.93        11.20 o                         
   8  11   4        595.39        655.83        45.84 o                         
   9  11   4       2284.95       2606.19       111.39 o                         
 -11  12   4        285.20        338.89        54.04 o                         
 -10  12   4        238.68        217.81        42.57 o                         
  -9  12   4         32.90         24.21        12.67 o                         
  -8  12   4         70.53         50.26        15.79 o                         
  -7  12   4       1806.59       1816.79        36.45 o                         
  -6  12   4        656.91        690.65        19.18 o                         
  -5  12   4       1428.01       1518.69        35.91 o                         
  -4  12   4       1057.62       1069.23        26.64 o                         
  -3  12   4       2674.45       2782.51        45.13 o                         
  -2  12   4        543.00        501.55        17.99 o                         
  -1  12   4        853.93        968.25        28.67 o                         
   0  12   4       1323.19       1348.51        27.27 o                         
   1  12   4       1155.23       1216.55        20.80 o                         
   2  12   4        518.64        516.49        20.21 o                         
   3  12   4       2190.70       2240.31        43.64 o                         
   4  12   4       2027.10       2056.95        46.98 o                         
   5  12   4         43.92         15.74         7.77 o                         
   6  12   4         75.33         62.47        16.19 o                         
   7  12   4        554.20        610.77        43.34 o                         
   8  12   4        194.22        202.13        26.75 o                         
 -10  13   4        262.44        226.02        31.30 o                         
  -9  13   4        477.20        515.01        33.58 o                         
  -8  13   4        219.94        189.61        25.78 o                         
  -7  13   4        368.34        323.94        27.53 o                         
  -6  13   4          5.26          5.00         9.57 o                         
  -5  13   4       1080.26        993.43        25.61 o                         
  -4  13   4        250.19        224.71        16.49 o                         
  -3  13   4        482.90        526.55        29.49 o                         
  -2  13   4        263.31        251.37        22.13 o                         
  -1  13   4        731.12        731.86        19.37 o                         
   0  13   4        379.48        431.48        27.52 o                         
   1  13   4        510.17        433.02        19.79 o                         
   2  13   4        825.84        800.58        29.65 o                         
   3  13   4        302.05        244.47        21.08 o                         
   4  13   4        316.90        295.47        30.33 o                         
   5  13   4        698.34        747.94        36.29 o                         
   6  13   4        283.89        288.04        29.98 o                         
   7  13   4         46.17         50.47        20.27 o                         
   8  13   4        233.33        205.38        33.90 o                         
  -9  14   4        720.76        783.17        48.25 o                         
  -8  14   4        458.89        422.41        26.46 o                         
  -7  14   4        249.14        292.12        35.63 o                         
  -6  14   4         26.26         12.06         6.81 o                         
  -5  14   4       1150.22       1275.19        40.64 o                         
  -4  14   4        245.25        223.81        19.06 o                         
  -3  14   4          5.09         14.61         8.51 o                         
  -2  14   4        372.38        319.09        21.09 o                         
  -1  14   4        534.69        525.44        25.61 o                         
   0  14   4         23.60          7.91         8.57 o                         
   1  14   4          6.34          5.62         7.77 o                         
   2  14   4        126.36        143.05        16.56 o                         
   3  14   4         55.54         55.06        12.24 o                         
   4  14   4         15.67         35.55        17.21 o                         
   5  14   4          1.46         16.39        12.70 o                         
   6  14   4          2.59         22.82        13.11 o                         
   7  14   4        147.08        137.72        28.38 o                         
  -8  15   4        274.13        236.12        48.39 o                         
  -7  15   4        571.53        584.86        38.90 o                         
  -6  15   4        259.31        257.76        21.54 o                         
  -5  15   4          1.98         14.00         8.59 o                         
  -4  15   4        541.85        511.54        27.72 o                         
  -3  15   4        434.67        433.06        25.64 o                         
  -2  15   4        608.55        609.95        24.42 o                         
  -1  15   4        148.32        138.43        16.44 o                         
   0  15   4         33.11         35.21        10.56 o                         
   1  15   4         39.17         76.01        20.17 o                         
   2  15   4        159.15        210.77        30.86 o                         
   3  15   4          0.49         18.28        16.90 o                         
   4  15   4        285.93        229.79        42.11 o                         
   5  15   4         90.31         93.74        20.06 o                         
   6  15   4        511.87        475.35        34.51 o                         
  -6  16   4        350.20        305.22        37.32 o                         
  -5  16   4          4.65         -1.68         9.25 o                         
  -4  16   4       1075.99       1221.23        36.44 o                         
  -3  16   4         40.90         20.58        10.44 o                         
  -2  16   4        318.24        238.42        26.33 o                         
  -1  16   4         54.54         42.84        12.61 o                         
   0  16   4       1618.31       1921.71        45.61 o                         
   1  16   4          5.90          7.89        12.30 o                         
   2  16   4        148.13        121.35        29.72 o                         
   3  16   4         60.05         53.47        21.56 o                         
   4  16   4       1588.16       1657.28        48.67 o                         
  -4  17   4        328.42        266.12        36.03 o                         
  -3  17   4          7.40         14.83        13.54 o                         
  -2  17   4       1870.47       2235.40        72.80 o                         
  -1  17   4         63.24         32.17        14.14 o                         
   0  17   4         32.20         25.51        18.59 o                         
   1  17   4         14.77         13.93        13.19 o                         
   2  17   4       1223.33       1181.29        53.12 o                         
 -14   0   5        188.64        122.69        67.82 o                         
 -12   0   5         96.45        120.22        36.78 o                         
 -10   0   5        228.44        211.38        20.42 o                         
  -8   0   5       5424.14       5672.14        47.03 o                         
  -6   0   5       7946.10       7878.93        74.66 o                         
  -4   0   5      39426.58      44933.11       108.85 o                         
  -2   0   5      18686.60      17775.86       156.14 o                         
   0   0   5          0.94         16.29         7.18 o                         
   2   0   5      35205.08      36777.75       533.19 o                         
   4   0   5       2912.40       2866.75        28.91 o                         
   6   0   5       6490.37       6865.71       116.80 o                         
   8   0   5      14878.96      15241.35       263.57 o                         
  10   0   5        914.24        940.47        55.20 o                         
  12   0   5       1024.87        958.75       100.17 o                         
 -15   1   5         41.77         41.57        32.53 o                         
 -14   1   5        745.30        693.88        55.98 o                         
 -13   1   5        177.62        162.56        37.24 o                         
 -12   1   5        156.67        137.93        23.13 o                         
 -11   1   5        288.37        273.10        26.10 o                         
 -10   1   5       3229.08       3300.26        46.41 o                         
  -9   1   5       2304.91       2254.60        35.44 o                         
  -8   1   5       2600.95       2578.99        38.83 o                         
  -7   1   5        267.06        276.81         6.84 o                         
  -6   1   5       5932.46       6222.54        33.20 o                         
  -5   1   5       2395.76       2512.10        24.69 o                         
  -4   1   5      14012.54      13531.74        56.33 o                         
  -3   1   5          3.70          6.92         2.19 o                         
  -2   1   5         25.36         65.41         4.65 o                         
  -1   1   5        370.15        342.60         5.97 o                         
   0   1   5      12537.76      12127.37        93.20 o                         
   1   1   5       1075.93       1131.54        12.85 o                         
   2   1   5      11013.60      12139.67        72.57 o                         
   3   1   5        718.32        871.28        12.47 o                         
   4   1   5      11513.12      12093.46       116.65 o                         
   5   1   5       1398.68       1389.84        17.08 o                         
   6   1   5       3487.53       3508.92        50.49 o                         
   7   1   5        683.82        718.86        16.30 o                         
   8   1   5       1514.04       1502.90        34.15 o                         
   9   1   5        465.93        471.48        26.82 o                         
  10   1   5       1163.79       1262.99        42.66 o                         
  11   1   5         15.76         11.95         7.94 o                         
  12   1   5        377.54        412.42        48.89 o                         
 -14   2   5         24.49         22.06        11.14 o                         
 -13   2   5        632.90        620.04        27.41 o                         
 -12   2   5        266.45        221.27        23.37 o                         
 -11   2   5       2345.38       2339.12        45.03 o                         
 -10   2   5        581.63        582.76        17.26 o                         
  -9   2   5        311.28        305.88        13.98 o                         
  -8   2   5       1674.40       1610.66        19.11 o                         
  -7   2   5       3855.43       3885.00        43.71 o                         
  -6   2   5       8399.63       8925.95        67.23 o                         
  -5   2   5        778.17        885.10        10.81 o                         
  -4   2   5          0.38         10.60         3.65 o                         
  -3   2   5      15131.18      16219.22        76.37 o                         
  -2   2   5      17517.16      18587.83       129.05 o                         
  -1   2   5        423.92        508.33         7.49 o                         
   0   2   5       3938.83       4190.74        32.79 o                         
   1   2   5         71.74         68.60         7.95 o                         
   2   2   5        495.57        421.39         7.74 o                         
   3   2   5        393.54        379.95         6.79 o                         
   4   2   5       1625.56       1569.64        25.40 o                         
   5   2   5         15.83         11.80         2.38 o                         
   6   2   5       1872.25       1877.19        41.39 o                         
   7   2   5       1742.36       1775.53        45.63 o                         
   8   2   5          9.67         13.70        13.92 o                         
   9   2   5        153.48        129.98        21.28 o                         
  10   2   5        562.48        586.13        25.40 o                         
  11   2   5        317.63        337.12        29.78 o                         
  12   2   5         12.00         21.67        12.76 o                         
 -14   3   5         12.78         14.53        13.39 o                         
 -13   3   5        191.33        181.66        42.75 o                         
 -12   3   5       1793.54       1803.96        50.30 o                         
 -11   3   5       1453.62       1573.41        33.16 o                         
 -10   3   5        861.44        810.35        14.40 o                         
  -9   3   5       3778.38       3859.27        50.04 o                         
  -8   3   5       1052.18       1032.27        16.96 o                         
  -7   3   5       1147.99       1073.52        13.84 o                         
  -6   3   5       2003.96       1935.08        18.78 o                         
  -5   3   5       2010.50       1936.46        20.72 o                         
  -4   3   5        791.78        812.67        13.69 o                         
  -3   3   5        311.23        335.91         5.48 o                         
  -2   3   5          1.89          6.76         2.57 o                         
  -1   3   5       2516.03       2305.20        29.01 o                         
   0   3   5       3385.04       3420.39        19.71 o                         
   1   3   5        466.32        451.33         7.71 o                         
   2   3   5       1807.84       2212.09        20.58 o                         
   3   3   5       3956.62       4316.79        32.10 o                         
   4   3   5          3.36          4.99         5.37 o                         
   5   3   5        246.79        245.72        11.25 o                         
   6   3   5         20.27         17.87         8.30 o                         
   7   3   5        198.94        251.50        16.17 o                         
   8   3   5         48.88         49.44        11.83 o                         
   9   3   5        745.32        724.59        25.02 o                         
  10   3   5         52.99         29.89        10.50 o                         
  11   3   5        243.05        192.67        44.70 o                         
 -14   4   5        464.59        343.85        49.60 o                         
 -13   4   5        524.94        532.76        51.39 o                         
 -12   4   5         90.17         97.23        20.38 o                         
 -11   4   5        302.33        295.21        29.90 o                         
 -10   4   5        266.88        289.00        16.44 o                         
  -9   4   5       2086.42       2169.65        24.80 o                         
  -8   4   5       1898.30       1867.42        30.82 o                         
  -7   4   5        586.33        503.52        10.54 o                         
  -6   4   5        444.40        526.88        11.54 o                         
  -5   4   5      10338.12      10831.24        64.73 o                         
  -4   4   5      13939.39      14715.04        91.58 o                         
  -3   4   5       5910.71       5754.38        34.17 o                         
  -2   4   5         11.35         14.57         3.76 o                         
  -1   4   5       3886.97       3880.21        23.74 o                         
   0   4   5        947.45        798.61        11.04 o                         
   1   4   5      13126.23      13154.56        96.35 o                         
   2   4   5       1577.39       1627.52        17.15 o                         
   3   4   5        725.55        694.49        11.07 o                         
   4   4   5        825.82        801.45        16.33 o                         
   5   4   5        542.51        474.31        15.37 o                         
   6   4   5        525.00        525.32        14.73 o                         
   7   4   5         32.23         30.90        11.15 o                         
   8   4   5       4311.34       4489.27       100.39 o                         
   9   4   5       2108.88       1999.35        57.25 o                         
  10   4   5         28.41         15.31        11.22 o                         
  11   4   5         27.50         33.09        13.91 o                         
 -14   5   5        143.46        107.91        39.36 o                         
 -13   5   5        606.59        618.19        40.23 o                         
 -12   5   5        368.91        342.29        22.31 o                         
 -11   5   5       1663.62       1655.68        47.47 o                         
 -10   5   5        282.17        270.31        25.74 o                         
  -9   5   5         24.64         50.35         8.92 o                         
  -8   5   5         47.58         58.45         6.23 o                         
  -7   5   5       5941.40       5806.75        89.21 o                         
  -6   5   5       1349.55       1386.19        26.46 o                         
  -5   5   5       1595.88       1416.42        17.96 o                         
  -4   5   5        823.28        660.82         9.11 o                         
  -3   5   5       8008.95       8023.24        35.83 o                         
  -2   5   5       4013.73       3953.22        21.93 o                         
  -1   5   5       5251.98       5126.06        38.90 o                         
   0   5   5       2178.17       2011.85        20.32 o                         
   1   5   5       1507.86       1156.35        15.22 o                         
   2   5   5         78.83         97.50         7.38 o                         
   3   5   5      15901.24      16327.44       144.14 o                         
   4   5   5       4550.12       4531.08        49.74 o                         
   5   5   5        354.20        371.24        14.50 o                         
   6   5   5       2266.00       2218.21        37.17 o                         
   7   5   5       4755.25       4811.48        67.70 o                         
   8   5   5        111.04         94.65        14.81 o                         
   9   5   5         28.68         41.37        15.03 o                         
  10   5   5       1547.21       1480.42        39.11 o                         
  11   5   5        894.88        962.56        34.86 o                         
 -14   6   5          9.67         15.83        10.04 o                         
 -13   6   5        181.98        150.13        44.25 o                         
 -12   6   5          5.58         21.34        11.62 o                         
 -11   6   5        768.74        723.57        23.76 o                         
 -10   6   5         90.28         83.30        12.91 o                         
  -9   6   5       2466.65       2460.56        40.48 o                         
  -8   6   5        936.61        843.43        34.55 o                         
  -7   6   5        268.90        274.98        22.33 o                         
  -6   6   5       2604.79       2537.31        31.93 o                         
  -5   6   5      11701.60      12290.19        74.77 o                         
  -4   6   5         67.29         84.18         9.07 o                         
  -3   6   5        927.82        818.30        11.78 o                         
  -2   6   5       8335.51       8928.17        61.73 o                         
  -1   6   5       4095.21       3812.17        30.34 o                         
   0   6   5        325.61        255.85         8.24 o                         
   1   6   5       9952.79      10101.14        71.23 o                         
   2   6   5       1384.08       1409.05        23.22 o                         
   3   6   5        529.04        465.91         9.16 o                         
   4   6   5        798.33        737.82        20.69 o                         
   5   6   5       7583.78       7983.04       102.58 o                         
   6   6   5       4258.31       4629.11        74.74 o                         
   7   6   5         23.60         32.02        11.51 o                         
   8   6   5        153.71        154.29        17.79 o                         
   9   6   5       3139.21       3346.63       104.56 o                         
  10   6   5        166.48        197.81        21.46 o                         
  11   6   5        118.49        109.90        18.68 o                         
 -13   7   5          6.31          9.08         9.76 o                         
 -12   7   5       1148.17       1274.33        46.84 o                         
 -11   7   5         17.77         21.58        10.93 o                         
 -10   7   5         53.92         57.44        22.40 o                         
  -9   7   5        790.11        707.85        16.59 o                         
  -8   7   5       2660.70       2653.99        65.88 o                         
  -7   7   5       1726.29       1654.23        34.42 o                         
  -6   7   5        489.12        462.95        14.25 o                         
  -5   7   5         57.33         57.73         9.17 o                         
  -4   7   5       1705.89       1682.91        31.28 o                         
  -3   7   5      11601.23      12443.81        64.22 o                         
  -2   7   5       1727.55       1754.08        21.45 o                         
  -1   7   5       4185.33       4258.62        30.16 o                         
   0   7   5       3605.11       3894.30        26.69 o                         
   1   7   5       9931.49      10397.10       147.04 o                         
   2   7   5         54.89         36.49         6.21 o                         
   3   7   5       2707.52       2625.56        69.67 o                         
   4   7   5       1871.18       1905.26        44.96 o                         
   5   7   5        675.60        632.80        15.89 o                         
   6   7   5          4.82         14.25         7.27 o                         
   7   7   5       1280.00       1285.58        30.81 o                         
   8   7   5         22.25         13.72        11.83 o                         
   9   7   5        826.01        831.62        30.82 o                         
  10   7   5         12.43         11.95        10.26 o                         
 -13   8   5         41.87         23.64        19.21 o                         
 -12   8   5          6.97         10.78         7.14 o                         
 -11   8   5        179.90        139.94        32.63 o                         
 -10   8   5       2476.35       2679.80        63.28 o                         
  -9   8   5          9.21          9.00         7.22 o                         
  -8   8   5        675.80        655.19        21.81 o                         
  -7   8   5         70.97         77.15        10.35 o                         
  -6   8   5       2731.29       2820.84        36.76 o                         
  -5   8   5         33.02         22.46         7.20 o                         
  -4   8   5       3464.48       3740.11        41.25 o                         
  -3   8   5        484.16        416.94        12.85 o                         
  -2   8   5       3108.05       2997.52        42.22 o                         
  -1   8   5         26.55         13.57         4.67 o                         
   0   8   5       1242.02       1371.55        20.27 o                         
   1   8   5        192.60        179.62        10.53 o                         
   2   8   5        644.46        539.91        11.59 o                         
   3   8   5         19.84          9.05         4.33 o                         
   4   8   5        331.95        321.58        15.23 o                         
   5   8   5        673.24        653.29        20.65 o                         
   6   8   5         66.17         38.90        14.63 o                         
   7   8   5        362.99        392.35        20.71 o                         
   8   8   5        208.51        171.10        24.01 o                         
   9   8   5         81.06         54.19        14.82 o                         
  10   8   5        348.31        400.46        29.78 o                         
 -13   9   5        167.02        179.04        31.41 o                         
 -12   9   5       1503.53       1482.47        41.65 o                         
 -11   9   5          3.10         12.16        10.69 o                         
 -10   9   5          6.11         22.82        16.05 o                         
  -9   9   5         11.71          5.87         7.44 o                         
  -8   9   5       2164.85       2089.42        48.30 o                         
  -7   9   5        276.27        235.58        17.25 o                         
  -6   9   5        750.14        699.77        20.97 o                         
  -5   9   5        168.18        198.35        19.63 o                         
  -4   9   5       2710.67       2729.05        48.52 o                         
  -3   9   5       1041.42        998.89        23.58 o                         
  -2   9   5       1431.55       1410.67        21.56 o                         
  -1   9   5        172.47        171.62        11.36 o                         
   0   9   5        987.04        880.91        23.48 o                         
   1   9   5        162.91        141.94        12.77 o                         
   2   9   5        650.64        614.88        11.94 o                         
   3   9   5       2185.85       2270.80        44.41 o                         
   4   9   5        415.19        337.67        16.40 o                         
   5   9   5         15.00         12.45         8.03 o                         
   6   9   5          6.38         -8.49         9.01 o                         
   7   9   5       1347.56       1379.53        30.20 o                         
   8   9   5        767.73        790.87        38.45 o                         
   9   9   5        101.44         51.23        15.21 o                         
  10   9   5        347.72        342.87        35.85 o                         
 -12  10   5        100.90         92.91        20.78 o                         
 -11  10   5        477.18        431.91        47.00 o                         
 -10  10   5        712.46        750.43        42.85 o                         
  -9  10   5        988.95        993.13        35.80 o                         
  -8  10   5         29.72         38.30        10.41 o                         
  -7  10   5        193.21        210.26        21.25 o                         
  -6  10   5        635.07        544.77        20.57 o                         
  -5  10   5       1420.66       1302.39        35.31 o                         
  -4  10   5         72.03         72.40        11.27 o                         
  -3  10   5        192.16        186.07        15.93 o                         
  -2  10   5       1151.49       1074.78        23.14 o                         
  -1  10   5       1742.87       1805.18        32.20 o                         
   0  10   5        806.53        704.25        18.61 o                         
   1  10   5       2921.74       2763.85        40.12 o                         
   2  10   5        909.82        912.49        17.94 o                         
   3  10   5        485.22        481.24        17.28 o                         
   4  10   5        174.86        181.76        23.49 o                         
   5  10   5       4247.70       4473.78        93.39 o                         
   6  10   5        103.63        121.05        19.46 o                         
   7  10   5        331.23        324.30        29.99 o                         
   8  10   5         57.59         64.00        14.53 o                         
   9  10   5       1476.14       1527.90        52.05 o                         
 -12  11   5        155.66        142.61        28.83 o                         
 -11  11   5        317.47        315.30        39.94 o                         
 -10  11   5        346.46        364.98        27.33 o                         
  -9  11   5          4.78         11.70        10.37 o                         
  -8  11   5        383.46        365.13        21.72 o                         
  -7  11   5       1595.02       1667.28        35.49 o                         
  -6  11   5        353.30        312.20        16.28 o                         
  -5  11   5        324.31        297.23        20.88 o                         
  -4  11   5       1083.32       1118.59        23.91 o                         
  -3  11   5       3261.93       3480.88        55.93 o                         
  -2  11   5        861.99        821.23        20.59 o                         
  -1  11   5       2840.91       2952.69        49.31 o                         
   0  11   5       2376.71       2518.25        46.11 o                         
   1  11   5       5115.03       5373.31        85.23 o                         
   2  11   5          1.54          9.25         5.19 o                         
   3  11   5       3275.09       3569.82        76.50 o                         
   4  11   5        461.09        428.84        27.02 o                         
   5  11   5        856.14        874.62        24.80 o                         
   6  11   5        515.03        548.78        32.12 o                         
   7  11   5        806.48        850.76        38.57 o                         
   8  11   5        357.85        345.38        32.81 o                         
   9  11   5        356.84        367.71        45.36 o                         
 -11  12   5         25.73         19.51        13.14 o                         
 -10  12   5         74.17         63.01        14.75 o                         
  -9  12   5        286.19        254.27        35.89 o                         
  -8  12   5        947.50        955.47        33.72 o                         
  -7  12   5        200.43        260.30        21.75 o                         
  -6  12   5        100.55         86.20        14.47 o                         
  -5  12   5       1478.59       1548.69        39.15 o                         
  -4  12   5        639.89        670.29        24.12 o                         
  -3  12   5       1572.79       1507.07        34.55 o                         
  -2  12   5        924.12        960.91        22.53 o                         
  -1  12   5        979.31        897.49        27.55 o                         
   0  12   5         16.63         15.98         9.32 o                         
   1  12   5       1852.29       2047.69        35.59 o                         
   2  12   5        640.40        599.38        21.85 o                         
   3  12   5        527.16        549.84        21.30 o                         
   4  12   5        805.58        765.84        28.01 o                         
   5  12   5       1153.63       1151.47        32.49 o                         
   6  12   5        659.60        688.01        30.84 o                         
   7  12   5        209.17        167.60        23.98 o                         
   8  12   5         57.84         49.50        16.01 o                         
 -10  13   5        212.99        137.41        20.40 o                         
  -9  13   5        192.51        242.69        33.53 o                         
  -8  13   5         22.50         18.06         9.66 o                         
  -7  13   5         41.78         40.95        10.69 o                         
  -6  13   5        645.41        686.73        24.80 o                         
  -5  13   5       1174.85       1246.33        34.71 o                         
  -4  13   5         82.83         67.36        12.98 o                         
  -3  13   5        253.83        240.51        19.65 o                         
  -2  13   5        197.32        209.43        17.69 o                         
  -1  13   5        999.91        972.76        29.17 o                         
   0  13   5        623.05        590.38        22.20 o                         
   1  13   5       1000.51        943.73        23.48 o                         
   2  13   5          2.64          3.17         9.87 o                         
   3  13   5        713.44        716.05        31.35 o                         
   4  13   5         13.66         29.73        11.39 o                         
   5  13   5        578.80        596.97        33.77 o                         
   6  13   5          0.94         -0.06        14.02 o                         
   7  13   5        319.75        326.75        34.80 o                         
  -9  14   5         74.52         91.84        22.90 o                         
  -8  14   5         62.90         61.54        19.13 o                         
  -7  14   5        517.72        501.65        23.95 o                         
  -6  14   5         10.17         15.03        10.53 o                         
  -5  14   5         88.66         82.47        13.46 o                         
  -4  14   5        610.77        595.42        23.08 o                         
  -3  14   5        643.89        683.62        21.75 o                         
  -2  14   5         20.89         19.36         7.42 o                         
  -1  14   5         82.08         69.15        13.48 o                         
   0  14   5        813.44        707.07        22.87 o                         
   1  14   5        110.19        103.25        15.13 o                         
   2  14   5          7.20         12.28         4.60 o                         
   3  14   5         56.99         52.17        20.31 o                         
   4  14   5         49.57         49.73        20.08 o                         
   5  14   5         10.92         11.66         9.15 o                         
   6  14   5         51.18         61.27        18.36 o                         
  -8  15   5        500.01        504.98        51.12 o                         
  -7  15   5        128.43        107.64        33.75 o                         
  -6  15   5         51.80         37.73        12.02 o                         
  -5  15   5        503.06        512.82        29.26 o                         
  -4  15   5        384.73        333.16        26.08 o                         
  -3  15   5         11.15         17.83         7.63 o                         
  -2  15   5        106.97        106.81        18.27 o                         
  -1  15   5         83.68         88.55        13.66 o                         
   0  15   5       1365.84       1380.25        41.40 o                         
   1  15   5        279.83        189.71        36.18 o                         
   2  15   5         16.74          8.82        11.37 o                         
   3  15   5         74.53         49.44        16.04 o                         
   4  15   5        507.83        575.69        35.27 o                         
   5  15   5        133.88        117.33        42.54 o                         
  -6  16   5        231.14        314.33        55.57 o                         
  -5  16   5          0.40          9.18         9.35 o                         
  -4  16   5        199.57        166.11        22.72 o                         
  -3  16   5         34.04         36.85        11.83 o                         
  -2  16   5       1153.04       1332.46        37.77 o                         
  -1  16   5          2.70         10.58         8.41 o                         
   0  16   5         15.81          5.60        14.76 o                         
   1  16   5          1.82          1.80        14.61 o                         
   2  16   5       1207.06       1338.23        70.89 o                         
   3  16   5         20.38         26.68        22.46 o                         
  -4  17   5        749.85        779.00        36.95 o                         
  -3  17   5         13.13         27.42        10.31 o                         
  -2  17   5         49.69         22.29        12.03 o                         
  -1  17   5          2.34          3.22        12.63 o                         
   0  17   5       1883.27       2121.01        88.72 o                         
   1  17   5          9.41         31.22        20.81 o                         
 -14   0   6        764.29        763.37        41.68 o                         
 -12   0   6        197.43        182.85        42.30 o                         
 -10   0   6       1230.54       1385.24        83.04 o                         
  -8   0   6        735.62        707.00        29.27 o                         
  -6   0   6       1035.26       1006.20        22.63 o                         
  -4   0   6      12584.48      13063.39       139.32 o                         
  -2   0   6       4031.80       4317.88       124.51 o                         
   0   0   6      26546.57      26985.32       210.10 o                         
   2   0   6        188.74        114.86        10.67 o                         
   4   0   6      23312.93      24747.22       140.04 o                         
   6   0   6       2710.16       2597.93        73.38 o                         
   8   0   6       2133.63       2195.60        69.59 o                         
  10   0   6       3453.71       3404.61        94.03 o                         
 -15   1   6         38.26         48.22        27.33 o                         
 -14   1   6        235.23        195.13        61.05 o                         
 -13   1   6        457.08        445.82        45.18 o                         
 -12   1   6        696.88        669.18        25.05 o                         
 -11   1   6         35.54         23.34         8.13 o                         
 -10   1   6       1909.69       1950.37        31.96 o                         
  -9   1   6        291.15        273.64        11.00 o                         
  -8   1   6       2648.36       2792.45        25.20 o                         
  -7   1   6       1601.37       1613.52        21.30 o                         
  -6   1   6       6497.58       6494.76        39.73 o                         
  -5   1   6        284.61        254.05         6.51 o                         
  -4   1   6       2878.83       3134.90        25.11 o                         
  -3   1   6       3056.75       3017.18        32.53 o                         
  -2   1   6       5790.03       5348.77        28.25 o                         
  -1   1   6       1629.04       1678.40        21.44 o                         
   0   1   6        654.76        791.22        15.72 o                         
   1   1   6       2868.38       2959.89        33.37 o                         
   2   1   6       5320.57       4846.94        44.23 o                         
   3   1   6          3.36         14.79         5.18 o                         
   4   1   6         42.26         53.88         6.72 o                         
   5   1   6        310.94        335.28         9.61 o                         
   6   1   6       4484.55       4574.42        60.34 o                         
   7   1   6        513.64        527.06        27.94 o                         
   8   1   6       4700.52       4913.02        87.25 o                         
   9   1   6        391.78        368.66        25.24 o                         
  10   1   6        239.58        233.60        26.87 o                         
  11   1   6        137.50        103.01        20.94 o                         
 -15   2   6       1153.01       1246.87        51.48 o                         
 -14   2   6        443.88        340.72        65.99 o                         
 -13   2   6        555.71        566.04        34.27 o                         
 -12   2   6       1039.81       1049.85        36.07 o                         
 -11   2   6       2209.31       2126.98        52.92 o                         
 -10   2   6        662.79        653.61        16.06 o                         
  -9   2   6       3745.53       3981.59        40.44 o                         
  -8   2   6       4188.61       4243.07        36.54 o                         
  -7   2   6         77.82         85.87         6.61 o                         
  -6   2   6        913.04        883.18        16.93 o                         
  -5   2   6       1493.61       1169.91        20.88 o                         
  -4   2   6        431.86        355.95        10.10 o                         
  -3   2   6      14396.58      16334.67        64.34 o                         
  -2   2   6       2051.92       2273.72        20.43 o                         
  -1   2   6       1919.81       2088.41        19.69 o                         
   0   2   6       3295.10       3099.03        47.42 o                         
   1   2   6         98.84        150.53         9.65 o                         
   2   2   6        511.98        526.19        10.88 o                         
   3   2   6        107.51        109.00         9.23 o                         
   4   2   6       2055.87       1836.37        21.15 o                         
   5   2   6         63.02         74.24        10.65 o                         
   6   2   6        169.28        153.15        18.92 o                         
   7   2   6          8.66         14.97        11.65 o                         
   8   2   6        763.02        765.02        40.81 o                         
   9   2   6        589.49        567.18        28.09 o                         
  10   2   6        280.16        279.40        56.33 o                         
  11   2   6        556.53        526.61        49.31 o                         
 -14   3   6        480.62        451.65        35.60 o                         
 -13   3   6       2187.20       2185.50        67.46 o                         
 -12   3   6        100.82        101.81        27.60 o                         
 -11   3   6        814.42        792.13        29.08 o                         
 -10   3   6         64.50         50.37         9.08 o                         
  -9   3   6        639.73        565.34        13.62 o                         
  -8   3   6       1774.36       1758.77        29.95 o                         
  -7   3   6       3533.29       3646.77        64.84 o                         
  -6   3   6       1254.33       1189.32        19.16 o                         
  -5   3   6        904.71        974.75        14.36 o                         
  -4   3   6       2251.16       2338.82        22.86 o                         
  -3   3   6       1614.49       1167.31        14.20 o                         
  -2   3   6         10.24         10.29         3.27 o                         
  -1   3   6        134.74        162.27         7.82 o                         
   0   3   6        610.97        588.09        12.39 o                         
   1   3   6        120.50        120.92        12.57 o                         
   2   3   6        873.58        907.24        13.34 o                         
   3   3   6       1019.86       1137.21        30.43 o                         
   4   3   6         92.56        115.23        10.20 o                         
   5   3   6        489.33        475.54        14.11 o                         
   6   3   6        488.11        453.28        16.32 o                         
   7   3   6        758.76        680.90        20.09 o                         
   8   3   6        188.40        211.54        23.33 o                         
   9   3   6        275.73        253.20        26.16 o                         
  10   3   6         62.38         61.11        20.36 o                         
  11   3   6         51.07         44.77        14.48 o                         
 -14   4   6          6.01         12.67         5.99 o                         
 -13   4   6         10.77         24.89        11.38 o                         
 -12   4   6        981.38        933.82        33.47 o                         
 -11   4   6       1544.21       1592.06        33.32 o                         
 -10   4   6        819.38        795.42        20.68 o                         
  -9   4   6        541.05        550.36        14.36 o                         
  -8   4   6        448.88        414.11         8.57 o                         
  -7   4   6       1307.88       1320.22        17.77 o                         
  -6   4   6       3180.94       2808.96        56.30 o                         
  -5   4   6       5212.82       5054.04        57.48 o                         
  -4   4   6       1029.22       1283.91        15.20 o                         
  -3   4   6       7976.77       8189.84        75.51 o                         
  -2   4   6         81.94         48.73         7.02 o                         
  -1   4   6       3740.94       3603.52        25.50 o                         
   0   4   6       3012.13       2978.56        33.16 o                         
   1   4   6       1878.64       1887.69        28.19 o                         
   2   4   6        755.92        828.47        11.18 o                         
   3   4   6       4342.80       4113.30        52.29 o                         
   4   4   6       2615.97       2609.65        33.53 o                         
   5   4   6         18.07         19.39         8.86 o                         
   6   4   6        157.62        179.07        20.61 o                         
   7   4   6        634.96        597.14        16.96 o                         
   8   4   6          0.46         14.81         9.75 o                         
   9   4   6         43.72         43.69        14.23 o                         
  10   4   6        165.73        166.54        28.65 o                         
  11   4   6        915.90        941.98        34.47 o                         
 -14   5   6         10.57         20.30        12.53 o                         
 -13   5   6        793.20        857.16        59.68 o                         
 -12   5   6        221.19        172.09        34.31 o                         
 -11   5   6        133.39        161.52        22.61 o                         
 -10   5   6        502.36        482.91        15.98 o                         
  -9   5   6      10061.68      11046.02       147.62 o                         
  -8   5   6         94.92         85.17        10.20 o                         
  -7   5   6        277.79        254.42        11.33 o                         
  -6   5   6        490.27        449.61         8.82 o                         
  -5   5   6       6844.67       7069.44        84.38 o                         
  -4   5   6       4886.85       5080.24        66.37 o                         
  -3   5   6       1032.93        950.51        13.95 o                         
  -2   5   6       1411.12       1276.42        15.94 o                         
  -1   5   6       2372.86       2179.52        23.12 o                         
   0   5   6        404.80        418.53         9.88 o                         
   1   5   6        516.92        367.20         9.93 o                         
   2   5   6       4033.49       3718.63        64.52 o                         
   3   5   6       1188.86        986.54        15.77 o                         
   4   5   6         61.22         85.91        12.66 o                         
   5   5   6       4209.41       4199.46        54.44 o                         
   6   5   6        889.71        922.39        23.66 o                         
   7   5   6         14.65         22.13        10.29 o                         
   8   5   6       1845.36       1760.77        59.68 o                         
   9   5   6       2670.89       2810.90        75.32 o                         
  10   5   6         28.92         22.37        13.65 o                         
 -14   6   6        130.49        109.19        41.09 o                         
 -13   6   6         72.67         73.88        24.54 o                         
 -12   6   6        346.41        315.79        49.09 o                         
 -11   6   6       1703.97       1753.96        43.96 o                         
 -10   6   6        254.97        283.01        29.39 o                         
  -9   6   6        257.41        241.22        21.11 o                         
  -8   6   6        564.40        523.22        16.02 o                         
  -7   6   6       4979.58       4836.03        80.95 o                         
  -6   6   6       2479.35       2675.49        33.56 o                         
  -5   6   6        156.04        133.80        11.74 o                         
  -4   6   6         54.78         94.61         7.72 o                         
  -3   6   6       7562.52       7819.78        60.54 o                         
  -2   6   6       1293.35       1263.10        17.05 o                         
  -1   6   6        262.21        196.26        10.12 o                         
   0   6   6       4997.23       5148.41        52.02 o                         
   1   6   6       3265.03       3065.40        53.22 o                         
   2   6   6        144.84        112.63        11.61 o                         
   3   6   6       4445.61       4407.00        72.43 o                         
   4   6   6       2301.53       2457.65        46.02 o                         
   5   6   6        516.87        457.50        21.18 o                         
   6   6   6        287.22        273.76        28.23 o                         
   7   6   6       4047.79       4136.42        84.65 o                         
   8   6   6        584.24        636.43        27.53 o                         
   9   6   6        330.39        349.35        29.15 o                         
  10   6   6        484.53        429.72        40.23 o                         
 -14   7   6        686.66        774.61        47.28 o                         
 -13   7   6          9.88         14.96        13.71 o                         
 -12   7   6        237.72        215.06        36.39 o                         
 -11   7   6        428.53        387.21        22.84 o                         
 -10   7   6        162.36        186.36        18.27 o                         
  -9   7   6        143.02        132.46        21.05 o                         
  -8   7   6        127.89        133.44        15.23 o                         
  -7   7   6         44.18         41.65        13.23 o                         
  -6   7   6       3062.54       2877.02        54.05 o                         
  -5   7   6       8524.60       8867.31       128.44 o                         
  -4   7   6        492.68        448.92        14.05 o                         
  -3   7   6        827.13        810.46        13.20 o                         
  -2   7   6       1117.88       1022.77        13.57 o                         
  -1   7   6       3822.87       3909.03        36.94 o                         
   0   7   6        559.23        479.51        10.77 o                         
   1   7   6       3133.10       3249.26        38.79 o                         
   2   7   6        534.15        509.68        14.60 o                         
   3   7   6       1332.34       1288.37        31.61 o                         
   4   7   6         23.73         12.63         9.74 o                         
   5   7   6       3077.84       3084.66        51.85 o                         
   6   7   6        911.90        857.56        19.65 o                         
   7   7   6         71.80         91.40        15.67 o                         
   8   7   6         13.03         34.44        11.74 o                         
   9   7   6       1640.78       1776.13        47.54 o                         
  10   7   6        106.40         96.18        25.10 o                         
 -13   8   6         13.01         19.30        13.59 o                         
 -12   8   6       2150.15       2272.68        73.99 o                         
 -11   8   6        122.87        108.82        16.28 o                         
 -10   8   6         35.63         35.06        11.64 o                         
  -9   8   6         10.63         15.21         8.22 o                         
  -8   8   6       2311.58       2333.34        43.86 o                         
  -7   8   6        121.96        122.54        12.44 o                         
  -6   8   6       1737.26       1815.97        33.47 o                         
  -5   8   6         51.09         66.96        10.94 o                         
  -4   8   6       2005.73       1925.95        38.16 o                         
  -3   8   6         10.38          6.32         3.21 o                         
  -2   8   6         84.70        106.64        10.72 o                         
  -1   8   6          5.28          5.86         4.04 o                         
   0   8   6        553.45        474.01        14.40 o                         
   1   8   6        335.52        363.45        16.59 o                         
   2   8   6         78.25         86.72         9.55 o                         
   3   8   6          2.63         19.32        10.25 o                         
   4   8   6         32.66         20.61         7.36 o                         
   5   8   6        152.97        165.61        23.23 o                         
   6   8   6          2.84          8.90         7.95 o                         
   7   8   6        910.89        961.50        28.89 o                         
   8   8   6        168.60        160.25        16.09 o                         
   9   8   6         45.04         26.79        10.79 o                         
 -13   9   6          7.62         -0.54        17.23 o                         
 -12   9   6          4.17         11.17        16.09 o                         
 -11   9   6        120.57        105.75        25.77 o                         
 -10   9   6       4600.22       5181.80        78.55 o                         
  -9   9   6        211.66        179.07        20.60 o                         
  -8   9   6        931.38        981.16        31.05 o                         
  -7   9   6        205.90        191.68        16.57 o                         
  -6   9   6       2468.25       2590.74        47.32 o                         
  -5   9   6       1302.66       1319.91        29.34 o                         
  -4   9   6       1805.65       1786.19        33.34 o                         
  -3   9   6        122.96        178.80        17.14 o                         
  -2   9   6        768.74        667.39        14.87 o                         
  -1   9   6        892.68        815.89        18.56 o                         
   0   9   6        830.70        783.66        18.22 o                         
   1   9   6        124.84        125.18        11.37 o                         
   2   9   6         17.55         27.31         6.04 o                         
   3   9   6         59.28         65.60        10.97 o                         
   4   9   6        395.67        411.04        28.55 o                         
   5   9   6        126.61        106.62        17.59 o                         
   6   9   6        329.60        337.02        24.47 o                         
   7   9   6        124.00        134.25        15.05 o                         
   8   9   6          8.80         15.56         8.79 o                         
   9   9   6         73.48         32.54        20.45 o                         
 -12  10   6       1115.29       1071.76        67.83 o                         
 -11  10   6        567.20        574.83        31.48 o                         
 -10  10   6          6.78         15.51        10.74 o                         
  -9  10   6         17.84         20.31        10.65 o                         
  -8  10   6       2589.99       2750.22        79.04 o                         
  -7  10   6       2045.72       2173.26        44.15 o                         
  -6  10   6        134.95        125.29        14.87 o                         
  -5  10   6       1004.06        998.09        22.22 o                         
  -4  10   6       2237.65       2304.43        41.98 o                         
  -3  10   6       1692.33       1673.07        36.22 o                         
  -2  10   6        814.14        860.71        20.55 o                         
  -1  10   6        200.51        163.14        17.96 o                         
   0  10   6        137.16        146.63        12.54 o                         
   1  10   6       1805.47       1855.82        29.51 o                         
   2  10   6        116.96        121.45        15.37 o                         
   3  10   6       1406.10       1417.96        34.47 o                         
   4  10   6         71.47         85.54        14.99 o                         
   5  10   6          3.01          4.82         6.04 o                         
   6  10   6        283.74        270.06        24.43 o                         
   7  10   6       1325.93       1447.26        37.96 o                         
   8  10   6        158.36        121.08        18.51 o                         
 -12  11   6         83.10         62.18        19.81 o                         
 -11  11   6        757.05        701.65        55.09 o                         
 -10  11   6        574.15        502.78        38.37 o                         
  -9  11   6        401.39        366.47        31.89 o                         
  -8  11   6         58.74         22.63        11.43 o                         
  -7  11   6        163.74        118.97        16.49 o                         
  -6  11   6       1277.39       1305.49        31.73 o                         
  -5  11   6       5870.60       6335.35       106.77 o                         
  -4  11   6          4.35          6.32         7.81 o                         
  -3  11   6        776.98        791.46        22.87 o                         
  -2  11   6       1731.53       1736.26        34.70 o                         
  -1  11   6       1571.37       1676.75        29.98 o                         
   0  11   6         28.19         13.45         5.93 o                         
   1  11   6       2250.51       2431.36        47.81 o                         
   2  11   6       1535.68       1573.94        38.34 o                         
   3  11   6        426.15        407.72        20.75 o                         
   4  11   6        392.64        370.51        20.34 o                         
   5  11   6       1850.48       1918.20        49.92 o                         
   6  11   6        416.62        343.91        24.30 o                         
   7  11   6          8.70         16.92        11.81 o                         
   8  11   6        443.81        479.08        32.52 o                         
 -11  12   6        313.38        333.88        32.31 o                         
 -10  12   6        686.57        677.37        38.71 o                         
  -9  12   6          5.08         10.93        11.61 o                         
  -8  12   6        323.89        300.81        19.90 o                         
  -7  12   6        654.06        543.14        36.13 o                         
  -6  12   6        544.27        523.69        20.66 o                         
  -5  12   6         54.65         73.45        13.52 o                         
  -4  12   6        483.23        501.25        19.82 o                         
  -3  12   6       1808.85       1813.66        40.81 o                         
  -2  12   6         18.71          9.85         9.57 o                         
  -1  12   6       1288.69       1337.29        26.28 o                         
   0  12   6        845.79        864.02        22.29 o                         
   1  12   6        911.31        852.15        29.67 o                         
   2  12   6         20.13         10.86         9.92 o                         
   3  12   6       1385.53       1423.64        33.30 o                         
   4  12   6        300.10        293.15        26.35 o                         
   5  12   6         61.53         45.17        11.92 o                         
   6  12   6        443.77        446.16        36.21 o                         
   7  12   6        841.95        942.07        37.85 o                         
 -10  13   6        209.20        142.20        30.01 o                         
  -9  13   6        906.16        992.23        45.03 o                         
  -8  13   6         28.88         13.02        12.65 o                         
  -7  13   6         76.21         91.49        18.11 o                         
  -6  13   6          7.05         13.29         7.00 o                         
  -5  13   6        215.17        201.63        19.14 o                         
  -4  13   6        421.35        395.36        20.50 o                         
  -3  13   6        803.87        815.65        29.22 o                         
  -2  13   6         98.53        117.11        16.78 o                         
  -1  13   6         50.69         37.11        10.53 o                         
   0  13   6         43.21         49.18        11.36 o                         
   1  13   6        618.80        564.56        29.08 o                         
   2  13   6        813.70        860.98        29.03 o                         
   3  13   6        207.01        151.73        29.87 o                         
   4  13   6          4.63         12.89         7.76 o                         
   5  13   6       1075.47       1216.45        43.67 o                         
   6  13   6        168.09        188.03        20.26 o                         
  -9  14   6        327.62        382.62        39.68 o                         
  -8  14   6        770.76        785.08        36.10 o                         
  -7  14   6         73.01        107.63        18.23 o                         
  -6  14   6         71.86         68.35        13.89 o                         
  -5  14   6       1528.03       1619.31        44.86 o                         
  -4  14   6        227.15        201.89        18.62 o                         
  -3  14   6        172.35        185.67        18.08 o                         
  -2  14   6        110.08         99.86        14.49 o                         
  -1  14   6        214.48        265.81        20.69 o                         
   0  14   6         56.85         54.16        14.92 o                         
   1  14   6         56.01         35.44        14.26 o                         
   2  14   6         76.46         37.61        27.37 o                         
   3  14   6        104.23         99.19        18.25 o                         
   4  14   6        619.52        514.76        48.63 o                         
   5  14   6         37.68         19.80        13.06 o                         
  -8  15   6         27.88         34.86        15.94 o                         
  -7  15   6        296.02        328.34        36.96 o                         
  -6  15   6       1042.87       1052.00        38.31 o                         
  -5  15   6          7.12         19.96        10.17 o                         
  -4  15   6         20.86         32.99        12.06 o                         
  -3  15   6       1041.48       1014.75        32.94 o                         
  -2  15   6        831.48        855.56        30.37 o                         
  -1  15   6          0.63          5.90         7.74 o                         
   0  15   6         27.30         14.20         8.63 o                         
   1  15   6         30.92         39.31        13.83 o                         
   2  15   6        431.26        470.43        65.61 o                         
   3  15   6         37.98         34.90        20.80 o                         
   4  15   6        293.60        236.83        42.14 o                         
  -6  16   6        210.02        129.41        25.96 o                         
  -5  16   6        261.53        242.43        23.17 o                         
  -4  16   6        504.03        600.94        30.59 o                         
  -3  16   6         24.33         26.48        10.72 o                         
  -2  16   6        158.70        116.91        19.99 o                         
  -1  16   6         24.65         20.57        12.69 o                         
   0  16   6       1338.39       1490.72        56.18 o                         
   1  16   6         30.57         16.00        17.80 o                         
   2  16   6         32.14         41.86        21.20 o                         
 -14   0   7         47.71         36.29        18.89 o                         
 -12   0   7        499.19        516.07        38.88 o                         
 -10   0   7        808.48        825.67        37.22 o                         
  -8   0   7         20.02         17.10         5.60 o                         
  -6   0   7       9925.63      10396.96       154.72 o                         
  -4   0   7       1379.65       1452.39        18.40 o                         
  -2   0   7      15045.09      14091.57       227.20 o                         
   0   0   7       1087.44       1314.78        22.33 o                         
   2   0   7      12511.69      12633.86        92.93 o                         
   4   0   7        726.07        665.04        23.15 o                         
   6   0   7       3394.24       3418.71        91.21 o                         
   8   0   7       4697.51       4836.37        96.03 o                         
  10   0   7        451.10        610.66        56.94 o                         
 -15   1   7        384.40        347.90        58.56 o                         
 -14   1   7         46.37         36.22        16.19 o                         
 -13   1   7        189.28        178.99        28.34 o                         
 -12   1   7        200.28        177.87        28.74 o                         
 -11   1   7       1331.20       1391.39        30.58 o                         
 -10   1   7         96.27        106.12        19.08 o                         
  -9   1   7       1270.96       1202.30        30.78 o                         
  -8   1   7       1866.24       1870.85        15.38 o                         
  -7   1   7        233.23        200.20        11.59 o                         
  -6   1   7       6463.73       6978.85        42.24 o                         
  -5   1   7       8501.11       9109.94        51.15 o                         
  -4   1   7      13964.96      14620.63        88.65 o                         
  -3   1   7       2616.48       3118.03        40.32 o                         
  -2   1   7       1323.47       1261.26        26.42 o                         
  -1   1   7       3651.03       3702.45        56.48 o                         
   0   1   7      15596.77      15532.49       212.13 o                         
   1   1   7       1359.12       1400.48        17.42 o                         
   2   1   7       1453.90       1358.98        22.42 o                         
   3   1   7          8.33         12.31         5.03 o                         
   4   1   7       4629.09       4514.99        51.31 o                         
   5   1   7        372.28        377.61        13.55 o                         
   6   1   7       1024.91        970.43        25.57 o                         
   7   1   7        857.22        770.09        28.43 o                         
   8   1   7       1551.64       1561.17        41.47 o                         
   9   1   7        203.83        190.77        27.52 o                         
  10   1   7        194.90        136.23        23.85 o                         
 -15   2   7         43.80         21.08        17.45 o                         
 -14   2   7         72.22         63.90        17.58 o                         
 -13   2   7       1329.61       1411.18        52.02 o                         
 -12   2   7         78.14         65.06        15.15 o                         
 -11   2   7       2505.40       2582.44        55.88 o                         
 -10   2   7        963.23        911.34        27.98 o                         
  -9   2   7       2776.74       2722.55        37.09 o                         
  -8   2   7         80.06         92.30        11.53 o                         
  -7   2   7      11722.42      12152.18       101.55 o                         
  -6   2   7       5246.11       5406.25        36.47 o                         
  -5   2   7         55.37         72.68         8.04 o                         
  -4   2   7         79.97         89.53         7.19 o                         
  -3   2   7        248.93        177.98         7.20 o                         
  -2   2   7       6485.79       6371.05        74.31 o                         
  -1   2   7       1293.81       1337.54        31.17 o                         
   0   2   7        392.79        491.31        14.46 o                         
   1   2   7         46.39         43.61         6.55 o                         
   2   2   7       2810.00       2549.23        61.44 o                         
   3   2   7        396.57        418.05        13.24 o                         
   4   2   7        796.10        789.34        19.11 o                         
   5   2   7        948.47        951.07        23.00 o                         
   6   2   7        339.35        321.28        32.35 o                         
   7   2   7         59.86         73.97        16.95 o                         
   8   2   7        252.10        263.39        38.49 o                         
   9   2   7         63.54         34.38        13.78 o                         
  10   2   7         20.03         23.70        10.18 o                         
 -14   3   7        211.72        151.19        46.09 o                         
 -13   3   7       1242.77       1250.56        51.58 o                         
 -12   3   7       1683.97       1726.69        44.54 o                         
 -11   3   7       1139.40       1206.28        35.90 o                         
 -10   3   7       1389.66       1342.82        26.19 o                         
  -9   3   7       1197.16       1143.27        24.41 o                         
  -8   3   7         92.31         93.54        11.97 o                         
  -7   3   7        134.72         91.44         9.94 o                         
  -6   3   7       3707.97       3819.42        35.05 o                         
  -5   3   7       7232.58       7569.21        60.76 o                         
  -4   3   7       1132.27       1054.74        16.22 o                         
  -3   3   7       3257.65       3709.97        24.43 o                         
  -2   3   7        760.53        660.90        11.48 o                         
  -1   3   7       2793.77       2526.52        25.45 o                         
   0   3   7        176.86        167.98         9.37 o                         
   1   3   7          2.43         15.95         4.95 o                         
   2   3   7        694.99        700.65        13.64 o                         
   3   3   7       1257.57       1146.84        19.82 o                         
   4   3   7          2.55         11.47         9.26 o                         
   5   3   7         35.10         24.39         7.90 o                         
   6   3   7         11.49         11.71         7.74 o                         
   7   3   7         11.95         23.75        11.68 o                         
   8   3   7          8.02          9.07        13.31 o                         
   9   3   7        327.66        280.15        51.00 o                         
  10   3   7         10.55          9.77         9.22 o                         
 -14   4   7        813.62        686.95        66.39 o                         
 -13   4   7        754.14        752.09        36.43 o                         
 -12   4   7        136.20        110.59        22.64 o                         
 -11   4   7         25.92         24.38        11.17 o                         
 -10   4   7        175.27        160.29        13.68 o                         
  -9   4   7       2116.20       2114.44        31.26 o                         
  -8   4   7         11.04          8.34         4.21 o                         
  -7   4   7       2866.89       2795.30        29.42 o                         
  -6   4   7        527.90        527.55         7.68 o                         
  -5   4   7       3624.20       3685.94        38.59 o                         
  -4   4   7        700.45        593.34        17.20 o                         
  -3   4   7       5768.15       5652.49        40.87 o                         
  -2   4   7       1036.32        955.02        14.17 o                         
  -1   4   7       1145.22       1061.51        19.84 o                         
   0   4   7       1421.95       1257.29        19.66 o                         
   1   4   7       4938.70       4678.43        59.78 o                         
   2   4   7        337.03        260.95        11.03 o                         
   3   4   7         43.11         56.24         8.75 o                         
   4   4   7         86.43         88.14        10.84 o                         
   5   4   7       2362.03       2363.35        43.92 o                         
   6   4   7         27.24         21.59         8.84 o                         
   7   4   7         73.02         60.10        13.66 o                         
   8   4   7        855.98        792.43        45.76 o                         
   9   4   7        250.22        302.75        29.89 o                         
  10   4   7         53.91         43.33        21.00 o                         
 -14   5   7         20.91         15.60        18.60 o                         
 -13   5   7          8.57         25.91        13.84 o                         
 -12   5   7          1.76          7.21         7.01 o                         
 -11   5   7        203.70        202.42        26.63 o                         
 -10   5   7        545.98        538.65        23.46 o                         
  -9   5   7       2482.53       2595.75        59.23 o                         
  -8   5   7        531.15        475.14        14.57 o                         
  -7   5   7       4175.53       4306.16        54.50 o                         
  -6   5   7        850.63        859.47        12.69 o                         
  -5   5   7        466.07        473.75        13.38 o                         
  -4   5   7       3968.16       4245.82        27.29 o                         
  -3   5   7       5271.51       5199.79        57.00 o                         
  -2   5   7        946.21        916.05        12.11 o                         
  -1   5   7       4218.79       4263.45        28.96 o                         
   0   5   7       1687.60       1574.83        26.59 o                         
   1   5   7       3535.98       3304.68        78.60 o                         
   2   5   7          3.41          2.83         4.10 o                         
   3   5   7       4721.66       4770.27        58.28 o                         
   4   5   7       1397.07       1373.20        27.42 o                         
   5   5   7         72.26         83.64        15.76 o                         
   6   5   7        156.98        151.61        18.14 o                         
   7   5   7       1649.52       1747.40        40.50 o                         
   8   5   7        820.23        856.71        39.75 o                         
   9   5   7          0.11         10.03        14.13 o                         
  10   5   7        109.53         70.03        25.38 o                         
 -14   6   7          5.74         29.74        15.76 o                         
 -13   6   7          6.50          7.30        14.42 o                         
 -12   6   7          8.93         10.20         7.54 o                         
 -11   6   7         88.27         89.07        20.75 o                         
 -10   6   7        923.16        943.01        24.06 o                         
  -9   6   7        200.76        181.68        19.02 o                         
  -8   6   7         76.36         75.20        12.38 o                         
  -7   6   7         71.87         84.49         9.72 o                         
  -6   6   7       2928.80       2936.25        41.11 o                         
  -5   6   7       4454.80       4479.24        39.08 o                         
  -4   6   7        665.15        736.85        21.09 o                         
  -3   6   7       2240.79       2340.13        47.28 o                         
  -2   6   7       1024.70        938.32        13.20 o                         
  -1   6   7       7764.85       7858.99        46.94 o                         
   0   6   7          1.16          1.55         4.60 o                         
   1   6   7       3967.53       3883.23        76.14 o                         
   2   6   7       1822.94       1864.77        57.68 o                         
   3   6   7       3480.85       3417.67        65.85 o                         
   4   6   7        212.65        220.55        15.32 o                         
   5   6   7       2460.86       2560.27        66.08 o                         
   6   6   7        919.58       1005.07        29.84 o                         
   7   6   7         32.55         28.22         9.03 o                         
   8   6   7        574.16        581.50        43.29 o                         
   9   6   7       1254.70       1208.15        49.58 o                         
  10   6   7          2.81         12.55        11.17 o                         
 -13   7   7         22.26         35.34        15.43 o                         
 -12   7   7       2040.93       2169.17       107.11 o                         
 -11   7   7        314.82        275.82        32.90 o                         
 -10   7   7        424.91        447.97        28.11 o                         
  -9   7   7        698.18        665.24        20.91 o                         
  -8   7   7        393.04        363.20        22.13 o                         
  -7   7   7        370.70        343.45        13.32 o                         
  -6   7   7        454.52        456.08        12.36 o                         
  -5   7   7        618.58        675.22        23.17 o                         
  -4   7   7       3156.65       3141.39        33.14 o                         
  -3   7   7       2675.34       2384.94        38.28 o                         
  -2   7   7        296.77        249.75        11.05 o                         
  -1   7   7       2129.62       2031.32        25.99 o                         
   0   7   7       1116.90       1094.84        19.66 o                         
   1   7   7       1665.49       1588.96        32.03 o                         
   2   7   7       1356.18       1382.49        25.84 o                         
   3   7   7       3557.66       3464.64        62.46 o                         
   4   7   7        361.10        370.68        22.86 o                         
   5   7   7          5.28          1.43         8.93 o                         
   6   7   7         16.52         25.94         9.85 o                         
   7   7   7       2223.97       2209.95        54.82 o                         
   8   7   7        258.87        232.46        24.81 o                         
   9   7   7        205.18        200.37        23.31 o                         
 -13   8   7          5.63         11.87        12.96 o                         
 -12   8   7        558.25        519.60        46.31 o                         
 -11   8   7          0.84          3.18        13.76 o                         
 -10   8   7       1415.12       1441.18        38.11 o                         
  -9   8   7         28.37         17.48         8.73 o                         
  -8   8   7         33.42         38.66        11.86 o                         
  -7   8   7        976.27        938.90        26.81 o                         
  -6   8   7       2565.69       2585.19        46.76 o                         
  -5   8   7        564.79        597.20        15.38 o                         
  -4   8   7       2407.17       2373.49        40.51 o                         
  -3   8   7         23.84         29.59         5.76 o                         
  -2   8   7       1317.09       1244.11        25.67 o                         
  -1   8   7        547.23        517.12        12.06 o                         
   0   8   7       2139.28       2255.52        32.72 o                         
   1   8   7        752.29        757.70        16.97 o                         
   2   8   7        286.54        235.84        18.95 o                         
   3   8   7        698.13        743.46        21.25 o                         
   4   8   7        366.86        356.75        32.62 o                         
   5   8   7        215.98        217.72        24.93 o                         
   6   8   7        225.07        225.70        22.70 o                         
   7   8   7         44.64         30.42        13.44 o                         
   8   8   7         32.93         26.28        11.77 o                         
   9   8   7         50.60         43.19        13.77 o                         
 -13   9   7          0.11          3.54        13.59 o                         
 -12   9   7       1333.26       1468.71        72.01 o                         
 -11   9   7         14.60         13.66         6.59 o                         
 -10   9   7        468.21        436.66        20.43 o                         
  -9   9   7          0.19          2.58         8.55 o                         
  -8   9   7       4576.01       4889.66        81.28 o                         
  -7   9   7          9.23         16.18         8.11 o                         
  -6   9   7        597.26        561.10        20.62 o                         
  -5   9   7        353.61        380.26        18.12 o                         
  -4   9   7       1440.88       1473.83        29.79 o                         
  -3   9   7        894.67        867.20        23.38 o                         
  -2   9   7        686.61        657.21        17.41 o                         
  -1   9   7          2.37          7.50         5.83 o                         
   0   9   7       1822.56       1801.90        30.66 o                         
   1   9   7        392.91        386.85        14.82 o                         
   2   9   7        553.33        560.75        19.54 o                         
   3   9   7        198.66        167.27        15.89 o                         
   4   9   7         62.21         44.48        10.36 o                         
   5   9   7         17.17         21.69         8.85 o                         
   6   9   7         27.75         18.75        11.37 o                         
   7   9   7         59.54         68.56        15.93 o                         
   8   9   7          4.84         15.57        10.69 o                         
 -12  10   7          1.94         14.36        13.21 o                         
 -11  10   7          0.25         -7.82        12.68 o                         
 -10  10   7        370.69        396.36        38.72 o                         
  -9  10   7        172.86        153.43        25.25 o                         
  -8  10   7         24.69         24.93        10.15 o                         
  -7  10   7        305.22        296.58        22.79 o                         
  -6  10   7        658.20        645.09        24.28 o                         
  -5  10   7       1767.75       1794.80        32.28 o                         
  -4  10   7        479.24        530.24        25.47 o                         
  -3  10   7         32.97         19.20         6.98 o                         
  -2  10   7       2255.79       2386.80        45.17 o                         
  -1  10   7       1065.94       1042.11        21.84 o                         
   0  10   7         17.66         13.60         6.15 o                         
   1  10   7        467.65        434.85        20.50 o                         
   2  10   7       1207.20       1188.32        29.42 o                         
   3  10   7       1486.02       1535.30        37.78 o                         
   4  10   7         92.76        117.19        17.66 o                         
   5  10   7       1121.55       1305.80        50.86 o                         
   6  10   7        300.72        274.80        29.43 o                         
   7  10   7          0.15          8.01         9.14 o                         
   8  10   7          3.52         12.92        12.19 o                         
 -11  11   7        915.88        827.63        62.14 o                         
 -10  11   7          7.24          9.85         7.85 o                         
  -9  11   7        190.04        166.82        22.80 o                         
  -8  11   7        499.20        476.86        25.61 o                         
  -7  11   7        475.98        505.63        27.71 o                         
  -6  11   7         35.89         24.96         7.37 o                         
  -5  11   7         35.33         33.13        10.74 o                         
  -4  11   7        506.50        519.31        16.87 o                         
  -3  11   7       1379.85       1393.17        29.06 o                         
  -2  11   7          4.64         11.37        10.62 o                         
  -1  11   7       1418.92       1454.34        33.56 o                         
   0  11   7       1416.46       1322.53        23.67 o                         
   1  11   7        749.77        712.62        19.18 o                         
   2  11   7         20.90         24.04        10.45 o                         
   3  11   7       2219.46       2339.33        47.71 o                         
   4  11   7        597.00        564.40        29.05 o                         
   5  11   7         41.03         35.68        10.68 o                         
   6  11   7        341.68        239.84        46.23 o                         
   7  11   7       1154.02       1141.70        60.68 o                         
 -11  12   7        156.63         82.53        23.44 o                         
 -10  12   7         26.99         16.42        15.52 o                         
  -9  12   7        532.08        486.15        37.84 o                         
  -8  12   7        309.82        335.16        22.26 o                         
  -7  12   7         68.29         59.73        36.87 o                         
  -6  12   7        209.89        188.54        24.98 o                         
  -5  12   7       1160.58       1186.35        24.81 o                         
  -4  12   7       1083.24       1134.39        26.29 o                         
  -3  12   7       1085.10       1017.39        27.05 o                         
  -2  12   7        533.87        515.63        22.22 o                         
  -1  12   7        976.94        939.43        30.76 o                         
   0  12   7        107.63         90.84        13.69 o                         
   1  12   7       2123.32       2191.31        54.90 o                         
   2  12   7       1210.70       1310.91        35.08 o                         
   3  12   7       1026.67       1058.02        39.73 o                         
   4  12   7        124.92        137.89        20.69 o                         
   5  12   7        924.90        923.41        29.99 o                         
   6  12   7         81.20         83.86        16.77 o                         
 -10  13   7        233.65        172.71        35.38 o                         
  -9  13   7       1017.84       1098.51        44.56 o                         
  -8  13   7        362.20        297.58        29.12 o                         
  -7  13   7        730.00        835.95        40.26 o                         
  -6  13   7       1128.97       1204.72        39.94 o                         
  -5  13   7         70.57         63.30        14.63 o                         
  -4  13   7          6.24         12.41         6.41 o                         
  -3  13   7        111.24         82.43        11.21 o                         
  -2  13   7        178.49        156.04        13.32 o                         
  -1  13   7        967.17       1011.21        27.65 o                         
   0  13   7        283.30        277.31        50.06 o                         
   1  13   7        294.12        283.64        21.74 o                         
   2  13   7         19.31         18.22         9.98 o                         
   3  13   7        503.14        472.47        42.75 o                         
   4  13   7        241.81        208.14        25.11 o                         
   5  13   7        126.47         94.16        22.23 o                         
  -9  14   7        379.93        390.68        48.30 o                         
  -8  14   7         15.43          8.29        10.30 o                         
  -7  14   7        210.08        187.23        29.97 o                         
  -6  14   7        625.31        605.82        45.27 o                         
  -5  14   7          9.78          9.87         8.87 o                         
  -4  14   7        209.82        177.81        24.42 o                         
  -3  14   7       1217.49       1471.45        39.99 o                         
  -2  14   7        210.18        202.96        17.14 o                         
  -1  14   7         90.42         60.56        14.27 o                         
   0  14   7        116.20         95.31        19.52 o                         
   1  14   7        288.66        368.62        28.52 o                         
   2  14   7          3.36         13.55        10.31 o                         
   3  14   7          4.15         13.73         9.74 o                         
   4  14   7          5.39         21.40        13.26 o                         
  -7  15   7        279.97        199.07        30.78 o                         
  -6  15   7         94.63         81.81        19.52 o                         
  -5  15   7        438.40        424.06        45.92 o                         
  -4  15   7        378.67        384.98        22.14 o                         
  -3  15   7         26.03         34.47         9.07 o                         
  -2  15   7         23.89         28.91        10.85 o                         
  -1  15   7        562.50        544.56        29.68 o                         
   0  15   7        444.15        435.68        36.89 o                         
   1  15   7        116.26         95.18        16.43 o                         
   2  15   7         22.45          6.38        19.61 o                         
   3  15   7          3.66         21.16        18.91 o                         
  -5  16   7          3.90          9.32         8.02 o                         
  -4  16   7         57.59         34.17         9.38 o                         
  -3  16   7          7.06         20.13         9.53 o                         
  -2  16   7        472.71        534.95        34.80 o                         
  -1  16   7          3.79         -3.08        17.72 o                         
   0  16   7         68.28         32.51        14.59 o                         
   1  16   7          6.87         15.00        10.83 o                         
 -14   0   8         73.49         65.43        23.28 o                         
 -12   0   8        473.04        453.66        56.39 o                         
 -10   0   8       1070.23       1100.76        44.74 o                         
  -8   0   8         31.06         53.82        21.08 o                         
  -6   0   8       1859.35       1775.56        47.28 o                         
  -4   0   8       7451.66       7225.01       187.87 o                         
  -2   0   8       1211.40       1469.63        54.36 o                         
   0   0   8       7442.38       7889.32        80.71 o                         
   2   0   8         41.93         50.46        10.92 o                         
   4   0   8       4466.61       4768.97        69.00 o                         
   6   0   8        568.36        628.06        57.98 o                         
   8   0   8       2736.51       2921.73        99.67 o                         
  10   0   8       3650.24       3513.85       101.58 o                         
 -15   1   8         63.21         34.92        32.53 o                         
 -14   1   8         33.23         27.55        12.47 o                         
 -13   1   8        565.64        595.46        32.30 o                         
 -12   1   8       1030.33       1047.65        36.39 o                         
 -11   1   8        240.68        261.23        35.42 o                         
 -10   1   8       1093.70       1070.00        25.86 o                         
  -9   1   8       5189.25       5405.93        69.50 o                         
  -8   1   8       3197.45       3423.54        48.93 o                         
  -7   1   8       1307.47       1352.75        18.77 o                         
  -6   1   8        809.88        650.77        20.10 o                         
  -5   1   8        379.14        419.44         7.15 o                         
  -4   1   8         65.22         39.35         5.65 o                         
  -3   1   8       1767.76       1791.13        37.75 o                         
  -2   1   8       7882.55       7680.86       146.06 o                         
  -1   1   8        788.71        766.30        13.26 o                         
   0   1   8        327.46        365.46        10.64 o                         
   1   1   8        103.51        147.78         9.53 o                         
   2   1   8       9227.42       9943.23        86.48 o                         
   3   1   8       1095.23       1099.41        22.07 o                         
   4   1   8        578.57        597.75        15.38 o                         
   5   1   8         25.62         13.94         7.73 o                         
   6   1   8       3675.66       3590.29        71.61 o                         
   7   1   8         11.01          5.13        12.55 o                         
   8   1   8       1846.66       1885.16        50.17 o                         
   9   1   8        235.95        132.10        28.17 o                         
  10   1   8        675.96        753.25        47.46 o                         
 -14   2   8        175.32        123.72        35.43 o                         
 -13   2   8        786.83        861.35        42.22 o                         
 -12   2   8        280.81        353.64        34.30 o                         
 -11   2   8       1338.48       1357.24        44.29 o                         
 -10   2   8        115.74        157.22        18.80 o                         
  -9   2   8       1465.64       1477.28        44.70 o                         
  -8   2   8       1663.78       1607.63        41.14 o                         
  -7   2   8        112.34        124.37        14.68 o                         
  -6   2   8       1191.82       1181.24        15.01 o                         
  -5   2   8       2540.93       2213.27        43.68 o                         
  -4   2   8       3844.53       3710.48        53.37 o                         
  -3   2   8        629.75        593.77        11.12 o                         
  -2   2   8        272.24        270.09         9.28 o                         
  -1   2   8       3983.68       3958.90        92.15 o                         
   0   2   8       2869.48       2785.50        69.26 o                         
   1   2   8        697.13        736.89        13.27 o                         
   2   2   8        878.22        870.84        16.67 o                         
   3   2   8        264.08        245.91        12.46 o                         
   4   2   8        587.34        537.28        21.05 o                         
   5   2   8         10.47          7.78         8.03 o                         
   6   2   8        357.02        371.99        25.64 o                         
   7   2   8        252.75        224.78        35.20 o                         
   8   2   8        469.96        446.47        46.80 o                         
   9   2   8         11.99         24.90        10.17 o                         
  10   2   8        257.43        241.64        60.32 o                         
 -14   3   8        674.90        689.89        40.18 o                         
 -13   3   8       2246.27       2198.18        73.94 o                         
 -12   3   8        112.73        102.06        22.16 o                         
 -11   3   8        985.71        974.66        36.49 o                         
 -10   3   8       3621.16       3720.64        62.99 o                         
  -9   3   8       7804.67       8080.21       124.71 o                         
  -8   3   8        104.19        122.62        13.85 o                         
  -7   3   8       3542.14       3526.19        87.18 o                         
  -6   3   8       3643.91       3748.25        55.04 o                         
  -5   3   8         42.43         78.44         9.04 o                         
  -4   3   8       1400.94       1241.02        19.17 o                         
  -3   3   8       2977.91       2838.42        38.57 o                         
  -2   3   8          6.80         13.69         5.15 o                         
  -1   3   8         44.75         76.56         8.52 o                         
   0   3   8       1043.74       1004.05        16.24 o                         
   1   3   8        339.03        286.39        12.50 o                         
   2   3   8        307.82        295.58        12.03 o                         
   3   3   8         18.89         18.82         4.55 o                         
   4   3   8         23.79          9.86         4.53 o                         
   5   3   8       1707.99       1530.83        35.37 o                         
   6   3   8         40.18         39.70        11.79 o                         
   7   3   8          0.10          7.35        13.73 o                         
   8   3   8         76.06         70.33        17.52 o                         
   9   3   8        281.18        244.46        41.33 o                         
 -14   4   8         89.59         67.45        29.98 o                         
 -13   4   8        364.30        371.77        35.99 o                         
 -12   4   8       1002.06        943.35        44.79 o                         
 -11   4   8       1857.48       1966.25        58.78 o                         
 -10   4   8         13.64         32.38        15.17 o                         
  -9   4   8         45.63         82.84        18.52 o                         
  -8   4   8       2381.27       2553.88        36.15 o                         
  -7   4   8       1440.57       1415.46        30.43 o                         
  -6   4   8       2936.71       2954.25        31.42 o                         
  -5   4   8       4509.79       4351.96        59.63 o                         
  -4   4   8          1.22          6.00         4.57 o                         
  -3   4   8       2155.34       2027.12        30.35 o                         
  -2   4   8       2979.66       3068.80        42.19 o                         
  -1   4   8       5312.31       5298.37        66.10 o                         
   0   4   8       1104.30       1013.75        19.06 o                         
   1   4   8         22.11         32.06         7.31 o                         
   2   4   8         61.72         55.28         8.01 o                         
   3   4   8       2144.07       2072.74        65.23 o                         
   4   4   8         81.97         74.59        11.45 o                         
   5   4   8        175.45        180.97        22.03 o                         
   6   4   8        158.31        152.08        13.63 o                         
   7   4   8        375.52        422.68        41.32 o                         
   8   4   8         44.69         49.32        14.21 o                         
   9   4   8          6.44         16.14        11.33 o                         
 -14   5   8        385.78        467.61        66.05 o                         
 -13   5   8        180.19        155.43        28.97 o                         
 -12   5   8        347.97        316.47        35.52 o                         
 -11   5   8         35.75         34.21        14.63 o                         
 -10   5   8        227.21        248.40        46.64 o                         
  -9   5   8       1148.50       1131.67        20.64 o                         
  -8   5   8       2844.32       3048.92        59.10 o                         
  -7   5   8        413.89        376.78        12.80 o                         
  -6   5   8        103.94        110.40        12.72 o                         
  -5   5   8       1977.20       1877.53        23.12 o                         
  -4   5   8        184.36        144.94        11.85 o                         
  -3   5   8       1756.93       1748.09        33.15 o                         
  -2   5   8       1310.76       1313.20        20.60 o                         
  -1   5   8       3504.39       3329.68        31.22 o                         
   0   5   8       1004.01        995.42        16.54 o                         
   1   5   8       2615.73       2629.11        59.90 o                         
   2   5   8       2607.95       2670.53        35.78 o                         
   3   5   8        903.05        860.67        25.33 o                         
   4   5   8         24.77         25.99         9.50 o                         
   5   5   8       3352.76       3475.45        66.07 o                         
   6   5   8       1620.50       1600.19        42.09 o                         
   7   5   8          0.51         21.46         9.67 o                         
   8   5   8        645.94        635.68        41.50 o                         
   9   5   8       1915.32       2060.57        61.10 o                         
 -14   6   8         48.43         68.99        24.95 o                         
 -13   6   8        208.84        197.22        48.86 o                         
 -12   6   8        224.22        245.48        33.01 o                         
 -11   6   8        152.47        163.61        22.45 o                         
 -10   6   8         21.86         20.10        13.44 o                         
  -9   6   8         20.20          3.26         7.61 o                         
  -8   6   8         14.84         15.54         7.67 o                         
  -7   6   8       4271.93       4139.46        57.33 o                         
  -6   6   8       1434.49       1384.97        38.28 o                         
  -5   6   8         94.16         99.19         9.02 o                         
  -4   6   8        835.69        819.37        14.21 o                         
  -3   6   8       2909.06       2662.53        66.46 o                         
  -2   6   8         43.00         69.39         8.18 o                         
  -1   6   8        310.92        263.83        12.60 o                         
   0   6   8       3860.64       3999.35        46.33 o                         
   1   6   8       2227.81       2118.31        39.04 o                         
   2   6   8        210.99        199.47        19.83 o                         
   3   6   8       1854.09       1821.05        33.71 o                         
   4   6   8        669.06        668.51        19.40 o                         
   5   6   8        451.50        418.64        19.50 o                         
   6   6   8        363.56        409.66        19.30 o                         
   7   6   8       5058.02       5344.35       120.61 o                         
   8   6   8        289.13        255.86        27.99 o                         
   9   6   8         19.77         34.06        18.80 o                         
 -13   7   8          2.60         16.56        13.53 o                         
 -12   7   8        277.17        236.21        50.24 o                         
 -11   7   8         10.52         19.67        11.41 o                         
 -10   7   8       4358.02       4649.57       125.54 o                         
  -9   7   8          8.67         12.86         9.26 o                         
  -8   7   8        367.16        370.01        33.16 o                         
  -7   7   8        106.27        111.32        16.19 o                         
  -6   7   8       1267.79       1176.86        33.27 o                         
  -5   7   8       1927.80       1839.32        40.84 o                         
  -4   7   8        508.66        500.27        11.33 o                         
  -3   7   8        152.60        119.78        10.05 o                         
  -2   7   8       1849.67       1904.22        37.53 o                         
  -1   7   8       2289.90       2329.18        28.47 o                         
   0   7   8        783.50        762.55        17.35 o                         
   1   7   8       1605.40       1448.59        30.79 o                         
   2   7   8        768.09        709.93        19.60 o                         
   3   7   8        921.53        953.23        25.74 o                         
   4   7   8        581.05        560.32        22.08 o                         
   5   7   8        590.69        611.22        21.01 o                         
   6   7   8        498.85        475.66        23.18 o                         
   7   7   8        145.71        131.78        18.61 o                         
   8   7   8         66.30         61.87        19.84 o                         
 -13   8   8        142.26        104.01        26.64 o                         
 -12   8   8       2638.36       2886.27        75.61 o                         
 -11   8   8        177.44        196.09        31.90 o                         
 -10   8   8        765.79        700.51        31.81 o                         
  -9   8   8        240.78        228.30        29.18 o                         
  -8   8   8       4774.81       5175.76       122.84 o                         
  -7   8   8        698.58        660.99        22.34 o                         
  -6   8   8       1029.82       1002.54        30.16 o                         
  -5   8   8          0.33          5.66         5.08 o                         
  -4   8   8       4527.15       4530.68        84.13 o                         
  -3   8   8         66.00         92.95         9.80 o                         
  -2   8   8       2851.91       2940.42        43.43 o                         
  -1   8   8         44.48         43.53         8.14 o                         
   0   8   8         81.31         68.47        10.32 o                         
   1   8   8        227.50        267.34        14.88 o                         
   2   8   8       1148.99       1140.37        21.47 o                         
   3   8   8          8.12         19.15        12.24 o                         
   4   8   8        197.56        197.14        20.13 o                         
   5   8   8         43.20         31.61        11.82 o                         
   6   8   8          5.44         15.56        11.41 o                         
   7   8   8        555.59        550.89        26.93 o                         
   8   8   8         98.03        112.20        25.11 o                         
 -12   9   8         20.33         13.82        27.02 o                         
 -11   9   8          1.16          3.95        14.53 o                         
 -10   9   8       1158.99       1257.48        52.10 o                         
  -9   9   8         11.19         13.08         7.20 o                         
  -8   9   8        971.56       1021.69        35.52 o                         
  -7   9   8        472.60        470.67        26.66 o                         
  -6   9   8       3414.72       3644.33        75.35 o                         
  -5   9   8         16.82          9.22         7.16 o                         
  -4   9   8        192.99        177.06        15.58 o                         
  -3   9   8         11.78         19.56         7.73 o                         
  -2   9   8        984.29        986.75        25.13 o                         
  -1   9   8       1341.63       1330.16        37.87 o                         
   0   9   8       1149.41       1244.85        21.70 o                         
   1   9   8         34.07         23.09         9.57 o                         
   2   9   8         55.25         64.72        10.10 o                         
   3   9   8        121.86        134.18        13.67 o                         
   4   9   8        809.64        834.17        25.65 o                         
   5   9   8        737.56        720.15        24.86 o                         
   6   9   8          4.82          7.77         6.70 o                         
   7   9   8         53.45         39.96        12.87 o                         
   8   9   8         25.64         22.44        14.60 o                         
 -12  10   8        473.05        398.45        48.75 o                         
 -11  10   8         12.63          2.11        12.14 o                         
 -10  10   8         21.59         11.96         9.41 o                         
  -9  10   8        198.18        163.70        23.10 o                         
  -8  10   8       2048.35       2262.84        65.82 o                         
  -7  10   8        803.42        805.95        26.28 o                         
  -6  10   8        117.39        106.82        18.99 o                         
  -5  10   8         66.12         51.63        13.00 o                         
  -4  10   8       1130.16       1049.43        21.82 o                         
  -3  10   8        737.60        731.50        21.86 o                         
  -2  10   8        251.43        273.97        20.67 o                         
  -1  10   8         86.72         89.35        13.26 o                         
   0  10   8         87.70         98.58        11.40 o                         
   1  10   8       1615.69       1654.71        49.97 o                         
   2  10   8        109.25        110.59        15.57 o                         
   3  10   8        985.33       1019.32        29.13 o                         
   4  10   8        632.12        563.05        28.30 o                         
   5  10   8        115.49         77.69        17.01 o                         
   6  10   8        134.76         77.95        20.80 o                         
   7  10   8       1692.49       1852.40        59.50 o                         
 -11  11   8          1.56         20.80        14.09 o                         
 -10  11   8         15.74         17.99        13.97 o                         
  -9  11   8        504.58        526.83        32.98 o                         
  -8  11   8         45.84         35.05        11.66 o                         
  -7  11   8        346.91        328.59        27.73 o                         
  -6  11   8       1146.35       1194.47        44.86 o                         
  -5  11   8       1184.77       1124.08        40.92 o                         
  -4  11   8          1.52          6.21         6.97 o                         
  -3  11   8        294.26        338.55        17.19 o                         
  -2  11   8        174.38        173.04        16.87 o                         
  -1  11   8       2291.11       2379.99        45.07 o                         
   0  11   8         26.57         22.74         7.88 o                         
   1  11   8       1879.07       1885.73        57.04 o                         
   2  11   8        439.25        432.41        23.41 o                         
   3  11   8        417.74        347.14        25.55 o                         
   4  11   8          9.42         10.16         9.00 o                         
   5  11   8       1228.18       1287.20        34.35 o                         
   6  11   8        101.11         93.61        21.65 o                         
 -10  12   8          5.10          3.28        11.17 o                         
  -9  12   8         29.43         13.98        11.82 o                         
  -8  12   8          4.93         20.53         9.32 o                         
  -7  12   8       2139.22       2069.04        58.61 o                         
  -6  12   8        583.14        573.38        26.69 o                         
  -5  12   8        186.12        221.44        21.25 o                         
  -4  12   8        163.68        184.22        17.88 o                         
  -3  12   8       1419.99       1582.84        37.83 o                         
  -2  12   8        170.02        184.60        15.11 o                         
  -1  12   8        848.18        749.75        23.11 o                         
   0  12   8        926.48       1047.26        29.99 o                         
   1  12   8        351.84        344.78        36.01 o                         
   2  12   8         24.87         13.78        10.32 o                         
   3  12   8       1084.35       1139.67        32.38 o                         
   4  12   8        216.00        194.64        35.01 o                         
   5  12   8         28.98         35.70        11.10 o                         
  -9  13   8        185.23        191.81        36.52 o                         
  -8  13   8        431.79        390.59        28.58 o                         
  -7  13   8       1140.59       1332.74        43.04 o                         
  -6  13   8         13.61         11.87        10.29 o                         
  -5  13   8        393.33        409.31        21.56 o                         
  -4  13   8        142.41        121.39        16.82 o                         
  -3  13   8        291.72        255.43        23.20 o                         
  -2  13   8          0.17         14.85         9.56 o                         
  -1  13   8         23.48         19.58         8.99 o                         
   0  13   8        171.26        150.56        19.40 o                         
   1  13   8        770.34        899.29        30.65 o                         
   2  13   8        411.60        356.40        33.70 o                         
   3  13   8         43.84         34.11        12.59 o                         
   4  13   8         71.88         40.09        16.37 o                         
  -8  14   8        156.49        154.59        21.63 o                         
  -7  14   8        296.22        345.22        27.12 o                         
  -6  14   8         16.12         -0.50         9.18 o                         
  -5  14   8        516.17        563.11        33.83 o                         
  -4  14   8        174.98        130.86        20.09 o                         
  -3  14   8         69.89         57.33        15.00 o                         
  -2  14   8        115.08        118.39        16.71 o                         
  -1  14   8        847.15       1011.46        37.04 o                         
   0  14   8          1.78          9.60        11.71 o                         
   1  14   8        160.55        146.40        26.64 o                         
   2  14   8        179.09        181.62        19.59 o                         
   3  14   8        101.05         98.96        21.14 o                         
  -6  15   8        168.60        199.86        25.91 o                         
  -5  15   8         52.62         34.05        11.88 o                         
  -4  15   8         12.59          0.71        10.37 o                         
  -3  15   8        500.76        471.43        26.52 o                         
  -2  15   8        134.56        133.26        21.18 o                         
  -1  15   8        177.04        106.45        26.11 o                         
   0  15   8         10.65         12.38        11.12 o                         
   1  15   8        111.63        107.90        25.55 o                         
   2  15   8        243.60        156.63        47.97 o                         
  -3  16   8          3.49         18.68        10.64 o                         
  -2  16   8        128.97        114.68        32.60 o                         
 -14   0   9         24.94         24.29        19.59 o                         
 -12   0   9        485.11        506.11        42.08 o                         
 -10   0   9        419.36        385.32        52.34 o                         
  -8   0   9        741.10        665.14        29.34 o                         
  -6   0   9        730.62        742.08        29.80 o                         
  -4   0   9       1109.37       1137.14        25.88 o                         
  -2   0   9       4335.79       4082.53       145.31 o                         
   0   0   9       1891.21       2001.58        34.60 o                         
   2   0   9       5095.81       5519.42        84.56 o                         
   4   0   9        247.26        269.70        30.35 o                         
   6   0   9       5438.58       5497.75       136.86 o                         
   8   0   9       1554.53       1659.15        54.91 o                         
 -14   1   9         67.63         48.69        17.26 o                         
 -13   1   9        337.22        373.08        45.62 o                         
 -12   1   9         15.94         13.12         7.12 o                         
 -11   1   9        501.28        494.39        26.93 o                         
 -10   1   9        210.84        207.54        25.96 o                         
  -9   1   9       1616.12       1700.92        38.69 o                         
  -8   1   9       2037.08       2061.57        45.02 o                         
  -7   1   9          2.50         13.46         7.75 o                         
  -6   1   9       2137.98       2168.51        40.75 o                         
  -5   1   9       2672.56       2799.78        60.40 o                         
  -4   1   9       3708.15       3440.69        51.41 o                         
  -3   1   9        460.31        384.59        11.00 o                         
  -2   1   9       1878.24       1865.71        31.37 o                         
  -1   1   9       1384.42       1465.87        30.80 o                         
   0   1   9      13357.85      14867.55       183.96 o                         
   1   1   9       1139.31       1263.91        25.23 o                         
   2   1   9        104.94        107.27        10.85 o                         
   3   1   9        569.94        572.05        17.34 o                         
   4   1   9       1764.76       1905.75        35.37 o                         
   5   1   9        344.02        277.16        44.48 o                         
   6   1   9       1883.57       1768.15        51.02 o                         
   7   1   9         32.74         19.28        12.60 o                         
   8   1   9        746.85        762.84        36.02 o                         
   9   1   9         84.56         57.98        19.18 o                         
 -14   2   9        166.18        187.70        52.13 o                         
 -13   2   9        819.25        794.50        40.46 o                         
 -12   2   9         27.48         21.45         9.01 o                         
 -11   2   9       1608.40       1732.66        57.99 o                         
 -10   2   9        915.95        895.43        23.62 o                         
  -9   2   9        684.25        676.28        19.86 o                         
  -8   2   9        140.71        179.92        21.60 o                         
  -7   2   9       5373.95       5444.30        86.10 o                         
  -6   2   9        884.61        905.87        19.36 o                         
  -5   2   9        157.06        162.52        14.51 o                         
  -4   2   9        518.76        512.26        13.02 o                         
  -3   2   9       2763.84       2719.32        44.71 o                         
  -2   2   9       3811.81       3802.85        75.66 o                         
  -1   2   9       2625.50       2683.36        71.77 o                         
   0   2   9        264.12        274.34        14.93 o                         
   1   2   9         96.08         98.02         9.44 o                         
   2   2   9       2589.62       2583.59        36.47 o                         
   3   2   9        625.81        595.28        13.38 o                         
   4   2   9        986.48        913.14        18.11 o                         
   5   2   9         15.30         14.81        11.00 o                         
   6   2   9        235.95        241.91        30.19 o                         
   7   2   9          2.68         13.17        13.79 o                         
   8   2   9         76.31         63.61        17.86 o                         
   9   2   9        140.38        176.81        33.26 o                         
 -14   3   9         67.72         45.49        20.40 o                         
 -13   3   9        917.92        925.78        39.94 o                         
 -12   3   9       1652.27       1721.52        53.12 o                         
 -11   3   9        423.45        470.35        28.66 o                         
 -10   3   9        120.11        120.71        22.93 o                         
  -9   3   9       7346.89       7584.19       106.99 o                         
  -8   3   9       1133.87       1058.24        36.86 o                         
  -7   3   9       1086.78       1040.28        28.09 o                         
  -6   3   9       2252.09       2316.14        51.86 o                         
  -5   3   9       4118.54       4126.13        43.91 o                         
  -4   3   9        775.85        812.69        13.02 o                         
  -3   3   9        119.09        120.03        14.08 o                         
  -2   3   9       2571.91       2542.14        38.58 o                         
  -1   3   9       1635.44       1378.60        31.51 o                         
   0   3   9        361.64        361.42        14.85 o                         
   1   3   9         16.46         11.83         6.14 o                         
   2   3   9        475.77        447.06        16.40 o                         
   3   3   9        727.06        656.03        18.94 o                         
   4   3   9        234.72        227.93        23.84 o                         
   5   3   9        147.98        100.40        15.16 o                         
   6   3   9         22.66         10.61        10.28 o                         
   7   3   9        415.81        385.87        29.02 o                         
   8   3   9         31.81         30.40        14.34 o                         
   9   3   9         22.08         15.47        14.72 o                         
 -14   4   9       1299.19       1223.16        61.49 o                         
 -13   4   9        886.37        875.94        43.84 o                         
 -12   4   9        123.89        121.89        32.39 o                         
 -11   4   9        453.47        473.07        31.21 o                         
 -10   4   9       1476.39       1510.94        41.72 o                         
  -9   4   9        593.78        598.31        24.57 o                         
  -8   4   9       2784.53       2655.08        69.47 o                         
  -7   4   9       1865.88       1954.04        32.40 o                         
  -6   4   9        435.52        413.85        20.67 o                         
  -5   4   9       1345.71       1385.66        72.88 o                         
  -4   4   9        919.94        921.10        15.32 o                         
  -3   4   9       1861.85       1855.68        35.54 o                         
  -2   4   9         74.18         84.99        11.22 o                         
  -1   4   9       1888.24       1882.88        33.47 o                         
   0   4   9        611.56        620.30        23.76 o                         
   1   4   9       1470.38       1322.15        23.22 o                         
   2   4   9        141.69        140.20        14.94 o                         
   3   4   9         98.15        103.81        15.12 o                         
   4   4   9         55.73         49.34        15.19 o                         
   5   4   9       1121.38       1143.49        24.15 o                         
   6   4   9        791.48        814.31        32.46 o                         
   7   4   9         32.00         46.09        17.77 o                         
   8   4   9        158.00        150.55        23.16 o                         
   9   4   9        234.21        325.15        49.24 o                         
 -14   5   9         55.08         23.51         9.82 o                         
 -13   5   9          3.60         28.21        11.12 o                         
 -12   5   9        121.98        125.05        21.59 o                         
 -11   5   9        122.04        123.68        21.17 o                         
 -10   5   9         15.81          7.44        15.31 o                         
  -9   5   9          4.55          9.34         8.19 o                         
  -8   5   9        250.48        250.81        18.65 o                         
  -7   5   9       5264.24       5555.01        85.71 o                         
  -6   5   9        119.35        110.23        13.39 o                         
  -5   5   9        290.55        310.99        12.16 o                         
  -4   5   9        242.33        213.73        11.55 o                         
  -3   5   9       3569.86       3626.28       177.39 o                         
  -2   5   9        786.64        779.97        19.65 o                         
  -1   5   9       2428.27       2436.19        35.55 o                         
   0   5   9       2494.94       2685.79        65.38 o                         
   1   5   9       3668.35       3565.44        48.98 o                         
   2   5   9        508.19        487.50        17.67 o                         
   3   5   9       1149.18       1222.65        50.17 o                         
   4   5   9        291.84        356.81        30.07 o                         
   5   5   9        207.97        193.26        22.47 o                         
   6   5   9        284.64        299.58        20.97 o                         
   7   5   9       1159.98       1156.77        43.43 o                         
   8   5   9        784.45        795.54        43.09 o                         
 -13   6   9        184.58        153.20        34.23 o                         
 -12   6   9          9.37         -1.95        10.19 o                         
 -11   6   9          1.43         14.79        11.87 o                         
 -10   6   9        505.37        516.09        58.58 o                         
  -9   6   9        611.89        615.06        33.36 o                         
  -8   6   9         31.38         33.99         9.98 o                         
  -7   6   9        214.23        220.50        16.28 o                         
  -6   6   9        216.82        225.79        23.90 o                         
  -5   6   9       1396.91       1448.21        32.52 o                         
  -4   6   9        672.63        677.07        12.94 o                         
  -3   6   9         12.61         18.64         5.31 o                         
  -2   6   9       1161.51       1076.19        22.86 o                         
  -1   6   9       8882.62       9323.80        93.39 o                         
   0   6   9          7.56          7.10         4.99 o                         
   1   6   9       3625.08       3447.58        63.16 o                         
   2   6   9        671.10        740.08        23.70 o                         
   3   6   9       2246.03       2195.63        77.78 o                         
   4   6   9        371.55        353.58        22.22 o                         
   5   6   9       2300.16       2322.82        45.90 o                         
   6   6   9        729.17        740.91        28.14 o                         
   7   6   9          0.42          9.37        10.04 o                         
   8   6   9          6.63         21.54        13.22 o                         
 -13   7   9          0.57          9.80         9.25 o                         
 -12   7   9        780.19        860.33        41.56 o                         
 -11   7   9        124.32        133.79        20.13 o                         
 -10   7   9         86.94        110.48        23.02 o                         
  -9   7   9       1328.32       1261.33        36.44 o                         
  -8   7   9       3667.54       3771.49        74.22 o                         
  -7   7   9        102.16        102.02        14.76 o                         
  -6   7   9        363.70        349.64        18.59 o                         
  -5   7   9          4.97          7.90         7.03 o                         
  -4   7   9       2461.91       2481.44        49.14 o                         
  -3   7   9       2891.38       2805.20        41.67 o                         
  -2   7   9       1358.83       1363.53        24.57 o                         
  -1   7   9        230.09        217.50        15.40 o                         
   0   7   9        539.27        484.54        16.28 o                         
   1   7   9       2083.26       2181.86        51.73 o                         
   2   7   9        228.71        204.21        20.66 o                         
   3   7   9       1266.79       1262.18        30.41 o                         
   4   7   9         73.82         60.22        12.04 o                         
   5   7   9        774.77        690.01        21.91 o                         
   6   7   9        132.59        116.81        15.76 o                         
   7   7   9       1173.93       1253.07        52.91 o                         
   8   7   9        240.63        250.31        33.47 o                         
 -13   8   9          5.66         17.79        18.24 o                         
 -12   8   9        189.69        192.63        29.78 o                         
 -11   8   9         77.18         67.34        17.58 o                         
 -10   8   9       4731.61       5134.59        94.98 o                         
  -9   8   9         53.52         46.94        17.92 o                         
  -8   8   9       1435.10       1432.71        42.05 o                         
  -7   8   9          4.12          4.81         7.76 o                         
  -6   8   9       3256.17       3519.79        63.02 o                         
  -5   8   9         91.87        108.27        15.84 o                         
  -4   8   9       1210.47       1276.70        25.27 o                         
  -3   8   9          0.59          4.98         8.08 o                         
  -2   8   9       1437.52       1550.33        25.40 o                         
  -1   8   9        585.59        536.40        13.72 o                         
   0   8   9       1301.17       1287.09        30.35 o                         
   1   8   9        753.84        817.25        32.35 o                         
   2   8   9        206.47        202.27        16.97 o                         
   3   8   9         16.35         14.67         7.54 o                         
   4   8   9        427.00        403.25        17.84 o                         
   5   8   9        413.58        449.41        21.91 o                         
   6   8   9         81.35         55.38        11.89 o                         
   7   8   9          2.35         10.90         6.87 o                         
 -12   9   9       1355.93       1543.02        74.04 o                         
 -11   9   9        165.19        103.27        37.24 o                         
 -10   9   9         81.30         67.42        19.55 o                         
  -9   9   9          6.46          2.54        14.39 o                         
  -8   9   9       1841.96       1974.98        55.75 o                         
  -7   9   9        504.96        481.13        26.45 o                         
  -6   9   9         10.47         14.58        12.47 o                         
  -5   9   9          3.13         13.76        11.12 o                         
  -4   9   9       2060.60       2192.39        50.45 o                         
  -3   9   9         83.97         86.78        11.84 o                         
  -2   9   9       1754.83       1790.96        40.77 o                         
  -1   9   9          4.43          9.19         5.50 o                         
   0   9   9        145.42        116.70        13.31 o                         
   1   9   9        806.28        820.37        29.99 o                         
   2   9   9        593.72        697.47        20.78 o                         
   3   9   9         40.01         36.50        11.24 o                         
   4   9   9        185.81        175.08        18.24 o                         
   5   9   9        129.64        116.69        17.64 o                         
   6   9   9          8.45         17.23        10.98 o                         
   7   9   9        170.70        138.52        20.85 o                         
 -12  10   9         44.92         43.72        22.62 o                         
 -11  10   9         12.41         34.67        18.73 o                         
 -10  10   9        934.86        957.60        50.63 o                         
  -9  10   9        128.90         93.72        18.39 o                         
  -8  10   9        288.49        236.36        26.62 o                         
  -7  10   9         41.45         37.57        13.30 o                         
  -6  10   9       1068.22       1079.68        29.60 o                         
  -5  10   9        793.10        861.90        33.38 o                         
  -4  10   9         73.14         82.68        13.53 o                         
  -3  10   9          4.99         11.66         7.82 o                         
  -2  10   9       1269.85       1236.95        28.42 o                         
  -1  10   9       2780.42       2661.42        47.74 o                         
   0  10   9          7.95         15.17         8.34 o                         
   1  10   9        278.00        301.61        24.58 o                         
   2  10   9       1345.86       1293.59        28.91 o                         
   3  10   9        648.54        641.30        36.95 o                         
   4  10   9         35.98         15.14         8.28 o                         
   5  10   9        546.42        568.45        42.32 o                         
   6  10   9         10.29          4.71         8.48 o                         
 -11  11   9         11.31         24.19        11.26 o                         
 -10  11   9        415.54        354.53        40.50 o                         
  -9  11   9        325.83        226.47        40.20 o                         
  -8  11   9         17.02         12.60         9.90 o                         
  -7  11   9       1639.53       1676.92        45.95 o                         
  -6  11   9         25.18         23.46        12.07 o                         
  -5  11   9        243.42        212.01        23.11 o                         
  -4  11   9        620.12        698.40        28.46 o                         
  -3  11   9       1303.05       1223.86        24.64 o                         
  -2  11   9        135.13        142.18        15.53 o                         
  -1  11   9        791.86        807.66        27.18 o                         
   0  11   9        321.59        285.75        37.82 o                         
   1  11   9       1121.21       1175.43        42.67 o                         
   2  11   9         19.37         12.79         8.47 o                         
   3  11   9        404.11        387.04        20.54 o                         
   4  11   9       1103.13       1122.51        42.53 o                         
   5  11   9        233.48        205.24        20.22 o                         
 -10  12   9        314.24        322.38        38.64 o                         
  -9  12   9        489.09        462.04        41.85 o                         
  -8  12   9        767.17        702.56        31.37 o                         
  -7  12   9        271.28        289.35        34.45 o                         
  -6  12   9        111.03         90.25        16.23 o                         
  -5  12   9        378.01        368.80        20.38 o                         
  -4  12   9        458.43        522.19        32.54 o                         
  -3  12   9        513.86        496.25        21.11 o                         
  -2  12   9        587.86        551.99        23.13 o                         
  -1  12   9       1187.67       1234.02        41.02 o                         
   0  12   9        149.42        129.15        21.13 o                         
   1  12   9       2001.37       2094.52        74.34 o                         
   2  12   9        716.39        800.83        38.69 o                         
   3  12   9        103.32         95.84        19.28 o                         
   4  12   9         89.22         64.45        12.62 o                         
  -9  13   9        192.89        232.72        26.09 o                         
  -8  13   9        303.22        213.65        29.06 o                         
  -7  13   9        158.50        210.69        28.50 o                         
  -6  13   9        134.90        150.23        20.17 o                         
  -5  13   9        747.45        784.11        34.06 o                         
  -4  13   9         22.84         36.29        12.56 o                         
  -3  13   9         99.77         69.90        12.36 o                         
  -2  13   9        837.66        685.05        22.09 o                         
  -1  13   9        511.18        573.41        33.65 o                         
   0  13   9        508.71        554.86        29.44 o                         
   1  13   9          7.58          8.28         8.08 o                         
   2  13   9          0.42         17.49         7.47 o                         
   3  13   9        396.56        371.21        26.60 o                         
  -7  14   9       1037.49       1117.65        40.32 o                         
  -6  14   9        372.09        328.70        24.20 o                         
  -5  14   9         46.79         42.53        13.81 o                         
  -4  14   9          1.35         11.10        12.76 o                         
  -3  14   9        873.36        942.59        40.66 o                         
  -2  14   9        410.90        376.54        29.79 o                         
  -1  14   9         54.87         30.26        17.00 o                         
   0  14   9          2.34         12.14         9.15 o                         
   1  14   9        482.29        507.24        32.29 o                         
   2  14   9         17.97          9.26        13.90 o                         
  -5  15   9        403.61        499.88        35.99 o                         
  -4  15   9        365.88        363.09        35.67 o                         
  -3  15   9         71.46         97.58        19.54 o                         
  -2  15   9          4.90         14.32        13.55 o                         
  -1  15   9        176.80        107.63        23.13 o                         
   0  15   9        128.12        122.29        25.89 o                         
 -14   0  10        139.38         64.85        38.97 o                         
 -12   0  10        396.11        327.00        55.16 o                         
 -10   0  10       2912.14       3017.71        80.88 o                         
  -8   0  10       2444.40       2343.17        80.98 o                         
  -6   0  10          4.69         19.86        10.20 o                         
  -4   0  10       3159.40       3017.88        56.14 o                         
  -2   0  10        954.09       1053.63        45.34 o                         
   0   0  10       7172.88       7764.32       149.32 o                         
   2   0  10          3.68          6.40         6.91 o                         
   4   0  10       9733.60      10465.62       135.43 o                         
   6   0  10        116.97        175.02        35.11 o                         
   8   0  10        855.53        803.13        61.90 o                         
 -14   1  10        182.95        258.85        74.03 o                         
 -13   1  10        713.67        647.52        80.49 o                         
 -12   1  10        325.40        339.67        43.41 o                         
 -11   1  10        303.54        334.60        29.79 o                         
 -10   1  10         39.17         27.54        10.70 o                         
  -9   1  10         22.87         19.20         9.31 o                         
  -8   1  10        829.78        838.01        27.87 o                         
  -7   1  10        583.23        633.98        19.05 o                         
  -6   1  10       1717.06       1585.82        40.76 o                         
  -5   1  10        143.61        165.16        18.34 o                         
  -4   1  10        534.33        474.12        12.38 o                         
  -3   1  10       1110.75       1094.92        28.49 o                         
  -2   1  10       9665.07       9948.02       132.94 o                         
  -1   1  10       1670.94       1791.21        31.88 o                         
   0   1  10       1758.50       1730.85        31.97 o                         
   1   1  10       1425.71       1527.71        28.57 o                         
   2   1  10       5733.68       5878.74        74.37 o                         
   3   1  10        493.93        468.43        18.86 o                         
   4   1  10        284.01        361.68        23.40 o                         
   5   1  10         72.07         55.45        16.30 o                         
   6   1  10       1416.31       1447.81        52.92 o                         
   7   1  10        147.11        153.71        26.53 o                         
   8   1  10        332.50        325.05        29.70 o                         
 -14   2  10         46.19         29.56        11.46 o                         
 -13   2  10         43.79         52.97        21.70 o                         
 -12   2  10         30.52         23.74        12.07 o                         
 -11   2  10       1773.87       1786.98        46.61 o                         
 -10   2  10        575.27        549.28        23.26 o                         
  -9   2  10       2668.46       2845.74        49.25 o                         
  -8   2  10       1458.20       1428.95        33.13 o                         
  -7   2  10       1817.78       1858.07        37.90 o                         
  -6   2  10         55.11         70.09        12.19 o                         
  -5   2  10       4708.44       4750.50        67.33 o                         
  -4   2  10       3213.71       3234.74        68.40 o                         
  -3   2  10       1949.95       1967.44        60.72 o                         
  -2   2  10        492.99        465.88        12.56 o                         
  -1   2  10       1928.78       1992.24        45.78 o                         
   0   2  10       3379.83       3466.19        45.46 o                         
   1   2  10        325.04        305.93        14.48 o                         
   2   2  10        366.28        354.87        15.34 o                         
   3   2  10         37.63         38.44        11.83 o                         
   4   2  10        307.97        315.54        19.66 o                         
   5   2  10        366.26        323.58        24.86 o                         
   6   2  10        392.15        352.65        36.98 o                         
   7   2  10         12.55         21.16        14.79 o                         
   8   2  10         94.92        100.44        29.19 o                         
 -14   3  10        349.66        331.87        39.53 o                         
 -13   3  10       2496.05       2664.32        56.69 o                         
 -12   3  10        135.90        123.56        26.44 o                         
 -11   3  10        876.28        940.85        40.65 o                         
 -10   3  10       1942.69       1913.93        50.26 o                         
  -9   3  10        152.38        168.80        21.31 o                         
  -8   3  10        296.99        280.17        35.81 o                         
  -7   3  10       2165.51       2258.78        42.86 o                         
  -6   3  10       1277.57       1314.11        25.33 o                         
  -5   3  10        465.74        408.28        15.51 o                         
  -4   3  10        641.07        591.54        12.56 o                         
  -3   3  10       5524.36       5491.84       112.95 o                         
  -2   3  10        404.14        428.15        14.85 o                         
  -1   3  10       3052.21       3053.26       111.16 o                         
   0   3  10        535.14        572.60        16.13 o                         
   1   3  10       5396.80       5364.85        92.14 o                         
   2   3  10        371.31        338.25        15.28 o                         
   3   3  10          4.82          9.67         9.09 o                         
   4   3  10        184.69        197.26        16.62 o                         
   5   3  10         32.87         22.23         9.36 o                         
   6   3  10         30.55         39.69        12.82 o                         
   7   3  10          0.16          2.35         9.78 o                         
   8   3  10         11.86         32.67        10.09 o                         
 -14   4  10          3.62         -6.31        12.72 o                         
 -13   4  10        216.74        237.50        40.94 o                         
 -12   4  10        571.98        547.27        26.32 o                         
 -11   4  10       1798.53       1875.39        66.12 o                         
 -10   4  10        755.08        776.27        37.60 o                         
  -9   4  10        444.78        479.59        32.41 o                         
  -8   4  10        310.86        323.38        46.93 o                         
  -7   4  10       2222.22       2234.20        52.78 o                         
  -6   4  10        180.09        189.48        13.00 o                         
  -5   4  10       2107.67       2159.02        35.92 o                         
  -4   4  10         16.85         22.62         6.14 o                         
  -3   4  10        557.37        512.63        15.49 o                         
  -2   4  10       3030.02       3164.13        86.84 o                         
  -1   4  10       1264.06       1228.65        42.63 o                         
   0   4  10       2737.57       2765.21       100.01 o                         
   1   4  10         31.80         36.18         9.16 o                         
   2   4  10        409.67        433.51        15.16 o                         
   3   4  10       3138.94       3115.98        99.00 o                         
   4   4  10       2025.96       1993.24        42.93 o                         
   5   4  10        127.44        104.44        20.27 o                         
   6   4  10          7.05          8.43        10.53 o                         
   7   4  10        474.54        494.33        32.25 o                         
   8   4  10          6.08          4.84         9.23 o                         
 -13   5  10        308.38        284.24        54.93 o                         
 -12   5  10        105.67         97.28        24.66 o                         
 -11   5  10        118.68         89.51        21.90 o                         
 -10   5  10        281.98        303.13        44.57 o                         
  -9   5  10       1253.98       1173.98        37.71 o                         
  -8   5  10        195.26        174.04        24.87 o                         
  -7   5  10        251.99        258.39        23.54 o                         
  -6   5  10          5.60          4.74         5.55 o                         
  -5   5  10       2849.54       2891.74        72.24 o                         
  -4   5  10        725.81        696.96        16.16 o                         
  -3   5  10       3521.18       3626.23        41.58 o                         
  -2   5  10        863.45        840.55        19.34 o                         
  -1   5  10       2657.17       2720.42        51.51 o                         
   0   5  10        143.00        138.09        12.48 o                         
   1   5  10       3097.23       3240.44        58.64 o                         
   2   5  10       1459.17       1443.06        52.11 o                         
   3   5  10        548.43        461.65        28.74 o                         
   4   5  10         20.88         35.25        10.39 o                         
   5   5  10       1326.30       1348.45        36.38 o                         
   6   5  10        731.53        697.58        25.33 o                         
   7   5  10          9.32         16.38         7.57 o                         
 -13   6  10         60.33         22.66        11.92 o                         
 -12   6  10         45.53         41.38        16.99 o                         
 -11   6  10         41.85         30.12         9.49 o                         
 -10   6  10        250.60        251.12        34.02 o                         
  -9   6  10        464.89        485.60        30.59 o                         
  -8   6  10        509.13        461.89        39.10 o                         
  -7   6  10       1307.69       1359.21        31.32 o                         
  -6   6  10          0.27          7.04         8.51 o                         
  -5   6  10        581.89        541.08        22.16 o                         
  -4   6  10        216.98        190.82        11.52 o                         
  -3   6  10       3429.60       3580.39        58.36 o                         
  -2   6  10         23.26         18.67         4.39 o                         
  -1   6  10       2245.16       2198.39        38.71 o                         
   0   6  10       2909.13       2882.40        69.76 o                         
   1   6  10       1504.26       1468.41        30.71 o                         
   2   6  10          2.33         11.38         8.63 o                         
   3   6  10       1200.47       1195.00        40.46 o                         
   4   6  10        559.80        537.60        29.46 o                         
   5   6  10        487.84        491.24        28.84 o                         
   6   6  10        299.94        257.01        30.31 o                         
   7   6  10       1319.65       1469.28        54.95 o                         
 -13   7  10          1.10         19.52        10.92 o                         
 -12   7  10        193.64        194.27        34.41 o                         
 -11   7  10         13.57         -1.05        13.95 o                         
 -10   7  10       1442.64       1495.36        52.38 o                         
  -9   7  10        920.29        951.80        32.83 o                         
  -8   7  10        103.02        120.12        23.92 o                         
  -7   7  10         43.55         37.23        13.00 o                         
  -6   7  10       1119.75       1210.15        35.85 o                         
  -5   7  10        637.19        589.05        27.80 o                         
  -4   7  10         31.33         38.77        11.47 o                         
  -3   7  10        504.45        520.33        21.93 o                         
  -2   7  10         49.33         46.90         9.15 o                         
  -1   7  10       3484.32       3754.95        63.11 o                         
   0   7  10       2664.53       2557.84        76.88 o                         
   1   7  10          9.70          5.22         7.79 o                         
   2   7  10        528.31        529.05        21.36 o                         
   3   7  10         98.78         85.89        15.75 o                         
   4   7  10        494.35        445.52        27.62 o                         
   5   7  10       2386.24       2485.88        49.81 o                         
   6   7  10          4.37         11.37         9.94 o                         
   7   7  10         64.22         32.25        10.79 o                         
 -12   8  10       1303.80       1488.71        69.99 o                         
 -11   8  10         20.41         14.17        16.80 o                         
 -10   8  10         51.37         42.38        18.68 o                         
  -9   8  10         44.54         33.89        13.75 o                         
  -8   8  10       2724.60       2909.24        86.92 o                         
  -7   8  10         21.25          9.16         7.04 o                         
  -6   8  10        214.21        218.83        23.23 o                         
  -5   8  10          1.73         18.22         9.60 o                         
  -4   8  10       1488.28       1547.57        43.56 o                         
  -3   8  10         23.47         16.08         7.59 o                         
  -2   8  10       2370.88       2509.40        45.84 o                         
  -1   8  10        318.71        322.56        18.11 o                         
   0   8  10        147.86        127.03        15.51 o                         
   1   8  10          0.90         11.88         8.18 o                         
   2   8  10       1992.36       2075.30        50.53 o                         
   3   8  10         21.10         17.61         7.40 o                         
   4   8  10         29.25         17.90         7.53 o                         
   5   8  10          5.24          9.46         8.46 o                         
   6   8  10        131.78        127.98        23.67 o                         
 -12   9  10        111.57         91.23        24.24 o                         
 -11   9  10         23.84         16.94        17.34 o                         
 -10   9  10       1951.93       2082.82        56.30 o                         
  -9   9  10        160.71        128.33        24.86 o                         
  -8   9  10        316.65        308.80        48.54 o                         
  -7   9  10         29.25         21.77        19.81 o                         
  -6   9  10       2257.57       2492.60        65.17 o                         
  -5   9  10         70.15         70.40        15.56 o                         
  -4   9  10        847.45        855.50        30.78 o                         
  -3   9  10          1.02          6.71         6.80 o                         
  -2   9  10       1569.28       1557.02        37.25 o                         
  -1   9  10        232.86        235.26        16.67 o                         
   0   9  10        196.41        266.67        17.34 o                         
   1   9  10        381.12        379.70        20.98 o                         
   2   9  10        142.49        139.91        18.78 o                         
   3   9  10        652.10        527.69        25.23 o                         
   4   9  10        231.28        210.93        18.82 o                         
   5   9  10        201.06        186.63        22.44 o                         
   6   9  10         28.49         31.83        14.10 o                         
 -11  10  10          1.37          4.74        13.90 o                         
 -10  10  10         41.06         23.81        13.13 o                         
  -9  10  10        395.81        369.34        41.91 o                         
  -8  10  10        887.23       1007.38        36.79 o                         
  -7  10  10        469.56        470.59        28.06 o                         
  -6  10  10         20.78         21.86        11.63 o                         
  -5  10  10         26.14         18.98        12.35 o                         
  -4  10  10       1598.99       1589.05        48.63 o                         
  -3  10  10        725.10        690.81        24.55 o                         
  -2  10  10        502.03        563.71        19.60 o                         
  -1  10  10        864.07        850.05        26.51 o                         
   0  10  10        143.59        160.45        24.46 o                         
   1  10  10       1136.17       1068.56        33.43 o                         
   2  10  10        265.07        215.62        18.01 o                         
   3  10  10        389.12        394.34        26.36 o                         
   4  10  10        241.65        183.70        31.65 o                         
   5  10  10        238.36        239.51        21.24 o                         
 -10  11  10        317.58        270.19        38.64 o                         
  -9  11  10        563.79        535.49        35.41 o                         
  -8  11  10        278.78        252.68        24.15 o                         
  -7  11  10         57.64         32.25        14.22 o                         
  -6  11  10        555.32        531.53        22.58 o                         
  -5  11  10       1021.84       1021.82        41.69 o                         
  -4  11  10          5.44          3.39        11.88 o                         
  -3  11  10        129.87        130.40        20.60 o                         
  -2  11  10       1123.96       1287.78        37.68 o                         
  -1  11  10       1024.53       1111.17        36.01 o                         
   0  11  10        210.94        165.83        37.32 o                         
   1  11  10       1018.24        991.90        59.62 o                         
   2  11  10        150.98        159.26        25.66 o                         
   3  11  10        152.50        125.54        17.93 o                         
   4  11  10         31.43         29.11        10.74 o                         
  -9  12  10         15.92          6.16        13.88 o                         
  -8  12  10         13.22         23.61        10.89 o                         
  -7  12  10        179.69        137.11        23.60 o                         
  -6  12  10        228.02        249.59        23.60 o                         
  -5  12  10        151.26        168.33        21.84 o                         
  -4  12  10        362.91        357.38        26.15 o                         
  -3  12  10        328.06        393.96        32.14 o                         
  -2  12  10        103.28        111.74        21.57 o                         
  -1  12  10        495.98        438.46        29.71 o                         
   0  12  10       1254.18       1216.11        40.43 o                         
   1  12  10         21.94         30.31        13.30 o                         
   2  12  10        118.20         69.34        14.62 o                         
   3  12  10        716.68        798.74        42.82 o                         
  -8  13  10        453.95        409.53        37.86 o                         
  -7  13  10        480.94        634.54        43.51 o                         
  -6  13  10         72.91         75.48        15.80 o                         
  -5  13  10         46.86         44.30        14.81 o                         
  -4  13  10        252.35        234.14        30.22 o                         
  -3  13  10        533.91        595.36        38.35 o                         
  -2  13  10         58.77         30.44        17.27 o                         
  -1  13  10        277.72        193.62        27.03 o                         
   0  13  10         37.46         41.16        14.38 o                         
   1  13  10         38.50         61.71        15.75 o                         
   2  13  10         14.57         22.56        14.35 o                         
  -6  14  10          4.87          9.11        10.53 o                         
  -5  14  10        563.48        590.20        27.54 o                         
  -4  14  10        257.01        212.39        21.46 o                         
  -3  14  10         15.25         15.64        15.33 o                         
  -2  14  10        371.73        315.24        63.62 o                         
  -1  14  10        171.16        163.94        37.12 o                         
   0  14  10        167.00        127.61        28.31 o                         
 -14   0  11        350.73        234.83        90.45 o                         
 -12   0  11          2.00         17.11        13.68 o                         
 -10   0  11        173.33        232.09        46.25 o                         
  -8   0  11         18.08         18.31        13.50 o                         
  -6   0  11       1848.06       1893.17        79.96 o                         
  -4   0  11       1381.72       1412.49        36.87 o                         
  -2   0  11      10281.67      10822.86        86.29 o                         
   0   0  11       2732.34       2935.24        66.68 o                         
   2   0  11       2041.92       2298.61        57.18 o                         
   4   0  11        669.65        594.99        58.96 o                         
   6   0  11       2570.46       2620.79        73.49 o                         
 -14   1  11          2.98         17.45         9.75 o                         
 -13   1  11        349.02        477.01        72.23 o                         
 -12   1  11        169.21        137.53        30.80 o                         
 -11   1  11        204.84        208.99        31.14 o                         
 -10   1  11        700.53        707.56        24.17 o                         
  -9   1  11       1044.67       1056.64        22.88 o                         
  -8   1  11       1070.99       1047.89        28.33 o                         
  -7   1  11        332.82        338.50        23.72 o                         
  -6   1  11          2.72         17.46         7.64 o                         
  -5   1  11       1044.99        996.72        27.76 o                         
  -4   1  11        680.17        631.49        16.98 o                         
  -3   1  11       1340.51       1228.75        33.91 o                         
  -2   1  11        928.91        890.45        23.62 o                         
  -1   1  11       1405.30       1422.03        24.44 o                         
   0   1  11       2398.96       2511.33        39.06 o                         
   1   1  11        565.17        600.45        21.36 o                         
   2   1  11          8.14         13.73         6.04 o                         
   3   1  11          5.36         16.35         6.86 o                         
   4   1  11       4099.22       4258.46        73.43 o                         
   5   1  11        439.45        381.36        28.45 o                         
   6   1  11        665.79        649.80        27.21 o                         
   7   1  11          0.36         12.35        13.76 o                         
 -14   2  11        220.38        222.76        33.14 o                         
 -13   2  11       1642.10       1731.80        49.63 o                         
 -12   2  11         14.67         21.22        12.45 o                         
 -11   2  11       1596.79       1785.78        57.11 o                         
 -10   2  11        700.27        740.89        34.78 o                         
  -9   2  11       1121.37       1071.62        28.68 o                         
  -8   2  11        123.88        126.16        14.27 o                         
  -7   2  11       1413.47       1559.10        46.21 o                         
  -6   2  11       1265.51       1308.49        32.46 o                         
  -5   2  11        830.06        748.56        32.62 o                         
  -4   2  11        228.25        214.76        14.89 o                         
  -3   2  11       1872.19       1814.98        42.05 o                         
  -2   2  11       1465.16       1438.30        40.29 o                         
  -1   2  11        753.40        805.51        18.72 o                         
   0   2  11        176.92        175.92        18.10 o                         
   1   2  11        754.36        757.44        16.83 o                         
   2   2  11       1369.77       1395.25        25.76 o                         
   3   2  11        156.17        187.02        15.59 o                         
   4   2  11        350.53        366.27        27.57 o                         
   5   2  11        210.71        170.36        22.92 o                         
   6   2  11        188.59        256.26        32.32 o                         
   7   2  11          0.80          7.34         8.92 o                         
 -14   3  11         39.43         27.93        11.68 o                         
 -13   3  11        384.85        421.20        47.58 o                         
 -12   3  11       1053.91       1121.11        43.66 o                         
 -11   3  11       1830.08       1804.48        66.60 o                         
 -10   3  11        123.00        150.58        26.93 o                         
  -9   3  11       3156.10       3109.15        88.49 o                         
  -8   3  11       1358.49       1348.42        32.76 o                         
  -7   3  11        842.64        787.45        22.98 o                         
  -6   3  11        408.28        375.59        38.97 o                         
  -5   3  11       3974.75       4124.49        70.49 o                         
  -4   3  11       1572.08       1558.72        32.47 o                         
  -3   3  11        140.32        147.44        12.87 o                         
  -2   3  11        111.85        101.68        10.85 o                         
  -1   3  11        223.06        220.03        13.79 o                         
   0   3  11         98.71         89.68         9.45 o                         
   1   3  11        127.50        117.76        13.20 o                         
   2   3  11        294.54        310.77        21.30 o                         
   3   3  11         21.51         27.16         9.63 o                         
   4   3  11        103.86         73.63        15.98 o                         
   5   3  11         41.47         42.27        13.24 o                         
   6   3  11         29.94         22.20        13.86 o                         
   7   3  11        218.46        190.48        30.53 o                         
 -13   4  11        860.69        901.58        52.54 o                         
 -12   4  11         16.22         27.90        10.94 o                         
 -11   4  11       1124.13       1223.52        51.14 o                         
 -10   4  11       1079.30       1000.54        37.70 o                         
  -9   4  11         99.54        130.97        24.84 o                         
  -8   4  11        195.61        221.98        37.85 o                         
  -7   4  11        858.21        903.01        40.29 o                         
  -6   4  11         30.09         21.58         8.77 o                         
  -5   4  11       1664.16       1580.80        36.33 o                         
  -4   4  11       2037.53       2002.35        40.40 o                         
  -3   4  11       2497.13       2525.61        37.70 o                         
  -2   4  11       1588.48       1583.24        58.06 o                         
  -1   4  11       2422.55       2349.95        96.61 o                         
   0   4  11        886.30        904.60        32.51 o                         
   1   4  11        666.16        671.53        23.04 o                         
   2   4  11        174.38        195.29        24.50 o                         
   3   4  11          4.02          9.75         8.18 o                         
   4   4  11        200.77        149.85        18.03 o                         
   5   4  11       1282.46       1285.54        37.03 o                         
   6   4  11        225.06        214.90        32.67 o                         
   7   4  11          0.21         11.18        11.60 o                         
 -13   5  11         10.87         12.46        14.74 o                         
 -12   5  11         88.85         74.09        19.94 o                         
 -11   5  11        625.37        603.84        32.17 o                         
 -10   5  11        477.81        408.26        39.67 o                         
  -9   5  11         76.54         65.49        20.45 o                         
  -8   5  11         10.37         18.71        11.22 o                         
  -7   5  11        945.17        909.14        30.06 o                         
  -6   5  11         18.30         31.39        13.34 o                         
  -5   5  11        303.17        297.22        19.01 o                         
  -4   5  11        336.35        291.20        15.26 o                         
  -3   5  11        370.67        356.60        17.34 o                         
  -2   5  11       3224.83       3195.23        75.63 o                         
  -1   5  11       3402.35       3374.20       158.69 o                         
   0   5  11         83.43         72.19        12.48 o                         
   1   5  11       1259.48       1220.29        30.91 o                         
   2   5  11          6.60          5.80         9.70 o                         
   3   5  11       2719.38       2728.80        51.04 o                         
   4   5  11       1204.38       1182.80        36.91 o                         
   5   5  11        258.17        236.36        43.70 o                         
   6   5  11         74.88         91.21        19.34 o                         
 -13   6  11         22.24          6.20        15.93 o                         
 -12   6  11          4.47         34.72        17.67 o                         
 -11   6  11         17.85         16.85         9.21 o                         
 -10   6  11        326.03        283.50        47.72 o                         
  -9   6  11        460.54        513.70        36.23 o                         
  -8   6  11         74.04         48.24        20.79 o                         
  -7   6  11         30.25         20.60        12.97 o                         
  -6   6  11        445.54        476.74        27.83 o                         
  -5   6  11        779.94        822.61        31.02 o                         
  -4   6  11        228.78        217.90        19.19 o                         
  -3   6  11        218.50        205.18        17.50 o                         
  -2   6  11        735.98        697.84        20.27 o                         
  -1   6  11        942.73        954.73        21.29 o                         
   0   6  11          3.98          5.95         4.43 o                         
   1   6  11        805.70        826.96        26.04 o                         
   2   6  11        703.81        704.28        24.46 o                         
   3   6  11        949.71        926.11        27.07 o                         
   4   6  11         14.60         18.42         7.61 o                         
   5   6  11       2363.37       2545.87        59.62 o                         
   6   6  11        149.58        141.52        28.70 o                         
 -12   7  11       1005.25       1085.08        60.14 o                         
 -11   7  11         28.01         27.63        11.14 o                         
 -10   7  11         52.21         47.41        18.04 o                         
  -9   7  11         14.86         15.10        12.54 o                         
  -8   7  11       1776.80       2026.15        53.56 o                         
  -7   7  11         32.08         13.88        10.43 o                         
  -6   7  11        377.58        378.98        25.32 o                         
  -5   7  11         17.94         15.99        12.08 o                         
  -4   7  11       1978.75       2068.32        49.15 o                         
  -3   7  11       1899.85       2006.41       109.23 o                         
  -2   7  11        328.78        329.23        14.56 o                         
  -1   7  11        317.72        304.16        15.93 o                         
   0   7  11         33.15         40.14        11.91 o                         
   1   7  11       1693.18       1779.28        57.39 o                         
   2   7  11        429.34        405.95        26.64 o                         
   3   7  11       1598.03       1684.88        49.85 o                         
   4   7  11          9.12         25.12        10.79 o                         
   5   7  11        249.36        217.58        27.46 o                         
   6   7  11        103.96         98.71        21.76 o                         
 -12   8  11         21.32         14.47        12.99 o                         
 -11   8  11         54.41         26.56        13.24 o                         
 -10   8  11       1998.76       2225.18        62.52 o                         
  -9   8  11        252.98        232.61        29.71 o                         
  -8   8  11          9.11         19.08        15.39 o                         
  -7   8  11          4.50          6.39         9.06 o                         
  -6   8  11       3192.49       3395.41        81.03 o                         
  -5   8  11         54.28         40.17        10.60 o                         
  -4   8  11        784.71        899.83        35.02 o                         
  -3   8  11        126.37        117.79        22.48 o                         
  -2   8  11        689.36        725.19        26.38 o                         
  -1   8  11          4.40         11.83         5.35 o                         
   0   8  11        368.92        410.68        17.59 o                         
   1   8  11         42.54         40.73        10.80 o                         
   2   8  11          7.93         14.40         8.73 o                         
   3   8  11        259.26        228.96        19.54 o                         
   4   8  11        174.51        192.32        28.04 o                         
   5   8  11          9.38          7.13         9.71 o                         
 -11   9  11          1.25         -1.88        17.28 o                         
 -10   9  11         72.23         94.49        24.91 o                         
  -9   9  11          0.18          6.07        15.71 o                         
  -8   9  11       2423.46       2439.74        83.10 o                         
  -7   9  11         27.34         14.55        10.95 o                         
  -6   9  11         58.28         82.16        17.78 o                         
  -5   9  11          0.10          2.81        10.63 o                         
  -4   9  11        385.96        427.55        27.02 o                         
  -3   9  11        285.85        317.66        33.95 o                         
  -2   9  11       2315.46       2419.93        44.64 o                         
  -1   9  11         18.10         19.48        11.28 o                         
   0   9  11       1877.23       1850.12        53.89 o                         
   1   9  11         15.25         20.69         9.15 o                         
   2   9  11        514.10        565.38        23.02 o                         
   3   9  11        150.32        133.85        17.85 o                         
   4   9  11          8.53         11.67         9.83 o                         
   5   9  11        140.30         79.90        17.65 o                         
 -11  10  11        127.11        110.91        35.63 o                         
 -10  10  11        845.16        879.62        55.95 o                         
  -9  10  11        172.44        113.84        32.27 o                         
  -8  10  11         72.58         59.91        21.17 o                         
  -7  10  11         97.59         77.94        26.49 o                         
  -6  10  11        732.93        786.78        33.24 o                         
  -5  10  11        356.65        361.55        26.73 o                         
  -4  10  11        459.53        421.19        45.03 o                         
  -3  10  11        273.95        216.50        22.24 o                         
  -2  10  11        170.90        169.67        25.23 o                         
  -1  10  11        133.57         82.75        20.42 o                         
   0  10  11        470.81        428.88        44.73 o                         
   1  10  11        206.67        225.12        25.77 o                         
   2  10  11        203.64        207.15        21.63 o                         
   3  10  11        542.99        544.12        31.42 o                         
   4  10  11         53.78         49.26        15.29 o                         
 -10  11  11          0.43         -2.88        16.39 o                         
  -9  11  11         96.41         73.80        21.23 o                         
  -8  11  11        178.59        176.90        27.28 o                         
  -7  11  11        107.25        105.50        19.58 o                         
  -6  11  11          0.16         11.47         8.70 o                         
  -5  11  11         97.23         59.10        18.86 o                         
  -4  11  11        476.32        587.72        38.20 o                         
  -3  11  11       2886.76       2959.88        83.43 o                         
  -2  11  11        256.09        196.03        27.32 o                         
  -1  11  11        236.26        241.44        32.67 o                         
   0  11  11       1126.05       1172.61        56.85 o                         
   1  11  11        443.40        497.23        54.77 o                         
   2  11  11         14.59         16.33        13.61 o                         
   3  11  11       1061.94        974.92        55.56 o                         
  -8  12  11        115.55         74.32        21.73 o                         
  -7  12  11         45.21         68.06        16.40 o                         
  -6  12  11        122.49         89.50        19.40 o                         
  -5  12  11        652.40        631.02        62.05 o                         
  -4  12  11        218.36        229.99        26.42 o                         
  -3  12  11         47.60         61.60        18.11 o                         
  -2  12  11        255.02        223.98        27.46 o                         
  -1  12  11        371.37        364.03        35.88 o                         
   0  12  11         38.63         23.65        13.56 o                         
   1  12  11         57.45         49.88        13.72 o                         
   2  12  11        779.96        749.17        46.11 o                         
  -7  13  11        611.99        707.06        55.09 o                         
  -6  13  11        118.98        147.70        23.42 o                         
  -5  13  11        217.04        215.67        25.59 o                         
  -4  13  11          0.22          9.52        11.91 o                         
  -3  13  11         36.77         24.77        16.78 o                         
  -2  13  11        345.79        198.27        57.81 o                         
  -1  13  11        741.68        887.95        66.44 o                         
   0  13  11         10.56          9.72        11.36 o                         
 -12   0  12        112.17         54.80        37.23 o                         
 -10   0  12        618.54        590.39        37.00 o                         
  -8   0  12        118.12        170.41        27.17 o                         
  -6   0  12        102.38        121.04        25.98 o                         
  -4   0  12        980.96        916.09        35.93 o                         
  -2   0  12        273.96        245.55        24.85 o                         
   0   0  12       1499.99       1457.68        36.07 o                         
   2   0  12        640.03        689.08        37.53 o                         
   4   0  12       2375.80       2470.13        92.64 o                         
   6   0  12        163.33        181.09        48.73 o                         
 -13   1  12         22.46         19.53        14.42 o                         
 -12   1  12        121.70         94.80        26.92 o                         
 -11   1  12        376.55        378.62        66.53 o                         
 -10   1  12         12.22         13.99         9.93 o                         
  -9   1  12        226.41        198.88        26.59 o                         
  -8   1  12        239.86        216.64        34.23 o                         
  -7   1  12         54.66         71.34        11.90 o                         
  -6   1  12        516.89        600.70        24.14 o                         
  -5   1  12         67.11         51.55        11.91 o                         
  -4   1  12         25.42         29.03         9.72 o                         
  -3   1  12       2638.54       2572.50        44.08 o                         
  -2   1  12       1610.48       1641.11        29.59 o                         
  -1   1  12        294.61        251.42        13.42 o                         
   0   1  12          0.98          9.86         5.25 o                         
   1   1  12        465.77        476.63        22.07 o                         
   2   1  12       2464.70       2642.95        55.31 o                         
   3   1  12        306.91        325.64        21.11 o                         
   4   1  12        366.60        358.81        31.50 o                         
   5   1  12          5.98         14.22        13.72 o                         
   6   1  12        581.34        611.81        46.14 o                         
 -13   2  12        206.03        140.72        36.59 o                         
 -12   2  12        442.80        493.55        40.02 o                         
 -11   2  12       1845.87       2006.87       131.55 o                         
 -10   2  12        132.78        129.63        25.91 o                         
  -9   2  12       2533.78       2503.30        64.03 o                         
  -8   2  12        829.91        833.40        42.37 o                         
  -7   2  12       1127.66        940.57        30.61 o                         
  -6   2  12         34.54         20.75         8.34 o                         
  -5   2  12       2861.82       2864.17        51.56 o                         
  -4   2  12        789.13        833.01        40.57 o                         
  -3   2  12        628.14        636.05        16.18 o                         
  -2   2  12        200.77        214.23        17.48 o                         
  -1   2  12       4056.75       4442.13        69.43 o                         
   0   2  12       1700.60       1734.97        36.50 o                         
   1   2  12        823.58        797.30        22.45 o                         
   2   2  12        530.40        519.24        20.58 o                         
   3   2  12         17.32         14.96         8.95 o                         
   4   2  12        325.28        344.57        39.19 o                         
   5   2  12        146.32        162.97        25.02 o                         
   6   2  12        246.15        232.32        28.05 o                         
 -13   3  12        983.32       1058.53        46.72 o                         
 -12   3  12         44.10         42.66        17.75 o                         
 -11   3  12       1133.63       1145.32        62.44 o                         
 -10   3  12        859.04        799.88        36.14 o                         
  -9   3  12       1274.90       1291.49        50.38 o                         
  -8   3  12         41.06         32.13        16.21 o                         
  -7   3  12       1533.86       1636.46        43.93 o                         
  -6   3  12       1610.23       1588.68        41.36 o                         
  -5   3  12         33.94         41.22         9.78 o                         
  -4   3  12       1356.55       1321.18        52.73 o                         
  -3   3  12       3861.95       3951.66       124.60 o                         
  -2   3  12       2029.53       1884.39        42.64 o                         
  -1   3  12         65.03         56.46         9.95 o                         
   0   3  12        477.77        466.89        21.25 o                         
   1   3  12        820.87        836.73        28.86 o                         
   2   3  12         51.34         39.55         8.74 o                         
   3   3  12        308.50        315.88        22.44 o                         
   4   3  12         33.10         38.32        12.51 o                         
   5   3  12         88.94        110.85        20.35 o                         
   6   3  12          3.94         16.12        13.24 o                         
 -13   4  12        117.31        149.88        29.43 o                         
 -12   4  12        293.33        198.68        39.80 o                         
 -11   4  12        597.47        581.28        37.10 o                         
 -10   4  12        484.28        484.54        52.04 o                         
  -9   4  12        676.30        744.58        47.36 o                         
  -8   4  12       1515.53       1388.48        57.45 o                         
  -7   4  12        183.98        218.37        28.40 o                         
  -6   4  12        450.94        450.84        27.97 o                         
  -5   4  12       1105.47       1122.48        29.68 o                         
  -4   4  12        375.58        347.40        20.39 o                         
  -3   4  12        348.91        321.42        33.98 o                         
  -2   4  12         13.87         13.49         5.89 o                         
  -1   4  12       3589.80       3727.65       104.33 o                         
   0   4  12          1.60         12.57         5.83 o                         
   1   4  12         25.03         20.93         6.33 o                         
   2   4  12          2.75         11.59         7.60 o                         
   3   4  12       1079.22       1077.73        37.33 o                         
   4   4  12        654.99        648.56        27.21 o                         
   5   4  12          9.37         28.04        16.80 o                         
   6   4  12         10.81         16.09        12.23 o                         
 -13   5  12        268.72        351.30        32.68 o                         
 -12   5  12          9.22         19.87        12.05 o                         
 -11   5  12         60.37         41.11        17.17 o                         
 -10   5  12        433.39        426.82        29.20 o                         
  -9   5  12        435.32        490.63        42.14 o                         
  -8   5  12        189.49        176.35        30.00 o                         
  -7   5  12         53.49         77.32        21.97 o                         
  -6   5  12        285.36        222.53        27.60 o                         
  -5   5  12       1704.00       1688.56        68.56 o                         
  -4   5  12         25.25         10.78         6.55 o                         
  -3   5  12        922.49        921.97        22.70 o                         
  -2   5  12        743.14        713.98        25.90 o                         
  -1   5  12         55.61         53.55         8.60 o                         
   0   5  12        746.66        735.34        20.12 o                         
   1   5  12       1343.16       1377.59        42.47 o                         
   2   5  12        836.84        855.57        24.38 o                         
   3   5  12        139.85        152.03        24.08 o                         
   4   5  12          6.52          6.17        11.72 o                         
   5   5  12        898.93        930.28        43.12 o                         
 -12   6  12        649.33        585.69        52.08 o                         
 -11   6  12        174.57        160.57        27.97 o                         
 -10   6  12          3.77         22.31        13.65 o                         
  -9   6  12        109.22         79.65        19.34 o                         
  -8   6  12        911.46        859.32        36.02 o                         
  -7   6  12        105.22        105.66        20.05 o                         
  -6   6  12          0.63          3.45        11.87 o                         
  -5   6  12         10.14          7.34         9.43 o                         
  -4   6  12         14.54         25.32        14.83 o                         
  -3   6  12       1300.02       1370.93        29.79 o                         
  -2   6  12         35.56         21.03         6.51 o                         
  -1   6  12        316.85        334.72        21.29 o                         
   0   6  12        349.51        336.48        23.33 o                         
   1   6  12        991.65       1042.13        37.08 o                         
   2   6  12         94.04         84.70        13.03 o                         
   3   6  12       1572.90       1659.97        42.81 o                         
   4   6  12        506.32        507.37        35.10 o                         
   5   6  12        130.24        105.17        25.87 o                         
 -12   7  12         27.45         18.61        16.16 o                         
 -11   7  12          2.30         12.41        12.29 o                         
 -10   7  12       1057.67       1140.35        53.54 o                         
  -9   7  12          3.85         11.10        10.82 o                         
  -8   7  12         20.74          3.16        14.10 o                         
  -7   7  12          0.61          6.89        13.67 o                         
  -6   7  12       2122.16       2340.23        62.35 o                         
  -5   7  12        656.76        633.26        30.49 o                         
  -4   7  12        997.02       1067.81        32.79 o                         
  -3   7  12        177.58        189.23        22.84 o                         
  -2   7  12       1768.99       1858.51        47.55 o                         
  -1   7  12        952.32        895.22        32.79 o                         
   0   7  12        175.51        186.55        19.93 o                         
   1   7  12        134.03        145.20        16.50 o                         
   2   7  12        120.83        144.64        18.41 o                         
   3   7  12        554.27        489.57        34.30 o                         
   4   7  12        145.89        174.48        21.67 o                         
   5   7  12        469.25        432.40        85.58 o                         
 -11   8  12         55.33         35.29        24.83 o                         
 -10   8  12         38.45         45.50        21.86 o                         
  -9   8  12          4.36          8.93        12.59 o                         
  -8   8  12       2694.67       2871.09        84.13 o                         
  -7   8  12        370.00        315.34        50.36 o                         
  -6   8  12        440.63        499.30        56.95 o                         
  -5   8  12          2.72          6.26        10.51 o                         
  -4   8  12       2264.19       2511.93        64.56 o                         
  -3   8  12        759.43        704.13        25.38 o                         
  -2   8  12        456.18        514.70        30.28 o                         
  -1   8  12        288.08        256.64        42.22 o                         
   0   8  12       1636.03       1650.27        63.14 o                         
   1   8  12         96.57         75.36        15.91 o                         
   2   8  12        647.68        681.80        29.49 o                         
   3   8  12        135.99        121.77        17.80 o                         
 -11   9  12          3.44         16.68        18.35 o                         
 -10   9  12       1522.28       1634.17        90.08 o                         
  -9   9  12         42.48         34.46        16.85 o                         
  -8   9  12          5.09         25.80        17.15 o                         
  -7   9  12        118.31        110.70        27.79 o                         
  -6   9  12       2455.50       2683.46        81.69 o                         
  -5   9  12        124.50        117.21        19.05 o                         
  -4   9  12        363.73        399.39        24.07 o                         
  -3   9  12         17.73         29.94        13.21 o                         
  -2   9  12        231.39        275.79        48.13 o                         
  -1   9  12         20.05          6.29         8.92 o                         
   0   9  12       1826.00       1863.21        93.90 o                         
   1   9  12         28.27         31.27        11.93 o                         
   2   9  12         17.93         21.72         9.57 o                         
   3   9  12         92.04         50.78        15.21 o                         
 -10  10  12          0.35          6.12        16.64 o                         
  -9  10  12          1.01          8.01        14.92 o                         
  -8  10  12        292.95        278.61        53.14 o                         
  -7  10  12         11.13          9.83        14.90 o                         
  -6  10  12        253.16        171.75        28.34 o                         
  -5  10  12        184.07        170.98        20.34 o                         
  -4  10  12        524.37        514.98        30.61 o                         
  -3  10  12        215.90        162.48        33.78 o                         
  -2  10  12        137.06        161.05        28.98 o                         
  -1  10  12         27.02         26.34        14.84 o                         
   0  10  12        539.52        652.96        64.84 o                         
   1  10  12        265.22        236.32        34.39 o                         
   2  10  12         69.11         41.81        12.93 o                         
  -9  11  12         49.08         28.64        17.96 o                         
  -8  11  12          0.51         23.00        24.22 o                         
  -7  11  12          1.96          5.17        12.07 o                         
  -6  11  12        153.15        160.36        25.57 o                         
  -5  11  12        630.83        605.23        40.23 o                         
  -4  11  12         53.80         22.34         8.42 o                         
  -3  11  12        564.36        583.00        34.93 o                         
  -2  11  12        222.35        250.70        48.49 o                         
  -1  11  12        650.02        721.55        54.94 o                         
   0  11  12        201.65        169.34        21.40 o                         
   1  11  12        159.65        128.56        22.74 o                         
  -7  12  12        121.75         89.82        25.44 o                         
  -6  12  12        453.73        446.56        31.63 o                         
  -5  12  12        141.37        185.39        30.89 o                         
  -4  12  12         80.94         73.60        22.92 o                         
  -3  12  12       1062.32       1000.19        72.76 o                         
  -2  12  12        248.22        254.10        43.14 o                         
  -1  12  12         80.00        105.11        24.65 o                         
   0  12  12          3.90         23.58        18.11 o                         
  -4  13  12        504.49        517.59        36.39 o                         
 -12   0  13          3.10         14.10        20.82 o                         
 -10   0  13        105.94        104.05        27.20 o                         
  -8   0  13        305.31        255.83        45.42 o                         
  -6   0  13       1541.04       1586.03        82.24 o                         
  -4   0  13         39.48         40.49        19.22 o                         
  -2   0  13        293.31        324.85        27.62 o                         
   0   0  13        414.92        396.20        22.07 o                         
   2   0  13       2581.24       3012.38        93.85 o                         
   4   0  13         61.45         90.06        25.37 o                         
 -13   1  13         85.77         73.25        28.31 o                         
 -12   1  13        646.34        656.00        42.81 o                         
 -11   1  13         60.62         51.55        20.37 o                         
 -10   1  13         86.55         92.57        20.60 o                         
  -9   1  13        644.76        617.68        56.09 o                         
  -8   1  13        301.63        298.02        35.06 o                         
  -7   1  13        192.67        180.46        27.95 o                         
  -6   1  13        686.22        590.81        28.46 o                         
  -5   1  13        812.29        792.89        25.07 o                         
  -4   1  13        826.02        813.14        26.23 o                         
  -3   1  13        178.53        175.32        25.07 o                         
  -2   1  13        323.05        277.16        18.24 o                         
  -1   1  13       1397.12       1388.76        32.09 o                         
   0   1  13       1706.50       1901.46        42.81 o                         
   1   1  13        260.10        264.44        16.94 o                         
   2   1  13          3.11         12.02        11.74 o                         
   3   1  13         70.96         22.23         7.30 o                         
   4   1  13       1171.05       1250.51        39.46 o                         
   5   1  13        356.73        274.31        58.33 o                         
 -13   2  13        445.53        374.44        64.11 o                         
 -12   2  13          2.98          9.27        12.62 o                         
 -11   2  13       1000.58       1073.54        80.08 o                         
 -10   2  13        340.84        364.89        56.34 o                         
  -9   2  13        808.46        772.72        62.36 o                         
  -8   2  13         12.34         17.91        10.38 o                         
  -7   2  13       5324.74       5518.91        98.45 o                         
  -6   2  13       1406.71       1356.88        46.15 o                         
  -5   2  13        111.08         96.58        14.88 o                         
  -4   2  13          0.95         17.87         7.78 o                         
  -3   2  13       2225.57       2336.72        50.90 o                         
  -2   2  13        438.28        447.35        23.57 o                         
  -1   2  13         93.01         72.69        12.56 o                         
   0   2  13          2.46          6.39         7.49 o                         
   1   2  13        341.20        369.23        22.71 o                         
   2   2  13        877.01        927.00        33.39 o                         
   3   2  13        524.36        483.74        49.40 o                         
   4   2  13        213.27        189.50        27.90 o                         
   5   2  13         40.09         41.96        12.47 o                         
 -13   3  13        120.91         95.59        27.36 o                         
 -12   3  13         49.80         36.34        16.63 o                         
 -11   3  13       2145.20       2126.84        82.70 o                         
 -10   3  13         22.57         20.39        22.56 o                         
  -9   3  13       1815.16       1882.81        91.71 o                         
  -8   3  13       1453.92       1483.34        44.21 o                         
  -7   3  13        524.45        420.35        44.73 o                         
  -6   3  13        465.17        436.61        25.61 o                         
  -5   3  13       1746.64       1788.25        61.67 o                         
  -4   3  13        816.43        836.37        49.97 o                         
  -3   3  13         32.79         35.42         9.36 o                         
  -2   3  13        709.43        654.58        24.49 o                         
  -1   3  13       3610.24       3914.42        93.10 o                         
   0   3  13          6.80         17.89         9.52 o                         
   1   3  13        199.22        203.01        15.40 o                         
   2   3  13        350.24        353.08        22.60 o                         
   3   3  13         68.15         89.17        14.93 o                         
   4   3  13         57.31         60.20        15.80 o                         
   5   3  13         87.54        128.35        28.01 o                         
 -12   4  13        134.39        132.34        34.81 o                         
 -11   4  13        357.98        304.36        59.10 o                         
 -10   4  13       1255.10       1238.01        49.56 o                         
  -9   4  13       1114.59       1147.74        46.59 o                         
  -8   4  13        127.02        108.71        20.88 o                         
  -7   4  13       1068.71       1136.64        51.68 o                         
  -6   4  13        104.40        106.31        20.04 o                         
  -5   4  13        385.62        355.44        33.90 o                         
  -4   4  13       1094.62       1018.75        41.79 o                         
  -3   4  13        762.14        781.78        29.14 o                         
  -2   4  13         25.16         18.26         6.60 o                         
  -1   4  13        149.27        138.04        15.34 o                         
   0   4  13        872.65        818.70        25.48 o                         
   1   4  13        471.23        482.63        22.11 o                         
   2   4  13        677.74        700.94        23.36 o                         
   3   4  13          0.23         10.79         7.12 o                         
   4   4  13          0.68          9.24        11.34 o                         
 -12   5  13        295.76        227.49        41.79 o                         
 -11   5  13        668.38        810.76        66.91 o                         
 -10   5  13         30.95         18.39        10.43 o                         
  -9   5  13         18.41         37.96        17.06 o                         
  -8   5  13         20.39         19.70        13.56 o                         
  -7   5  13        476.54        504.70        37.28 o                         
  -6   5  13       1217.94       1115.17        45.26 o                         
  -5   5  13         10.08          9.70        19.89 o                         
  -4   5  13        356.75        259.85        42.25 o                         
  -3   5  13       1010.66        956.70        37.54 o                         
  -2   5  13        505.93        523.07        16.87 o                         
  -1   5  13        308.79        326.22        27.83 o                         
   0   5  13        253.03        243.75        17.19 o                         
   1   5  13        650.21        643.93        24.75 o                         
   2   5  13          9.66         24.57        10.27 o                         
   3   5  13        689.11        726.27        27.35 o                         
   4   5  13        182.84        144.42        24.40 o                         
 -12   6  13          4.03         12.48        11.67 o                         
 -11   6  13         44.96         20.63        11.92 o                         
 -10   6  13        158.36        173.08        29.32 o                         
  -9   6  13        209.62        246.86        32.54 o                         
  -8   6  13         79.81         27.29        21.92 o                         
  -7   6  13         60.04         39.03        13.34 o                         
  -6   6  13        858.86        802.23        34.69 o                         
  -5   6  13        759.96        758.96        37.94 o                         
  -4   6  13          9.03         25.18        12.37 o                         
  -3   6  13          5.50         13.18         7.31 o                         
  -2   6  13         41.31         32.24         8.44 o                         
  -1   6  13        428.46        458.21        25.34 o                         
   0   6  13         31.73         22.69        10.14 o                         
   1   6  13        243.36        291.42        18.31 o                         
   2   6  13        791.98        885.66        35.52 o                         
   3   6  13        877.98        855.48        33.54 o                         
   4   6  13         30.92         23.59        13.23 o                         
 -11   7  13         33.54         35.91        15.06 o                         
 -10   7  13          0.40          2.04        16.41 o                         
  -9   7  13         38.15         16.37        16.40 o                         
  -8   7  13       1428.95       1519.94        49.79 o                         
  -7   7  13         23.35         30.96        14.63 o                         
  -6   7  13         39.45         33.26        14.42 o                         
  -5   7  13          3.72         23.41        15.05 o                         
  -4   7  13        962.91       1070.74        36.03 o                         
  -3   7  13        129.87        128.71        19.02 o                         
  -2   7  13        539.17        600.86        34.64 o                         
  -1   7  13        370.29        347.14        26.06 o                         
   0   7  13        498.33        493.08        29.91 o                         
   1   7  13        528.99        575.07        44.00 o                         
   2   7  13        331.61        371.48        28.23 o                         
   3   7  13        426.49        469.36        31.65 o                         
 -10   8  13       1446.16       1628.31        71.16 o                         
  -9   8  13          8.73         13.47        13.67 o                         
  -8   8  13         68.61         64.41        20.30 o                         
  -7   8  13         43.51         28.51        11.75 o                         
  -6   8  13       2398.12       2631.39        75.46 o                         
  -5   8  13          0.58          9.49        11.34 o                         
  -4   8  13        785.78        838.63        33.88 o                         
  -3   8  13         63.61         38.66        18.28 o                         
  -2   8  13       1035.11       1100.75        44.56 o                         
  -1   8  13          6.69         42.40        33.32 o                         
   0   8  13       1174.79       1202.28        37.82 o                         
   1   8  13         88.27         80.85        14.41 o                         
   2   8  13          9.13         23.02        11.93 o                         
   3   8  13        211.94        230.46        30.22 o                         
 -10   9  13          0.10          0.46        15.41 o                         
  -9   9  13         29.82         43.72        19.21 o                         
  -8   9  13       1466.92       1663.74        52.94 o                         
  -7   9  13          6.39         20.84        12.47 o                         
  -6   9  13        693.09        671.33        48.02 o                         
  -5   9  13        362.79        239.59        66.37 o                         
  -4   9  13        597.57        596.54        38.28 o                         
  -3   9  13        168.75        168.81        18.96 o                         
  -2   9  13        462.86        475.03        39.60 o                         
  -1   9  13          2.76         18.51        14.76 o                         
   0   9  13        265.77        287.62        30.25 o                         
   1   9  13         94.61         79.75        15.13 o                         
   2   9  13        259.47        264.26        28.81 o                         
  -9  10  13         43.85         33.69        21.15 o                         
  -8  10  13         21.64          6.30        17.31 o                         
  -7  10  13        120.94        113.06        36.55 o                         
  -6  10  13        393.10        412.43        48.14 o                         
  -5  10  13        464.76        486.54        36.92 o                         
  -4  10  13        120.70         76.55        19.41 o                         
  -3  10  13         41.10         59.68        20.30 o                         
  -2  10  13        204.60        158.79        49.28 o                         
  -1  10  13        191.32        137.92        31.98 o                         
   0  10  13        206.24        214.49        38.08 o                         
   1  10  13        144.85        167.16        29.54 o                         
  -7  11  13        159.87        127.72        34.76 o                         
  -6  11  13          0.02         20.71         9.37 o                         
  -5  11  13         57.15         35.04        14.71 o                         
  -4  11  13         65.69         42.99        16.62 o                         
  -3  11  13        473.72        407.01        65.61 o                         
  -2  11  13          2.65          2.18        12.37 o                         
  -1  11  13         28.62         46.83        19.10 o                         
 -12   0  14         68.65         48.08        31.23 o                         
 -10   0  14          7.27         23.30        12.21 o                         
  -8   0  14         32.30         38.34        18.47 o                         
  -6   0  14        367.46        298.37        59.87 o                         
  -4   0  14       1475.78       1492.21        57.39 o                         
  -2   0  14         54.73         27.88        17.55 o                         
   0   0  14       1743.38       1858.90        70.49 o                         
   2   0  14         32.74         25.15        15.83 o                         
   4   0  14       1393.35       1607.53        48.46 o                         
 -12   1  14         53.37         55.81        27.08 o                         
 -11   1  14        302.72        258.29        53.13 o                         
 -10   1  14        267.80        272.54        46.81 o                         
  -9   1  14        423.32        357.11        50.47 o                         
  -8   1  14         83.07         49.78        13.21 o                         
  -7   1  14        840.78        905.69        28.82 o                         
  -6   1  14        583.63        567.39        26.83 o                         
  -5   1  14          3.99          7.22         7.21 o                         
  -4   1  14        245.63        219.73        20.94 o                         
  -3   1  14        749.19        730.45        26.02 o                         
  -2   1  14        464.59        490.80        26.85 o                         
  -1   1  14          0.51          4.92         4.70 o                         
   0   1  14         25.09         25.10         8.45 o                         
   1   1  14         98.97         97.64        25.13 o                         
   2   1  14       2812.30       3171.84        61.08 o                         
   3   1  14         50.46         31.13         9.99 o                         
   4   1  14          9.13         11.53        10.52 o                         
 -12   2  14        256.18        263.34        36.93 o                         
 -11   2  14        957.66       1025.33        40.80 o                         
 -10   2  14          7.50         16.17        14.32 o                         
  -9   2  14        411.59        438.73        60.59 o                         
  -8   2  14         69.72         98.24        20.04 o                         
  -7   2  14         24.72         35.57        13.62 o                         
  -6   2  14         78.58         59.57        12.63 o                         
  -5   2  14       1097.98       1088.96        32.06 o                         
  -4   2  14        504.29        507.22        24.65 o                         
  -3   2  14         42.66         36.85        15.56 o                         
  -2   2  14         28.69         25.17        10.17 o                         
  -1   2  14       1911.79       2008.22        45.10 o                         
   0   2  14        728.93        702.43        28.24 o                         
   1   2  14        837.14        895.73        28.85 o                         
   2   2  14        200.08        227.04        41.75 o                         
   3   2  14        113.42         86.45        32.15 o                         
 -12   3  14        115.39        127.20        28.67 o                         
 -11   3  14        961.00       1052.58        59.01 o                         
 -10   3  14        420.46        353.10        64.84 o                         
  -9   3  14       1141.23       1179.34        72.51 o                         
  -8   3  14         27.45         24.48        17.85 o                         
  -7   3  14       3185.70       3302.39        95.44 o                         
  -6   3  14        685.55        674.44        32.55 o                         
  -5   3  14          9.47          6.08         8.31 o                         
  -4   3  14        718.15        669.06        34.16 o                         
  -3   3  14       2025.83       2184.47        46.89 o                         
  -2   3  14        541.87        511.24        27.92 o                         
  -1   3  14          1.43          6.62         6.68 o                         
   0   3  14        446.31        399.53        34.68 o                         
   1   3  14        417.25        445.63        26.91 o                         
   2   3  14        104.64        119.83        18.26 o                         
   3   3  14         23.07         14.52         9.58 o                         
 -12   4  14        805.67        698.72       111.13 o                         
 -11   4  14        194.91        162.88        39.31 o                         
 -10   4  14          3.12         17.48        15.70 o                         
  -9   4  14        511.55        513.75        60.20 o                         
  -8   4  14        741.03        608.48        47.71 o                         
  -7   4  14        106.43        107.12        32.09 o                         
  -6   4  14        803.80        780.15        36.59 o                         
  -5   4  14        843.41        845.66        29.15 o                         
  -4   4  14        158.73        132.95        22.57 o                         
  -3   4  14        340.49        265.98        46.63 o                         
  -2   4  14        672.59        607.12        21.83 o                         
  -1   4  14       1315.35       1523.79        43.08 o                         
   0   4  14        172.21        132.34        19.28 o                         
   1   4  14         17.65         12.67         6.86 o                         
   2   4  14        256.97        188.66        42.16 o                         
   3   4  14        494.38        551.34        83.01 o                         
 -11   5  14         35.85         54.61        21.29 o                         
 -10   5  14          0.03         18.15        16.33 o                         
  -9   5  14        199.94        187.09        36.65 o                         
  -8   5  14        224.90        209.03        32.96 o                         
  -7   5  14         18.49         24.22        10.41 o                         
  -6   5  14         39.99         34.42        16.61 o                         
  -5   5  14        690.22        652.99        40.77 o                         
  -4   5  14        194.45        157.97        30.10 o                         
  -3   5  14         75.85         65.21        16.60 o                         
  -2   5  14          2.32          0.67         6.89 o                         
  -1   5  14        609.98        671.85        38.14 o                         
   0   5  14        122.56        139.85        16.96 o                         
   1   5  14       1610.31       1761.41        40.33 o                         
   2   5  14        913.79        957.22        43.13 o                         
   3   5  14        172.98        134.12        30.40 o                         
 -11   6  14         14.45         25.96        11.61 o                         
 -10   6  14         23.84         35.80        10.40 o                         
  -9   6  14          1.59          0.02        15.93 o                         
  -8   6  14          5.34          8.29        11.07 o                         
  -7   6  14        456.12        432.71        39.70 o                         
  -6   6  14          6.32          9.81         9.68 o                         
  -5   6  14         11.18         19.85        12.44 o                         
  -4   6  14         97.41         88.80        26.79 o                         
  -3   6  14        898.45        866.66        40.39 o                         
  -2   6  14         39.63         22.01         8.22 o                         
  -1   6  14        125.28        117.58        24.34 o                         
   0   6  14         84.81         89.42        17.78 o                         
   1   6  14        666.17        682.03        28.63 o                         
   2   6  14          2.68         -3.23         7.93 o                         
 -10   7  14        735.21        745.11        69.86 o                         
  -9   7  14         22.82         29.65        16.55 o                         
  -8   7  14        124.18         60.93        22.47 o                         
  -7   7  14         52.73         53.28        17.68 o                         
  -6   7  14       1026.10       1156.99        45.64 o                         
  -5   7  14        104.25        103.86        23.59 o                         
  -4   7  14        633.07        664.34        38.79 o                         
  -3   7  14          5.01          7.75        12.95 o                         
  -2   7  14        466.07        437.95        37.26 o                         
  -1   7  14        296.93        315.26        33.03 o                         
   0   7  14        182.26        211.17        27.82 o                         
   1   7  14        127.89         92.09        22.96 o                         
   2   7  14         77.64         70.14        15.67 o                         
  -9   8  14          0.21         10.10        10.69 o                         
  -8   8  14       1238.91       1395.96        58.01 o                         
  -7   8  14        101.08         92.17        24.97 o                         
  -6   8  14        309.97        259.69        61.09 o                         
  -5   8  14         15.67         13.23        10.04 o                         
  -4   8  14       1933.67       2091.90       103.25 o                         
  -3   8  14        161.72        190.05        31.59 o                         
  -2   8  14       1088.61       1254.97        75.80 o                         
  -1   8  14          0.58          6.79        11.73 o                         
   0   8  14        168.52        172.29        23.73 o                         
   1   8  14         76.53         76.52        19.40 o                         
  -8   9  14        108.76         94.90        33.67 o                         
  -7   9  14         17.31         18.88        17.22 o                         
  -6   9  14        715.68        775.54        41.27 o                         
  -5   9  14          4.66         11.46        14.48 o                         
  -4   9  14        459.68        400.27        52.23 o                         
  -3   9  14         73.09         58.90        25.55 o                         
  -2   9  14        542.96        438.53        83.34 o                         
  -1   9  14         53.63         50.42        15.99 o                         
   0   9  14        528.46        537.44        59.49 o                         
  -7  10  14         25.47         16.47        15.48 o                         
  -6  10  14         58.44         52.88        19.94 o                         
  -5  10  14         29.44         10.88        13.73 o                         
  -4  10  14        532.96        542.93        40.31 o                         
  -3  10  14        280.96        232.33        32.36 o                         
  -2  10  14        129.49        130.80        36.15 o                         
 -10   0  15        486.96        346.17        89.80 o                         
  -8   0  15        152.80        141.53        33.33 o                         
  -6   0  15        464.63        457.46       115.28 o                         
  -4   0  15        461.43        506.59        38.71 o                         
  -2   0  15         42.17         52.42        17.29 o                         
   0   0  15          5.11          5.28        13.23 o                         
   2   0  15         72.62         38.82        32.32 o                         
 -11   1  15         89.84         58.92        38.03 o                         
 -10   1  15          0.48         17.02         8.67 o                         
  -9   1  15        343.14        372.25        46.35 o                         
  -8   1  15        226.35        226.74        29.02 o                         
  -7   1  15         11.75         26.22        10.61 o                         
  -6   1  15         95.05        106.83        19.47 o                         
  -5   1  15        845.27        921.00        41.07 o                         
  -4   1  15        731.73        737.20        39.69 o                         
  -3   1  15         19.95         23.55         8.69 o                         
  -2   1  15         32.68         42.14         9.12 o                         
  -1   1  15        200.94        168.65        21.67 o                         
   0   1  15        451.10        459.00        67.43 o                         
   1   1  15        176.84        159.39        31.75 o                         
   2   1  15          6.55         19.68         9.39 o                         
 -11   2  15        155.67        151.14        26.46 o                         
 -10   2  15        267.41        258.58        50.19 o                         
  -9   2  15        625.34        504.66        67.87 o                         
  -8   2  15          0.02         16.78        19.37 o                         
  -7   2  15       1568.54       1709.65        52.63 o                         
  -6   2  15        356.90        315.45        47.12 o                         
  -5   2  15         65.12         39.21        12.55 o                         
  -4   2  15          0.78         19.00        10.05 o                         
  -3   2  15       1244.12       1270.76        41.10 o                         
  -2   2  15        456.49        447.09        24.92 o                         
  -1   2  15          5.83         15.58         9.98 o                         
   0   2  15          6.68          6.11        11.29 o                         
   1   2  15         81.58         47.84        13.93 o                         
   2   2  15        173.75        164.83        28.64 o                         
 -11   3  15        687.15        570.97        51.27 o                         
 -10   3  15          5.34         29.95        12.56 o                         
  -9   3  15       1038.25       1136.92        57.68 o                         
  -8   3  15        658.48        641.38        64.13 o                         
  -7   3  15        519.83        492.41        48.79 o                         
  -6   3  15        219.37        252.88        39.87 o                         
  -5   3  15       2675.17       2690.74        86.60 o                         
  -4   3  15        412.92        387.80        33.78 o                         
  -3   3  15         10.29          0.71        10.66 o                         
  -2   3  15        537.88        521.78        33.59 o                         
  -1   3  15        720.32        752.01        40.33 o                         
   0   3  15          1.58          8.16        10.03 o                         
   1   3  15        669.95        634.53        32.16 o                         
   2   3  15        201.95        114.20        36.01 o                         
 -10   4  15        444.80        379.86        45.92 o                         
  -9   4  15        692.98        662.30        55.04 o                         
  -8   4  15        253.22        261.65        36.95 o                         
  -7   4  15       1015.26       1042.30        57.43 o                         
  -6   4  15        369.71        347.09        30.80 o                         
  -5   4  15         61.12         46.07        12.08 o                         
  -4   4  15       1348.02       1346.20        34.24 o                         
  -3   4  15        243.50        247.63        30.56 o                         
  -2   4  15         57.86         73.04        19.09 o                         
  -1   4  15          3.49         13.27         9.92 o                         
   0   4  15        297.67        185.03        49.10 o                         
   1   4  15        412.09        330.73        99.78 o                         
 -10   5  15         15.02         18.95        15.93 o                         
  -9   5  15          4.66         31.20        16.70 o                         
  -8   5  15         58.13         46.51        18.27 o                         
  -7   5  15        500.67        543.68        57.29 o                         
  -6   5  15        127.09        116.62        19.42 o                         
  -5   5  15        124.32        144.37        27.63 o                         
  -4   5  15         67.66         93.28        29.19 o                         
  -3   5  15        392.72        370.25        60.39 o                         
  -2   5  15          3.17          4.26        11.35 o                         
  -1   5  15        523.50        542.81        46.70 o                         
   0   5  15        152.91        122.88        27.73 o                         
   1   5  15        152.69        158.98        20.88 o                         
  -9   6  15         81.39         60.94        21.94 o                         
  -8   6  15          0.80          8.42        15.88 o                         
  -7   6  15          5.10          8.05        12.51 o                         
  -6   6  15        245.31        246.83        32.43 o                         
  -5   6  15        154.71        179.28        28.06 o                         
  -4   6  15         33.67         28.24        17.14 o                         
  -3   6  15         20.15         23.34        24.51 o                         
  -2   6  15         98.26         94.69        32.32 o                         
  -1   6  15        303.64        311.28        35.30 o                         
   0   6  15         16.55          1.24        11.51 o                         
  -9   7  15          7.25         13.16        12.21 o                         
  -8   7  15        780.51        863.72        58.43 o                         
  -7   7  15         50.73         25.89        20.76 o                         
  -6   7  15         50.59         69.95        22.30 o                         
  -5   7  15         41.34         32.93        14.00 o                         
  -4   7  15        821.07        859.34        68.69 o                         
  -3   7  15         13.60         15.40        24.06 o                         
  -2   7  15        503.83        569.25        52.85 o                         
  -1   7  15          1.79         13.28        11.40 o                         
  -7   8  15          1.32          5.61        11.97 o                         
  -6   8  15        969.49       1015.54        87.31 o                         
  -5   8  15         27.16         17.04        14.79 o                         
  -4   8  15        646.95        737.53        48.77 o                         
  -3   8  15         61.70         53.27        23.31 o                         
  -2   8  15        651.06        663.50       126.23 o                         
 -10   0  16          2.45         10.05        18.94 o                         
  -8   0  16         66.47         37.67        19.33 o                         
  -6   0  16        261.59        245.15        65.61 o                         
  -4   0  16        314.05        319.88        55.96 o                         
  -2   0  16         13.03         12.77        11.45 o                         
   0   0  16        905.09       1055.42        60.44 o                         
 -10   1  16        205.03        186.91        45.27 o                         
  -9   1  16         43.00         30.56        22.85 o                         
  -8   1  16          3.63         20.01        11.11 o                         
  -7   1  16        284.80        250.38        35.70 o                         
  -6   1  16         48.42         43.37        14.27 o                         
  -5   1  16         32.40         58.75        15.20 o                         
  -4   1  16        165.61        147.70        27.13 o                         
  -3   1  16        159.15        140.09        24.56 o                         
  -2   1  16        353.14        349.78        31.31 o                         
  -1   1  16         10.77         12.59         9.72 o                         
   0   1  16          9.29         11.85        13.48 o                         
 -10   2  16          3.41          9.89         8.38 o                         
  -9   2  16        176.53        160.61        32.03 o                         
  -8   2  16        130.27        138.16        32.56 o                         
  -7   2  16        148.58         80.31        22.47 o                         
  -6   2  16          1.07          8.35         8.83 o                         
  -5   2  16       2216.09       2388.60        57.43 o                         
  -4   2  16        465.19        476.53        37.64 o                         
  -3   2  16         27.47         23.47         9.99 o                         
  -2   2  16          1.43         26.45        13.96 o                         
  -1   2  16       1033.19       1061.59        52.53 o                         
   0   2  16        478.01        356.97        88.53 o                         
  -9   3  16        416.60        343.84        46.77 o                         
  -8   3  16         25.50         23.91        19.07 o                         
  -7   3  16        979.23       1041.91        56.03 o                         
  -6   3  16        292.83        218.03        40.20 o                         
  -5   3  16          9.07         22.41        14.57 o                         
  -4   3  16        105.84        126.18        24.60 o                         
  -3   3  16       1013.79       1066.32        39.80 o                         
  -2   3  16        338.72        272.44        47.83 o                         
  -1   3  16         72.49         36.10        21.56 o                         
  -9   4  16        311.25        244.14        52.17 o                         
  -8   4  16        439.99        362.34        59.73 o                         
  -7   4  16        274.18        238.06        50.64 o                         
  -6   4  16        479.25        361.19        72.58 o                         
  -5   4  16        594.40        650.67        55.65 o                         
  -4   4  16         69.08         31.15        13.26 o                         
  -3   4  16         76.63         61.35        17.55 o                         
  -2   4  16        378.06        359.89        63.29 o                         
  -1   4  16        226.11        216.47        27.97 o                         
  -8   5  16         13.30         38.05        17.42 o                         
  -7   5  16         41.92         44.57        22.43 o                         
  -6   5  16         73.66         59.39        21.19 o                         
  -5   5  16        632.44        659.41        63.95 o                         
  -4   5  16        266.77        247.43        54.12 o                         
  -3   5  16         14.68         23.55        20.00 o                         
  -2   5  16          1.69         11.82        15.57 o                         
  -7   6  16        155.37        106.87        29.00 o                         
  -6   6  16         44.48         22.51        15.74 o                         
  -5   6  16         15.20         17.42         9.65 o                         
  -4   6  16        290.82        259.97        56.19 o                         
  -3   6  16        287.11        242.78        41.32 o                         
  -6   0  17        314.77        258.75        65.28 o                         
  -4   0  17          0.79          8.25        13.51 o                         
  -7   1  17        108.20        108.40        16.15 o                         
  -6   1  17         59.71         54.17        13.21 o                         
  -5   1  17         90.27         75.60        17.66 o                         
  -4   1  17        295.55        265.17        39.75 o                         
  -3   1  17         15.29         16.95         8.98 o                         
  -7   2  17        595.09        576.45        43.00 o                         
  -6   2  17         52.28         51.69        17.58 o                         
  -5   2  17         11.38         16.77         8.58 o                         
  -4   2  17         74.97         61.14        14.75 o                         
  -6   3  17          5.77         18.94        15.66 o                         
  -5   3  17       1691.28       1680.28        60.12 o                         
  -4   3  17         51.39         24.23        14.84 o                         
                                                                                
