# Supplementary material for: Synthesis and crystal structures of manganese(I) carbonyl complexes bearing ester-substituted α-di­imine ligands
Source: Acta Crystallogr E Crystallogr Commun. 2020 Aug 11;76(Pt 9):1433–6. doi: 10.1107/S2056989020010750 (PMC7472766; doi:10.1107/S2056989020010750)
Supplement: Supplementary file 3 [file e-76-01433-Isup4.mol]

SampleL2
  --CCDC--063020    3D                              

 46 48  0  0  0  0  0  0  0  0999 V2000
    3.7564    4.2945    9.3034 Br     0
    3.4213    1.8237    9.5324 Mn     0
    2.8941   -1.0161   10.0222 O      0
    1.2263    2.5037   11.3991 O      0
    5.2499    1.9592   11.8468 O      0
    8.9532    1.0548    5.2657 O      0
    7.2818    1.1396    3.8094 O      0
   -0.7331    2.9414    3.9631 O      0
    1.1047    2.0878    2.9861 O      0
    4.8838    1.5275    8.1327 N      0
    2.3416    1.9083    7.7952 N      0
    3.1085   -0.0053    9.8143 C      0
    2.0530    2.2389   10.6564 C      0
    4.5523    1.9022   10.9463 C      0
    6.1828    1.2629    8.3834 C      0
    6.4617    1.1835    9.2883 H      0
    7.1218    1.1029    7.3950 C      0
    8.0257    0.9098    7.6166 H      0
    6.7358    1.2268    6.0717 C      0
    5.3946    1.4856    5.7868 C      0
    5.0992    1.5605    4.8873 H      0
    4.5006    1.6317    6.8339 C      0
    3.0573    1.8822    6.6477 C      0
    2.4654    2.0696    5.4032 C      0
    2.9936    2.0761    4.6132 H      0
    1.0868    2.2476    5.3328 C      0
    0.3468    2.2357    6.5078 C      0
   -0.5975    2.3365    6.4846 H      0
    1.0088    2.0746    7.7149 C      0
    0.5012    2.0818    8.5171 H      0
    7.7819    1.1161    5.0120 C      0
    8.2318    1.0868    2.7003 C      0
    8.5796    1.9939    2.5084 H      0
    8.9953    0.5025    2.9349 H      0
    7.5397    0.5608    1.5332 C      0
    8.1466    0.5640    0.7646 H      0
    6.7593    1.1201    1.3366 H      0
    7.2462   -0.3569    1.7144 H      0
    0.3700    2.4776    4.0336 C      0
    0.4709    2.2751    1.6782 C      0
    0.2140    3.2224    1.5541 H      0
   -0.3437    1.7163    1.6093 H      0
    1.4656    1.8688    0.6373 C      0
    1.7080    0.9278    0.7679 H      0
    2.2665    2.4266    0.7163 H      0
    1.0720    1.9840   -0.2524 H      0
  1  2  1
  2 10  1
  2 11  1
  2 12  1
  2 13  1
  2 14  1
  3 12  1
  4 13  1
  5 14  1
  6 31  1
  7 31  1
  7 32  1
  8 39  1
  9 39  1
  9 40  1
 10 15  1
 10 22  1
 11 23  1
 11 29  1
 15 16  1
 15 17  1
 17 18  1
 17 19  1
 19 20  1
 19 31  1
 20 21  1
 20 22  1
 22 23  1
 23 24  1
 24 25  1
 24 26  1
 26 27  1
 26 39  1
 27 28  1
 27 29  1
 29 30  1
 32 33  1
 32 34  1
 32 35  1
 35 36  1
 35 37  1
 35 38  1
 40 41  1
 40 42  1
 40 43  1
 43 44  1
 43 45  1
 43 46  1
M  END
$$$$
