# Supplementary material for: Synthesis and crystal structures of manganese(I) carbonyl complexes bearing ester-substituted α-di­imine ligands
Source: Acta Crystallogr E Crystallogr Commun. 2020 Aug 11;76(Pt 9):1433–6. doi: 10.1107/S2056989020010750 (PMC7472766; doi:10.1107/S2056989020010750)
Supplement: Supplementary file 4 [file e-76-01433-IIsup3.hkl]

data_II                                                                         
_shelx_title ' User-defined'                                                    
_shelx_refln_list_code          4                                               
_shelx_F_calc_maximum      275.13                                               
_exptl_crystal_F_000      1248.00                                               
_reflns_d_resolution_high  0.7700                                               
                                                                                
loop_                                                                           
 _space_group_symop_operation_xyz                                               
 'x, y, z'                                                                      
 '-x, y+1/2, -z+1/2'                                                            
 '-x, -y, -z'                                                                   
 'x, -y-1/2, z-1/2'                                                             
                                                                                
_cell_length_a     8.8953                                                       
_cell_length_b    12.0086                                                       
_cell_length_c    23.7898                                                       
_cell_angle_alpha  90.000                                                       
_cell_angle_beta   95.794                                                       
_cell_angle_gamma  90.000                                                       
                                                                                
_shelx_F_squared_multiplier     1.000                                           
                                                                                
loop_                                                                           
 _refln_index_h                                                                 
 _refln_index_k                                                                 
 _refln_index_l                                                                 
 _refln_F_squared_calc                                                          
 _refln_F_squared_meas                                                          
 _refln_F_squared_sigma                                                         
 _refln_observed_status                                                         
   2   0   0        558.34        555.16        14.41 o                         
   3   0   0      11658.78      11143.59       569.71 o                         
   4   0   0      26201.37      25221.95      1835.51 o                         
   5   0   0        641.13        486.39        31.72 o                         
   6   0   0       6846.64       6891.80       330.88 o                         
   7   0   0       2548.96       2353.34       156.34 o                         
   8   0   0        850.58        784.81        54.26 o                         
   9   0   0         22.92          8.73        32.94 o                         
  10   0   0       1557.47       1646.87       149.94 o                         
   2   1   0      21401.05      21368.61       760.34 o                         
   3   1   0      15917.58      16902.93       665.53 o                         
   4   1   0       3941.99       3828.63       107.61 o                         
   5   1   0       5870.55       5621.73       192.92 o                         
   6   1   0       1465.56       1416.33        47.42 o                         
   7   1   0       6237.53       6055.15       213.41 o                         
   8   1   0       2008.27       1913.07       105.48 o                         
   9   1   0        182.38        169.27        36.93 o                         
  10   1   0        763.52        742.53        60.96 o                         
   0   2   0      49143.70      48338.36      3541.50 o                         
   1   2   0       3077.50       2552.95        45.42 o                         
   2   2   0        684.19        485.57        26.15 o                         
   3   2   0       3091.92       2757.95        70.72 o                         
   4   2   0      18522.18      18145.79       826.17 o                         
   5   2   0       2904.60       2813.84        79.75 o                         
   6   2   0       6313.80       6328.73       235.40 o                         
   7   2   0       3408.88       3155.66       166.94 o                         
   8   2   0        588.29        532.32        37.55 o                         
   9   2   0        159.38        137.96        18.20 o                         
  10   2   0       1268.77       1339.25       204.95 o                         
   1   3   0       4841.58       4543.99       114.60 o                         
   2   3   0       3391.71       3433.76       102.52 o                         
   3   3   0      25667.68      26055.12      1501.39 o                         
   4   3   0       1010.43       1015.98        33.56 o                         
   5   3   0       1270.19       1220.77        45.04 o                         
   6   3   0         11.61         16.50         9.23 o                         
   7   3   0       7261.62       7349.19       306.55 o                         
   8   3   0       2391.98       2610.16       106.50 o                         
   9   3   0         21.23         28.23        16.28 o                         
  10   3   0       1106.38       1386.03       114.56 o                         
   0   4   0      49732.31      50530.62      5029.07 o                         
   1   4   0       4474.94       4108.21       114.77 o                         
   2   4   0        744.96        676.78        25.17 o                         
   3   4   0       2090.73       1761.95        99.46 o                         
   4   4   0       6892.36       7178.25       267.04 o                         
   5   4   0       2696.84       2695.63       153.11 o                         
   6   4   0       2516.05       2513.51       100.58 o                         
   7   4   0       1893.91       1929.22       124.90 o                         
   8   4   0        148.84        155.26        20.57 o                         
   9   4   0        243.89        247.41        46.83 o                         
  10   4   0        965.86       1014.74       220.25 o                         
   1   5   0       2530.07       2175.85        59.02 o                         
   2   5   0        833.99        666.58        26.57 o                         
   3   5   0      12482.91      13001.89       585.38 o                         
   4   5   0       2395.06       2158.59        72.70 o                         
   5   5   0       1064.67       1027.13        47.25 o                         
   6   5   0        281.10        289.06        23.58 o                         
   7   5   0       4216.98       4493.12       180.84 o                         
   8   5   0        353.54        392.33        41.99 o                         
   9   5   0         91.46        117.81        23.33 o                         
  10   5   0        780.17        857.54        86.78 o                         
   0   6   0      34406.90      35327.09      3735.59 o                         
   1   6   0        225.61        158.24        25.36 o                         
   2   6   0        725.35        761.98        30.05 o                         
   3   6   0       1370.14       1231.61        71.47 o                         
   4   6   0       8033.46       8608.21       357.40 o                         
   5   6   0        459.89        441.06        30.99 o                         
   6   6   0      10779.07      11841.80       582.73 o                         
   7   6   0       2429.96       2465.55       196.52 o                         
   8   6   0        582.73        562.92        37.25 o                         
   9   6   0          8.73         31.83        18.70 o                         
  10   6   0        253.79        361.78        66.24 o                         
   1   7   0       2365.65       2069.65        69.30 o                         
   2   7   0        607.37        612.52        31.30 o                         
   3   7   0      13908.23      14386.47       787.34 o                         
   4   7   0        312.15        253.06        23.24 o                         
   5   7   0       2828.07       3011.43       119.44 o                         
   6   7   0        681.38        645.57        39.07 o                         
   7   7   0       4146.21       4571.07       196.92 o                         
   8   7   0       2448.40       3068.19       264.04 o                         
   9   7   0          7.05         33.25        24.33 o                         
  10   7   0        600.26        755.58        90.92 o                         
   0   8   0      27266.47      27946.39      2293.54 o                         
   1   8   0        291.66        309.91        19.20 o                         
   2   8   0        626.80        594.25        26.26 o                         
   3   8   0        284.78        272.42        23.02 o                         
   4   8   0       3866.17       3918.75       156.24 o                         
   5   8   0        965.58       1036.31        50.95 o                         
   6   8   0        667.88        733.43        43.11 o                         
   7   8   0       1433.57       1571.95        91.28 o                         
   8   8   0        347.36        309.42        61.04 o                         
   9   8   0          4.39         29.63        22.19 o                         
   1   9   0       5782.32       5732.96       208.49 o                         
   2   9   0        243.11        249.09        21.59 o                         
   3   9   0       1774.04       1742.38        74.70 o                         
   4   9   0       2027.50       2155.40        92.80 o                         
   5   9   0        324.56        392.80        33.49 o                         
   6   9   0          0.64         10.97        16.02 o                         
   7   9   0       1715.30       1898.24       100.06 o                         
   8   9   0        657.12        845.19        83.40 o                         
   9   9   0        169.34        158.26        44.04 o                         
   0  10   0      15607.71      16318.25      1145.59 o                         
   1  10   0       1389.97       1199.11        91.40 o                         
   2  10   0        662.91        586.83        38.38 o                         
   3  10   0        954.34        952.03        51.38 o                         
   4  10   0       3579.30       4011.49       174.95 o                         
   5  10   0       1143.57       1024.94        96.28 o                         
   6  10   0       1762.97       1826.32       124.59 o                         
   7  10   0        577.08        505.07        67.42 o                         
   8  10   0        225.20        285.76        39.76 o                         
   1  11   0       1096.89       1081.33        69.09 o                         
   2  11   0         36.04         31.36        18.17 o                         
   3  11   0       1950.19       2236.27       111.86 o                         
   4  11   0         91.16        105.07        29.16 o                         
   5  11   0        251.20        241.51        53.15 o                         
   6  11   0         36.24         61.61        23.34 o                         
   7  11   0        828.28        860.49        62.61 o                         
   8  11   0        385.33        349.91        44.52 o                         
   0  12   0       6131.23       5804.99       675.58 o                         
   1  12   0        497.84        451.64        40.34 o                         
   2  12   0        322.81        367.41        32.74 o                         
   3  12   0         27.61         46.63        23.66 o                         
   4  12   0       2646.22       2696.77       165.99 o                         
   5  12   0        273.57        298.19        36.63 o                         
   6  12   0        928.30        868.74        62.70 o                         
   7  12   0        447.67        418.49        75.10 o                         
   1  13   0       1726.95       1791.09        99.29 o                         
   2  13   0         10.23         -1.00        16.80 o                         
   3  13   0       2025.22       2318.78       137.87 o                         
   4  13   0        626.55        589.68        52.00 o                         
   5  13   0        361.46        318.38        39.45 o                         
   6  13   0         45.48         16.12        24.87 o                         
   0  14   0       3657.53       3358.95       259.30 o                         
   1  14   0          8.80         13.18        21.05 o                         
   2  14   0         15.52         12.70        21.69 o                         
   3  14   0        500.69        471.67        47.08 o                         
   4  14   0       1489.18       1311.62       148.06 o                         
   5  14   0        108.94        103.14        29.38 o                         
   1  15   0        967.57        705.07        55.78 o                         
   2  15   0         24.03         -4.79        19.80 o                         
   3  15   0        586.89        510.96        50.15 o                         
  -9   1   1         28.79         19.31        14.86 o                         
  -8   1   1        195.59        193.38        17.18 o                         
  -7   1   1        125.38        143.22        18.73 o                         
  -6   1   1         39.59         44.96         9.43 o                         
  -5   1   1        109.08        108.06         9.78 o                         
  -4   1   1       2685.63       2901.07        79.46 o                         
  -3   1   1       1570.91       1462.63        34.01 o                         
  -2   1   1      14982.96      15253.93       500.96 o                         
   1   1   1        137.27        143.07         4.13 o                         
   2   1   1        295.20        275.36         9.42 o                         
   3   1   1        468.66        367.96        16.59 o                         
   4   1   1         83.67        100.85        10.81 o                         
   5   1   1        547.39        463.46        18.46 o                         
   6   1   1        667.32        705.47        26.35 o                         
   7   1   1        109.76        116.95        13.52 o                         
   8   1   1         92.13         94.57        14.26 o                         
   9   1   1        194.29        213.36        31.56 o                         
  10   1   1         24.13          6.95        21.81 o                         
 -10   2   1         33.42        -15.46        48.56 o                         
  -9   2   1          6.08         -0.21        12.28 o                         
  -8   2   1         19.02         34.59        13.49 o                         
  -7   2   1          0.00         -1.35         9.60 o                         
  -6   2   1        104.40        130.71        14.28 o                         
  -5   2   1        216.32        223.65        12.93 o                         
  -4   2   1       1233.60       1276.14        35.33 o                         
  -3   2   1       1998.57       1906.07        88.26 o                         
  -2   2   1       7908.18       7874.22       233.14 o                         
  -1   2   1         45.10         54.30         5.19 o                         
   0   2   1         40.13         51.47         3.49 o                         
   1   2   1         79.56        226.13        21.92 o                         
   2   2   1      13486.11      14649.34       501.72 o                         
   3   2   1        466.19        555.28        18.20 o                         
   4   2   1        560.14        491.61        16.70 o                         
   5   2   1        269.80        275.87        14.88 o                         
   6   2   1          2.92          4.14         8.38 o                         
   7   2   1        325.65        316.84        20.29 o                         
   8   2   1         81.31        102.92        16.81 o                         
   9   2   1          7.50         -1.14        14.58 o                         
  10   2   1         31.69         25.68        18.99 o                         
 -10   3   1        211.90        170.66        35.90 o                         
  -9   3   1        253.35        238.44        60.13 o                         
  -8   3   1         89.62        117.81        18.07 o                         
  -7   3   1         95.14        119.98        15.82 o                         
  -6   3   1         20.88         21.87         9.18 o                         
  -5   3   1       2195.04       2227.80       115.10 o                         
  -4   3   1         87.70         70.78         8.82 o                         
  -3   3   1        374.78        317.40        29.67 o                         
  -2   3   1        407.70        516.90        42.02 o                         
  -1   3   1        568.53        547.59        18.21 o                         
   0   3   1       2473.55       2384.32        62.17 o                         
   1   3   1        973.14        950.39        47.25 o                         
   2   3   1       4017.27       3932.50       155.24 o                         
   3   3   1         43.40         37.57        10.83 o                         
   4   3   1        192.90        157.36        15.52 o                         
   5   3   1        652.50        663.99        27.60 o                         
   6   3   1        167.60        205.32        16.32 o                         
   7   3   1        221.82        244.29        18.53 o                         
   8   3   1         59.81         79.40        16.76 o                         
   9   3   1        451.98        443.60        38.52 o                         
  10   3   1        232.87        310.49       109.53 o                         
 -10   4   1        238.18        251.78        42.86 o                         
  -9   4   1         36.78         53.08        17.25 o                         
  -8   4   1        827.91        755.85        39.87 o                         
  -7   4   1        388.71        392.07        65.12 o                         
  -6   4   1          2.53          5.57         7.25 o                         
  -5   4   1         26.80         24.54         8.22 o                         
  -4   4   1       1427.67       1493.55        48.71 o                         
  -3   4   1       1629.62       1606.89        51.03 o                         
  -2   4   1        257.84        274.13        19.89 o                         
  -1   4   1       1375.67       1379.89        53.82 o                         
   0   4   1        452.34        324.12        26.62 o                         
   1   4   1        254.53        214.18        35.06 o                         
   2   4   1        799.08        810.74        72.71 o                         
   3   4   1       1648.71       1615.41        99.16 o                         
   4   4   1        365.51        398.62        64.31 o                         
   5   4   1          2.33         10.36        11.29 o                         
   6   4   1        115.02        137.16        22.98 o                         
   7   4   1        909.41        911.09        60.57 o                         
   8   4   1         48.30         69.47        33.93 o                         
   9   4   1         70.36         72.61        24.53 o                         
  10   4   1         15.98         13.55        25.25 o                         
 -10   5   1          2.86         -0.25        29.26 o                         
  -9   5   1         47.31         71.17        21.47 o                         
  -8   5   1        226.92        256.47        26.40 o                         
  -7   5   1          8.55         28.14        18.19 o                         
  -6   5   1       1289.55       1269.85        68.93 o                         
  -5   5   1         28.33         38.41        13.51 o                         
  -4   5   1        179.43        202.32        15.81 o                         
  -3   5   1          1.56         23.74        11.07 o                         
  -2   5   1        124.79        132.21        21.95 o                         
  -1   5   1       2470.76       2694.40       114.56 o                         
   0   5   1        152.41        164.67        22.50 o                         
   1   5   1       1540.31       1671.91        84.44 o                         
   2   5   1        526.25        519.66        33.67 o                         
   3   5   1       1794.65       1870.99        69.42 o                         
   4   5   1         55.94         76.22        15.51 o                         
   5   5   1        230.26        261.91        22.00 o                         
   6   5   1         61.08         60.96        15.07 o                         
   7   5   1          5.00          6.07        14.98 o                         
   8   5   1         82.13        108.03        25.99 o                         
   9   5   1         49.44         50.98        22.00 o                         
  10   5   1          1.26          8.74        28.35 o                         
 -10   6   1         11.99         20.47        29.93 o                         
  -9   6   1          8.57         45.91        40.77 o                         
  -8   6   1         11.93         11.09        16.67 o                         
  -7   6   1         53.24         54.70        19.24 o                         
  -6   6   1        388.66        337.68        29.20 o                         
  -5   6   1        196.30        247.59        20.67 o                         
  -4   6   1          5.91         50.68        13.77 o                         
  -3   6   1        266.88        293.19        19.58 o                         
  -2   6   1         48.59         32.87         8.82 o                         
  -1   6   1        256.97        291.86        43.55 o                         
   0   6   1        705.70        704.00        35.71 o                         
   1   6   1        217.05        301.77        46.27 o                         
   2   6   1        491.30        457.56        49.73 o                         
   3   6   1          0.34          9.36        10.64 o                         
   4   6   1         80.07        118.46        21.83 o                         
   5   6   1        389.76        386.11        28.73 o                         
   6   6   1       1119.64       1082.03        51.48 o                         
   7   6   1          0.02          4.81        15.04 o                         
   8   6   1        332.90        388.31        52.99 o                         
   9   6   1          6.59         10.34        18.55 o                         
  10   6   1          0.95        -14.06        36.18 o                         
 -10   7   1         26.27          9.87        30.44 o                         
  -9   7   1          3.26         23.84        24.70 o                         
  -8   7   1         54.77         45.95        21.66 o                         
  -7   7   1         45.22         99.43        26.47 o                         
  -6   7   1          3.71         -5.29        19.50 o                         
  -5   7   1        626.91        588.03        46.17 o                         
  -4   7   1        365.56        338.28        23.53 o                         
  -3   7   1        307.37        329.33        39.71 o                         
  -2   7   1         26.78         35.38         9.38 o                         
  -1   7   1       2033.44       2237.21        80.04 o                         
   0   7   1         52.51         82.13        11.36 o                         
   1   7   1        658.44        595.00        24.54 o                         
   2   7   1       1138.69       1104.26        51.83 o                         
   3   7   1         36.61         41.77        15.61 o                         
   4   7   1        821.26        763.85        69.13 o                         
   5   7   1        279.19        288.93        32.55 o                         
   6   7   1        635.41        584.21        36.51 o                         
   7   7   1        204.29        251.96        28.42 o                         
   8   7   1         61.72         34.69        27.02 o                         
   9   7   1         10.85          9.51        25.50 o                         
  10   7   1         29.47         12.38        38.40 o                         
  -9   8   1          6.22         25.50        28.89 o                         
  -8   8   1         37.81          7.35        19.35 o                         
  -7   8   1          0.64         -3.28        15.97 o                         
  -6   8   1         14.60         16.84        15.47 o                         
  -5   8   1        585.76        550.52        37.58 o                         
  -4   8   1        450.96        446.63        33.73 o                         
  -3   8   1         67.66         85.41        14.39 o                         
  -2   8   1         20.37         14.97         9.99 o                         
  -1   8   1        673.79        636.05        29.95 o                         
   0   8   1         39.96         55.76        13.43 o                         
   1   8   1       1063.57       1054.85       104.94 o                         
   2   8   1        575.15        527.15        61.21 o                         
   3   8   1        317.94        382.58        44.90 o                         
   4   8   1        571.84        562.69        38.92 o                         
   5   8   1         39.26         45.44        17.55 o                         
   6   8   1         10.12         41.70        17.64 o                         
   7   8   1         11.30          4.85        16.55 o                         
   8   8   1          8.74         21.34        19.45 o                         
   9   8   1         15.45         -8.60        19.79 o                         
  -9   9   1         78.81         71.14        41.41 o                         
  -8   9   1          3.87          0.69        20.89 o                         
  -7   9   1        118.27        126.97        24.90 o                         
  -6   9   1         28.45         38.06        17.96 o                         
  -5   9   1         23.06         31.87        19.52 o                         
  -4   9   1        698.92        624.71        53.15 o                         
  -3   9   1        499.42        490.50        35.35 o                         
  -2   9   1        672.15        576.33        39.66 o                         
  -1   9   1        804.47        742.28        50.08 o                         
   0   9   1        298.44        346.25        50.78 o                         
   1   9   1        157.36        200.63        18.77 o                         
   2   9   1         74.75         43.54        13.02 o                         
   3   9   1        232.38        272.05        25.80 o                         
   4   9   1        294.22        314.16        28.37 o                         
   5   9   1        330.02        357.09        42.21 o                         
   6   9   1          3.24         13.22        17.02 o                         
   7   9   1         12.96         16.39        19.65 o                         
   8   9   1         73.51         74.74        28.89 o                         
   9   9   1         29.52         17.06        25.27 o                         
  -8  10   1         60.62         86.77        29.58 o                         
  -7  10   1         86.29         87.14        26.08 o                         
  -6  10   1        116.34         88.98        25.92 o                         
  -5  10   1        127.78        157.99        26.53 o                         
  -4  10   1        444.84        516.27        45.00 o                         
  -3  10   1        429.98        435.02        42.03 o                         
  -2  10   1         36.02         37.78        12.12 o                         
  -1  10   1         86.81        105.74        17.45 o                         
   0  10   1         19.92         43.53        16.49 o                         
   1  10   1        204.26        219.78        29.64 o                         
   2  10   1        227.80        201.75        22.69 o                         
   3  10   1         60.06         36.80        18.60 o                         
   4  10   1        249.82        228.49        32.11 o                         
   5  10   1        181.42        189.13        46.69 o                         
   6  10   1          0.38         21.20        20.20 o                         
   7  10   1          9.46         19.23        20.74 o                         
   8  10   1         60.29         62.47        25.99 o                         
  -8  11   1         24.44         19.61        26.11 o                         
  -7  11   1         29.85         26.55        22.70 o                         
  -6  11   1         56.69         67.71        22.99 o                         
  -5  11   1         25.25         54.98        21.51 o                         
  -4  11   1          0.36          2.43        18.16 o                         
  -3  11   1         76.82        121.76        25.17 o                         
  -2  11   1         90.98         96.84        21.73 o                         
  -1  11   1        108.75        112.52        16.96 o                         
   0  11   1        348.39        320.17        34.73 o                         
   1  11   1         19.57         20.15        13.83 o                         
   2  11   1        111.32        138.46        36.50 o                         
   3  11   1        376.93        418.43        56.30 o                         
   4  11   1         97.43        138.93        34.76 o                         
   5  11   1         46.55         61.75        24.23 o                         
   6  11   1         14.74         28.40        21.82 o                         
   7  11   1         70.55         95.27        28.57 o                         
   8  11   1          6.53        -13.52        35.51 o                         
  -7  12   1         20.13         26.96        25.07 o                         
  -6  12   1         13.88         17.60        22.55 o                         
  -5  12   1          2.68         37.20        21.58 o                         
  -4  12   1          0.99         26.57        21.48 o                         
  -3  12   1         10.00         20.20        20.27 o                         
  -2  12   1        114.41        129.39        25.96 o                         
  -1  12   1        169.53        164.00        25.15 o                         
   0  12   1          0.20         -5.77        16.11 o                         
   1  12   1        350.19        348.25        32.98 o                         
   2  12   1        164.08        198.52        31.05 o                         
   3  12   1          9.00         13.85        21.14 o                         
   4  12   1         13.91          4.94        20.46 o                         
   5  12   1          2.02          5.77        20.14 o                         
   6  12   1         48.15         77.88        26.82 o                         
   7  12   1         19.32         36.99        41.15 o                         
  -6  13   1         23.42         32.02        23.17 o                         
  -5  13   1          3.32          4.61        19.86 o                         
  -4  13   1        123.42        177.31        32.13 o                         
  -3  13   1         30.25         30.09        22.77 o                         
  -2  13   1         35.92         45.31        22.47 o                         
  -1  13   1          5.33         22.64        29.21 o                         
   0  13   1          1.38         35.83        18.93 o                         
   1  13   1          1.37          3.74        17.63 o                         
   2  13   1          0.10        -10.41        17.35 o                         
   3  13   1          0.18         19.71        22.21 o                         
   4  13   1          7.39          3.03        19.65 o                         
   5  13   1         41.92         28.36        39.56 o                         
   6  13   1         37.15         23.05        25.34 o                         
  -5  14   1         71.26         67.67        27.95 o                         
  -4  14   1         10.26        -22.19        28.77 o                         
  -3  14   1          0.05         20.20        29.82 o                         
  -2  14   1        111.96        149.97        39.51 o                         
  -1  14   1         13.57          7.33        20.02 o                         
   0  14   1          2.89         -1.31        20.53 o                         
   1  14   1          3.83         -5.96        20.29 o                         
   2  14   1        178.46        188.14        28.47 o                         
   3  14   1          5.04         31.30        26.36 o                         
   4  14   1         23.27        -20.66        24.75 o                         
   5  14   1          0.00          0.02        23.69 o                         
  -3  15   1          5.78         16.40        35.32 o                         
  -2  15   1          0.20        -12.01        21.64 o                         
  -1  15   1         82.68         33.32        23.17 o                         
   0  15   1         18.93         -6.64        19.56 o                         
   1  15   1        103.26         19.72        22.70 o                         
   2  15   1          0.01         -9.37        19.66 o                         
   3  15   1          0.02         27.84        24.76 o                         
  -9   0   2         25.61         32.63        17.69 o                         
  -8   0   2          7.24         -8.85        20.45 o                         
  -7   0   2      11696.34      12156.04       892.68 o                         
  -6   0   2        327.52        356.61        31.34 o                         
  -5   0   2       2779.28       2479.53       138.50 o                         
  -4   0   2      11937.37      11702.17       672.11 o                         
  -3   0   2      37932.68      38660.75      3350.25 o                         
  -2   0   2      15250.16      14031.20       643.19 o                         
   1   0   2       2895.81       5202.63       362.06 o                         
   2   0   2       4363.94       3987.71       155.21 o                         
   3   0   2        158.03        138.98        18.83 o                         
   4   0   2      31406.47      29591.19      2326.51 o                         
   5   0   2       8779.07       8114.88       396.54 o                         
   6   0   2       5942.55       5678.53       302.46 o                         
   7   0   2        378.61        321.94        58.47 o                         
   8   0   2        943.89        735.28        58.88 o                         
   9   0   2        102.01        150.66        36.20 o                         
  10   0   2       1733.90       1857.75       175.05 o                         
 -10   1   2       1220.66       1018.60       138.31 o                         
  -9   1   2         26.14         24.32        14.92 o                         
  -8   1   2       4422.15       4321.86       161.76 o                         
  -7   1   2       3204.50       3160.60        98.97 o                         
  -6   1   2       2622.40       2608.24        76.44 o                         
  -5   1   2         28.41         33.49         8.27 o                         
  -4   1   2      29819.79      29677.54      1798.32 o                         
  -3   1   2      30774.19      31691.23      1793.36 o                         
  -2   1   2      15134.23      17320.63       806.42 o                         
  -1   1   2      20769.73      21487.61       686.52 o                         
   1   1   2      19700.46      18484.18       554.75 o                         
   2   1   2      13679.62      13930.99       470.38 o                         
   3   1   2      21373.44      21315.99       860.93 o                         
   4   1   2       2082.82       2289.08       118.48 o                         
   5   1   2       5253.28       5151.29       161.63 o                         
   6   1   2         33.54         53.00        10.32 o                         
   7   1   2       4867.24       4595.61       155.03 o                         
   8   1   2        761.28        728.31        78.57 o                         
   9   1   2          4.51         16.11        16.62 o                         
  10   1   2        122.34        115.20        28.52 o                         
 -10   2   2         22.01         52.02        53.51 o                         
  -9   2   2         22.37         25.55        13.04 o                         
  -8   2   2        144.20        145.23        21.21 o                         
  -7   2   2       4172.08       4176.40       151.17 o                         
  -6   2   2       1172.50       1056.36        36.38 o                         
  -5   2   2       1104.29       1114.94        32.77 o                         
  -4   2   2      11711.24      11707.55       449.45 o                         
  -3   2   2       3958.81       3336.90        81.45 o                         
  -2   2   2      75697.49      79303.21      5938.10 o                         
  -1   2   2         81.27         83.63         6.64 o                         
   0   2   2      24127.20      25276.21       881.39 o                         
   1   2   2       2444.11       3001.46       115.91 o                         
   2   2   2        376.06        250.73        16.81 o                         
   3   2   2         27.68         44.61         6.07 o                         
   4   2   2      20430.70      19413.64       912.05 o                         
   5   2   2        407.53        340.98        26.90 o                         
   6   2   2       2997.10       2828.74        95.08 o                         
   7   2   2        345.40        350.27        27.61 o                         
   8   2   2       3403.84       3395.08       212.09 o                         
   9   2   2        616.56        580.27       116.18 o                         
  10   2   2       2808.83       2889.65       241.67 o                         
  -9   3   2        206.84        253.66        43.60 o                         
  -8   3   2       4461.77       5052.56       268.23 o                         
  -7   3   2       1842.72       1748.29        64.74 o                         
  -6   3   2       3202.09       3228.71       124.19 o                         
  -5   3   2        344.12        323.37        16.15 o                         
  -4   3   2       1926.84       1657.08        44.74 o                         
  -3   3   2       8268.43       7345.78       218.20 o                         
  -2   3   2      22407.99      22719.26      1020.40 o                         
  -1   3   2        941.25       1220.97        54.17 o                         
   0   3   2        723.74        634.98        32.93 o                         
   1   3   2       9797.46       9057.40       336.56 o                         
   2   3   2       8788.64       8681.36       291.57 o                         
   3   3   2      10974.93      10933.87       401.73 o                         
   4   3   2          8.36          0.26         4.52 o                         
   5   3   2       2598.91       2414.29       112.35 o                         
   6   3   2        797.97        767.50        55.90 o                         
   7   3   2       6968.96       7330.22       306.39 o                         
   8   3   2        525.83        603.95        69.23 o                         
   9   3   2        293.09        362.51        62.50 o                         
  10   3   2        211.95        188.87        39.73 o                         
 -10   4   2        522.30        329.67        86.43 o                         
  -9   4   2         29.00          6.62        14.31 o                         
  -8   4   2       1354.10       1339.22       113.46 o                         
  -7   4   2       3487.99       3606.74       136.38 o                         
  -6   4   2       4467.18       4760.87       183.19 o                         
  -5   4   2        800.78        790.85        31.03 o                         
  -4   4   2       5870.28       5525.22       193.84 o                         
  -3   4   2       2773.36       2258.98        65.03 o                         
  -2   4   2       7510.11       7173.22       211.50 o                         
  -1   4   2       5680.29       5208.84       153.42 o                         
   0   4   2      28050.24      29249.57      1605.65 o                         
   1   4   2       2554.20       2875.37       102.44 o                         
   2   4   2       4041.32       4015.66       128.76 o                         
   3   4   2       2899.19       3208.05       151.17 o                         
   4   4   2      24950.09      25191.27      1479.05 o                         
   5   4   2       1357.43       1309.23        47.59 o                         
   6   4   2       2468.29       2629.81        95.07 o                         
   7   4   2         29.50         39.81        15.46 o                         
   8   4   2       4039.77       4183.75       218.28 o                         
   9   4   2        121.29        164.68        35.87 o                         
  10   4   2       1110.75       1243.83       208.22 o                         
  11   4   2        395.50        263.43        96.93 o                         
  -9   5   2        112.59        113.96        66.09 o                         
  -8   5   2        679.23        796.70        61.31 o                         
  -7   5   2       2567.19       2872.48       113.16 o                         
  -6   5   2       1353.33       1582.55        63.00 o                         
  -5   5   2         18.10         36.57        13.03 o                         
  -4   5   2       1964.45       1756.24        59.48 o                         
  -3   5   2       2093.27       1734.96       108.28 o                         
  -2   5   2        662.83        742.14        29.75 o                         
  -1   5   2       1546.04       1754.23       151.49 o                         
   0   5   2       1485.82       1467.77        41.66 o                         
   1   5   2      13891.96      13336.55       537.92 o                         
   2   5   2       2191.13       2061.77        56.31 o                         
   3   5   2      17315.54      18316.58       949.12 o                         
   4   5   2        479.23        481.86        36.89 o                         
   5   5   2        231.47        222.68        19.48 o                         
   6   5   2        382.76        336.76        29.51 o                         
   7   5   2       6561.94       6941.19       299.60 o                         
   8   5   2       1372.03       1497.57       185.23 o                         
   9   5   2         67.11         83.08        26.04 o                         
  10   5   2        261.42        262.82        38.90 o                         
  -9   6   2          1.44        -35.05        35.05 o                         
  -8   6   2         65.94         96.01        21.24 o                         
  -7   6   2       6689.60       7450.75       438.43 o                         
  -6   6   2       2568.57       2969.36       115.34 o                         
  -5   6   2       1648.70       1546.81        74.76 o                         
  -4   6   2       5980.50       6059.61       229.58 o                         
  -3   6   2       3303.68       3200.66       165.69 o                         
  -2   6   2       6973.69       6992.62       236.21 o                         
  -1   6   2      14811.82      16159.44       781.69 o                         
   0   6   2      20113.48      20736.39      1104.16 o                         
   1   6   2       7911.20       9001.96       327.70 o                         
   2   6   2         18.13          8.42         6.22 o                         
   3   6   2       3061.20       3168.56       110.02 o                         
   4   6   2      10993.21      11379.97       522.93 o                         
   5   6   2         41.09         52.40        14.68 o                         
   6   6   2       1054.56       1247.45        93.18 o                         
   7   6   2        109.39        166.80        33.42 o                         
   8   6   2       4826.32       5287.16       287.85 o                         
   9   6   2        209.63        221.10        90.22 o                         
  10   6   2        707.34        894.24       213.90 o                         
  -9   7   2         11.21         20.00        26.76 o                         
  -8   7   2       1536.77       1853.68       118.16 o                         
  -7   7   2        713.75        757.35        48.20 o                         
  -6   7   2       1508.85       1583.32        70.00 o                         
  -5   7   2        150.32        172.20        19.60 o                         
  -4   7   2       6076.94       6377.24       278.61 o                         
  -3   7   2       5852.92       5831.11       196.02 o                         
  -2   7   2          7.01          1.53         8.16 o                         
  -1   7   2       4636.66       4569.38       145.08 o                         
   0   7   2       3442.65       3427.96       104.72 o                         
   1   7   2        354.91        228.72        15.13 o                         
   2   7   2       2913.73       3023.22       105.28 o                         
   3   7   2      14224.52      14763.35       738.71 o                         
   4   7   2       1753.09       1822.02        78.13 o                         
   5   7   2        773.70        786.47        90.18 o                         
   6   7   2       1515.39       1473.18        68.14 o                         
   7   7   2       4026.81       4306.07       190.94 o                         
   8   7   2        964.83       1042.36        82.26 o                         
   9   7   2         44.82         40.39        25.39 o                         
  10   7   2         91.76         33.17        36.41 o                         
  -9   8   2          0.22         41.45        24.77 o                         
  -8   8   2         94.34        107.26        23.84 o                         
  -7   8   2       3733.88       4134.23       235.97 o                         
  -6   8   2        734.66        767.34        42.20 o                         
  -5   8   2        420.13        442.41        29.60 o                         
  -4   8   2       1702.68       1608.02        65.08 o                         
  -3   8   2       5283.20       4885.88       242.00 o                         
  -2   8   2       1470.33       1526.13        69.36 o                         
  -1   8   2       1259.26       1203.68        41.96 o                         
   0   8   2       9470.67       9476.76       372.45 o                         
   1   8   2        156.14        118.59        24.99 o                         
   2   8   2         62.50         56.85        11.56 o                         
   3   8   2        183.52        216.72        21.67 o                         
   4   8   2      21087.93      23565.05      1472.10 o                         
   5   8   2        139.31        134.08        21.87 o                         
   6   8   2        774.70        780.39        45.34 o                         
   7   8   2          0.29         41.98        19.18 o                         
   8   8   2        863.74       1044.74        87.87 o                         
   9   8   2         88.18         71.60        30.41 o                         
  -9   9   2         17.06         28.53        29.00 o                         
  -8   9   2       1445.50       1614.96       130.23 o                         
  -7   9   2        647.80        631.41        48.05 o                         
  -6   9   2        261.19        309.43        32.39 o                         
  -5   9   2          4.36         17.27        26.42 o                         
  -4   9   2       4466.15       4802.66       222.10 o                         
  -3   9   2       4367.95       4716.38       191.13 o                         
  -2   9   2         53.11         57.71        12.69 o                         
  -1   9   2       3326.85       3288.30       111.02 o                         
   0   9   2       2073.77       2140.31        81.27 o                         
   1   9   2       7471.91       7880.56       304.46 o                         
   2   9   2        142.68        143.70        16.78 o                         
   3   9   2       2307.49       2391.31        99.11 o                         
   4   9   2        416.77        417.82        33.41 o                         
   5   9   2       1240.93       1280.04        62.70 o                         
   6   9   2        104.92        158.68        23.65 o                         
   7   9   2       2241.16       2411.23       137.29 o                         
   8   9   2        553.99        592.33        64.91 o                         
   9   9   2         30.53        163.19       101.01 o                         
  -8  10   2          4.96         -3.78        22.11 o                         
  -7  10   2       1478.92       1756.50       250.43 o                         
  -6  10   2        331.61        389.15        37.09 o                         
  -5  10   2        752.26        765.74        52.03 o                         
  -4  10   2       1685.76       1840.56        90.30 o                         
  -3  10   2       3450.74       3448.78       159.46 o                         
  -2  10   2        937.13        727.47        53.40 o                         
  -1  10   2        361.14        334.23        23.53 o                         
   0  10   2       6636.30       6815.84       267.52 o                         
   1  10   2        416.06        407.62        26.74 o                         
   2  10   2         48.10         66.86        17.87 o                         
   3  10   2        795.58        866.24        50.37 o                         
   4  10   2       3853.16       4381.14       197.39 o                         
   5  10   2        292.80        337.22        31.90 o                         
   6  10   2       1235.56       1216.66        74.67 o                         
   7  10   2          9.31         29.63        22.25 o                         
   8  10   2        660.45        570.03        58.33 o                         
  -8  11   2        592.35        683.13        78.93 o                         
  -7  11   2        348.85        408.05        43.46 o                         
  -6  11   2        865.59        894.81        62.15 o                         
  -5  11   2         49.42         45.20        20.93 o                         
  -4  11   2       3417.48       3798.88       187.80 o                         
  -3  11   2       3157.80       3378.79       163.69 o                         
  -2  11   2        158.79        142.72        24.54 o                         
  -1  11   2        691.19        679.38        54.06 o                         
   0  11   2       1263.56       1334.87        57.96 o                         
   1  11   2       1700.88       1599.82        69.32 o                         
   2  11   2        516.03        456.46        35.46 o                         
   3  11   2       2717.53       3001.86       136.11 o                         
   4  11   2        277.14        353.75        34.77 o                         
   5  11   2        343.23        323.92        38.78 o                         
   6  11   2          9.21         -3.18        21.85 o                         
   7  11   2       2148.16       2012.08       184.74 o                         
   8  11   2         32.21         29.35        22.92 o                         
  -7  12   2       1831.42       1631.71       100.14 o                         
  -6  12   2        345.94        319.81        38.54 o                         
  -5  12   2         38.44         31.58        21.57 o                         
  -4  12   2       1492.55       1603.60       109.74 o                         
  -3  12   2        949.22       1025.28       105.82 o                         
  -2  12   2        545.65        491.55        40.40 o                         
  -1  12   2        645.44        666.10        47.95 o                         
   0  12   2       3472.34       3520.93       186.86 o                         
   1  12   2        163.11        180.34        25.39 o                         
   2  12   2        308.83        396.85        36.42 o                         
   3  12   2        304.78        355.64        35.13 o                         
   4  12   2       3648.00       4182.41       203.74 o                         
   5  12   2         24.33         43.57        24.40 o                         
   6  12   2        685.54        640.51       118.92 o                         
   7  12   2          0.97         12.56        23.69 o                         
  -6  13   2        257.68        214.22        33.14 o                         
  -5  13   2        228.33        166.34        32.34 o                         
  -4  13   2       2186.15       2350.20       239.68 o                         
  -3  13   2       1305.55       1478.63        88.12 o                         
  -2  13   2         90.68        102.28        28.20 o                         
  -1  13   2        599.15        579.30        47.55 o                         
   0  13   2        913.64        855.51        56.47 o                         
   1  13   2       1707.41       1708.49        88.79 o                         
   2  13   2         59.45         86.39        26.99 o                         
   3  13   2       1857.03       1837.55        95.61 o                         
   4  13   2          4.01          7.68        24.99 o                         
   5  13   2         96.98         58.53        25.08 o                         
   6  13   2          6.81         40.35        25.59 o                         
  -5  14   2        259.01        201.12        34.27 o                         
  -4  14   2        508.81        410.65        57.54 o                         
  -3  14   2        882.96        767.71        80.72 o                         
  -2  14   2        118.21        114.28        26.78 o                         
  -1  14   2        213.61        172.10        31.09 o                         
   0  14   2       2036.51       1873.78       124.17 o                         
   1  14   2        198.90        163.43        44.43 o                         
   2  14   2         63.14         73.48        33.70 o                         
   3  14   2        190.88        238.01        33.34 o                         
   4  14   2       2211.79       1794.92       117.49 o                         
  -3  15   2        492.65        393.59        47.77 o                         
  -2  15   2         50.23         38.70        23.78 o                         
  -1  15   2        412.56        278.42        55.51 o                         
   0  15   2        371.89        273.89        82.67 o                         
   1  15   2        958.60        742.80        58.31 o                         
   2  15   2        253.55        183.75        31.06 o                         
 -10   1   3          2.31        -18.21        43.24 o                         
  -9   1   3         27.30         23.36        15.43 o                         
  -8   1   3          1.36         -2.55         9.23 o                         
  -7   1   3          2.75         23.30         9.79 o                         
  -6   1   3        133.45        143.17        11.43 o                         
  -5   1   3        138.41        147.25        10.75 o                         
  -4   1   3         59.68        127.98        11.26 o                         
  -3   1   3       1007.15        980.17        27.72 o                         
  -2   1   3      11762.69      12663.44       426.63 o                         
  -1   1   3          4.86          5.73         2.83 o                         
   0   1   3      11816.51      12485.01       395.37 o                         
   1   1   3        336.38        323.32         7.82 o                         
   2   1   3        961.77        695.57        27.95 o                         
   3   1   3        126.70        128.23        10.15 o                         
   4   1   3         53.49         35.54         8.98 o                         
   5   1   3        241.92        284.83        15.37 o                         
   6   1   3         37.06         42.73         9.94 o                         
   7   1   3        370.88        370.45        22.46 o                         
   8   1   3        193.87        227.20        41.14 o                         
   9   1   3        185.22        187.44        30.40 o                         
  10   1   3         26.90         24.40        52.62 o                         
  11   1   3          1.49        -44.93        44.93 o                         
 -10   2   3        236.37        101.30        61.88 o                         
  -9   2   3          1.26        -19.72        19.72 o                         
  -8   2   3          2.43         12.18        10.75 o                         
  -7   2   3        144.75        186.90        14.99 o                         
  -6   2   3        508.48        551.34        24.79 o                         
  -5   2   3         32.46         32.14         8.03 o                         
  -4   2   3        769.43        854.02        28.40 o                         
  -3   2   3       5394.52       5377.57       193.81 o                         
  -2   2   3      15037.57      16308.48       708.08 o                         
  -1   2   3        122.10        108.92         6.50 o                         
   0   2   3        423.48        500.03        13.72 o                         
   1   2   3       4753.59       5372.29       233.18 o                         
   2   2   3        163.98        211.82         8.84 o                         
   3   2   3       1848.66       1830.89        63.45 o                         
   4   2   3        815.51        783.88        25.67 o                         
   5   2   3         72.21         92.54        11.22 o                         
   6   2   3        140.76        158.36        13.06 o                         
   7   2   3        195.12        192.12        19.33 o                         
   8   2   3        153.20        174.50        25.83 o                         
   9   2   3         32.09         50.40        20.57 o                         
  10   2   3        114.77        129.94        25.18 o                         
  11   2   3         71.70         71.62        45.14 o                         
  -9   3   3         75.84         95.25        22.31 o                         
  -8   3   3         80.82         82.11        16.21 o                         
  -7   3   3          0.20          8.93         9.08 o                         
  -6   3   3        797.98        804.31        32.46 o                         
  -5   3   3        415.86        441.00        20.60 o                         
  -4   3   3       3975.97       4365.11       126.99 o                         
  -3   3   3       3594.36       3958.62       101.58 o                         
  -2   3   3      13610.06      14488.97       540.80 o                         
  -1   3   3        244.94        267.42        10.75 o                         
   0   3   3        810.01        759.49        53.31 o                         
   1   3   3          1.75          3.74         5.06 o                         
   2   3   3        121.05         99.76        15.13 o                         
   3   3   3       4099.96       3920.58       174.44 o                         
   4   3   3          2.24         11.45         5.78 o                         
   5   3   3        306.09        307.84        19.11 o                         
   6   3   3          4.60         16.15         8.86 o                         
   7   3   3         10.21         43.38        16.96 o                         
   8   3   3          8.36          3.16        13.96 o                         
   9   3   3         15.83          6.20        15.49 o                         
  10   3   3         36.41         27.28        20.93 o                         
  11   3   3         17.44          5.03        28.62 o                         
 -10   4   3        385.37        217.22        55.81 o                         
  -9   4   3         92.39        110.73        23.49 o                         
  -8   4   3        246.16        231.92        23.57 o                         
  -7   4   3        276.69        266.73        27.69 o                         
  -6   4   3         20.98         35.88        14.25 o                         
  -5   4   3       1323.11       1434.00        51.83 o                         
  -4   4   3       1888.84       1938.52        52.42 o                         
  -3   4   3       1320.54       1417.66        70.83 o                         
  -2   4   3        231.17        197.80        10.03 o                         
  -1   4   3          5.67         16.48        10.91 o                         
   0   4   3       1703.20       1489.98        41.07 o                         
   1   4   3       2708.23       2644.69        72.67 o                         
   2   4   3         31.66         34.21         5.81 o                         
   3   4   3        188.93        262.83        16.91 o                         
   4   4   3       1233.71       1164.94        58.08 o                         
   5   4   3        108.20        135.36        15.42 o                         
   6   4   3         20.82         45.99        22.06 o                         
   7   4   3        171.64        206.10        23.16 o                         
   8   4   3        216.32        204.53        24.86 o                         
   9   4   3          0.66          0.01        28.98 o                         
  10   4   3          3.46          5.75        20.82 o                         
 -10   5   3         14.24         59.18        46.69 o                         
  -9   5   3         36.28         21.79        19.99 o                         
  -8   5   3         14.84         10.25        14.63 o                         
  -7   5   3         13.03          9.85        13.58 o                         
  -6   5   3        664.38        689.79        35.29 o                         
  -5   5   3        155.72        185.57        16.69 o                         
  -4   5   3        402.94        438.17        19.16 o                         
  -3   5   3        110.86        153.09         8.49 o                         
  -2   5   3          0.09          0.73         7.28 o                         
  -1   5   3       1775.92       1958.34        64.81 o                         
   0   5   3        385.58        382.44        18.14 o                         
   1   5   3         97.10         96.39        10.48 o                         
   2   5   3          0.20          1.58         4.83 o                         
   3   5   3         13.27         65.47        16.78 o                         
   4   5   3          0.04         42.25        15.22 o                         
   5   5   3        161.32        231.60        25.31 o                         
   6   5   3         99.36         84.63        17.54 o                         
   7   5   3         62.69         56.58        16.84 o                         
   8   5   3         71.74         80.25        23.09 o                         
   9   5   3          0.87          2.94        25.72 o                         
  10   5   3          6.82         26.62        23.61 o                         
 -10   6   3         46.70         61.29        38.26 o                         
  -9   6   3          0.16        -14.79        21.40 o                         
  -8   6   3          6.45         10.51        14.06 o                         
  -7   6   3        283.61        339.43        28.93 o                         
  -6   6   3        785.00        761.68        37.75 o                         
  -5   6   3         64.23        103.38        15.69 o                         
  -4   6   3        325.53        365.83        27.61 o                         
  -3   6   3         20.37         20.52         5.81 o                         
  -2   6   3        388.10        382.27        21.89 o                         
  -1   6   3       3746.70       4145.47       127.35 o                         
   0   6   3         65.91        126.08        17.11 o                         
   1   6   3         13.09         44.41         9.68 o                         
   2   6   3          0.55         22.66         7.91 o                         
   3   6   3        170.08        187.09        17.88 o                         
   4   6   3         99.07        118.45        22.15 o                         
   5   6   3         11.88         20.39        13.88 o                         
   6   6   3         23.22          8.05        13.88 o                         
   7   6   3          1.04         13.81        15.79 o                         
   8   6   3         35.06         41.29        21.97 o                         
   9   6   3          0.53          7.71        18.67 o                         
  10   6   3          1.33        -15.33        21.88 o                         
 -10   7   3         32.41         -6.64        43.21 o                         
  -9   7   3         10.94          3.48        21.66 o                         
  -8   7   3        550.05        539.27        40.74 o                         
  -7   7   3         47.97         69.85        20.00 o                         
  -6   7   3        265.13        250.21        24.16 o                         
  -5   7   3          0.86        -13.15        13.15 o                         
  -4   7   3          4.82         14.78        12.72 o                         
  -3   7   3         54.25         75.45        15.63 o                         
  -2   7   3        277.64        337.75        19.17 o                         
  -1   7   3        758.45        865.55        62.81 o                         
   0   7   3        258.44        295.33        17.96 o                         
   1   7   3       1560.38       1511.32        46.85 o                         
   2   7   3         33.64         29.99        12.02 o                         
   3   7   3        330.66        346.22        24.94 o                         
   4   7   3        215.61        233.13        23.82 o                         
   5   7   3         12.78         30.35        15.50 o                         
   6   7   3        193.87        255.25        28.87 o                         
   7   7   3        253.22        291.13        38.13 o                         
   8   7   3        164.91        115.76        36.13 o                         
   9   7   3         12.15        -23.75        23.75 o                         
  10   7   3        104.35         60.74        39.60 o                         
  -9   8   3          4.20         58.26        34.50 o                         
  -8   8   3          0.93          8.47        17.03 o                         
  -7   8   3        302.32        316.94        32.03 o                         
  -6   8   3          0.36          5.30        12.87 o                         
  -5   8   3          3.29        -10.06        14.04 o                         
  -4   8   3        207.62        217.04        43.19 o                         
  -3   8   3         81.60         98.03        16.69 o                         
  -2   8   3        235.35        212.74        18.00 o                         
  -1   8   3       1046.50        992.04        52.07 o                         
   0   8   3        231.71        226.24        25.07 o                         
   1   8   3         19.19         22.00        21.62 o                         
   2   8   3         93.68        137.28        17.55 o                         
   3   8   3        248.69        272.95        25.98 o                         
   4   8   3        929.37        932.15        51.62 o                         
   5   8   3         57.46         98.90        21.16 o                         
   6   8   3        282.37        266.95        28.10 o                         
   7   8   3         18.44         50.65        22.04 o                         
   8   8   3        342.54        408.70        88.71 o                         
   9   8   3        164.55        169.43        34.47 o                         
  -9   9   3         30.40          3.73        27.62 o                         
  -8   9   3         37.59         44.28        30.94 o                         
  -7   9   3         38.99         27.53        19.66 o                         
  -6   9   3        247.39        285.89        33.18 o                         
  -5   9   3        107.52         96.43        22.07 o                         
  -4   9   3          9.81         44.17        18.48 o                         
  -3   9   3        191.91        247.11        23.65 o                         
  -2   9   3          2.50        -13.61        13.61 o                         
  -1   9   3        759.59        730.52        36.53 o                         
   0   9   3         94.00        115.35        15.72 o                         
   1   9   3        327.41        342.65        25.29 o                         
   2   9   3       1017.24       1095.45        51.49 o                         
   3   9   3        470.21        451.60        35.98 o                         
   4   9   3       1253.90       1151.04        59.31 o                         
   5   9   3          2.32         -3.15        16.59 o                         
   6   9   3         10.49          9.97        16.69 o                         
   7   9   3         28.62         47.47        23.34 o                         
   8   9   3         28.86         38.71        25.02 o                         
   9   9   3          4.07         23.52        25.01 o                         
  -8  10   3         24.07         58.31        37.18 o                         
  -7  10   3          3.66         26.45        21.01 o                         
  -6  10   3         44.49         72.04        23.06 o                         
  -5  10   3        101.19         68.08        20.73 o                         
  -4  10   3        176.88        218.81        48.91 o                         
  -3  10   3         43.78         75.18        18.73 o                         
  -2  10   3         27.04         19.27        12.07 o                         
  -1  10   3         51.49         69.45        14.81 o                         
   0  10   3         64.53         39.73        20.42 o                         
   1  10   3        108.73        123.46        21.69 o                         
   2  10   3       1306.63       1330.02       147.73 o                         
   3  10   3         49.95         55.96        19.13 o                         
   4  10   3         11.31         30.20        20.21 o                         
   5  10   3        151.15        219.58        29.18 o                         
   6  10   3          0.55          5.19        17.34 o                         
   7  10   3          0.62         -8.99        21.02 o                         
   8  10   3          0.30          2.00        22.99 o                         
  -8  11   3         66.27         86.46        35.42 o                         
  -7  11   3         99.83         65.62        23.63 o                         
  -6  11   3         10.84         16.93        20.74 o                         
  -5  11   3         98.67        115.52        25.53 o                         
  -4  11   3         32.37         14.94        20.20 o                         
  -3  11   3          1.30          0.95        16.86 o                         
  -2  11   3         32.30         39.25        21.50 o                         
  -1  11   3        267.74        238.60        37.67 o                         
   0  11   3        104.75        115.63        19.22 o                         
   1  11   3         53.01         56.77        16.51 o                         
   2  11   3         78.23        100.91        21.55 o                         
   3  11   3        145.86        245.52        58.09 o                         
   4  11   3          0.09         30.64        20.03 o                         
   5  11   3         18.60         41.66        22.01 o                         
   6  11   3          0.24        -16.52        20.29 o                         
   7  11   3          4.18          9.53        33.36 o                         
  -7  12   3         44.07         25.44        21.94 o                         
  -6  12   3          6.18         26.52        22.91 o                         
  -5  12   3        126.49        147.20        31.36 o                         
  -4  12   3        144.91        161.95        31.43 o                         
  -3  12   3          2.40         37.37        20.29 o                         
  -2  12   3        209.23        237.01        41.05 o                         
  -1  12   3         67.60         80.25        18.28 o                         
   0  12   3         95.05        135.56        22.94 o                         
   1  12   3         13.80         13.27        17.91 o                         
   2  12   3        109.22        129.82        23.82 o                         
   3  12   3         32.77         58.78        26.32 o                         
   4  12   3         54.75         93.99        26.39 o                         
   5  12   3         29.32         -3.02        19.49 o                         
   6  12   3         50.23         17.55        24.61 o                         
   7  12   3        240.92        253.06        43.43 o                         
  -6  13   3        189.29        163.95        47.87 o                         
  -5  13   3         66.19         80.03        33.31 o                         
  -4  13   3          2.26         20.90        31.03 o                         
  -3  13   3         87.66        130.90        26.97 o                         
  -2  13   3         96.63         46.94        22.52 o                         
  -1  13   3          8.33          6.63        17.85 o                         
   0  13   3         48.50         67.94        24.06 o                         
   1  13   3         27.20         26.19        20.17 o                         
   2  13   3          0.72         19.96        19.61 o                         
   3  13   3         47.87         56.46        24.22 o                         
   4  13   3         49.51         35.09        24.26 o                         
   5  13   3         37.06         46.04        25.09 o                         
   6  13   3          7.58         26.24        27.21 o                         
  -5  14   3         55.35         66.24        41.22 o                         
  -4  14   3         32.21         42.62        24.47 o                         
  -3  14   3          0.29          8.03        21.69 o                         
  -2  14   3          0.45          6.70        21.37 o                         
  -1  14   3          0.83        -11.39        18.35 o                         
   0  14   3          2.36         13.98        22.10 o                         
   1  14   3         14.97         17.31        19.69 o                         
   2  14   3        228.20        177.28        41.81 o                         
   3  14   3         25.25         -2.16        18.58 o                         
   4  14   3         37.50         19.19        24.48 o                         
  -3  15   3          0.35        -22.62        22.62 o                         
  -2  15   3          3.92        -23.12        23.12 o                         
  -1  15   3         36.68        -10.72        21.75 o                         
   0  15   3         90.99         60.40        25.79 o                         
   1  15   3         78.02         25.26        23.57 o                         
   2  15   3         93.96         52.66        24.49 o                         
 -10   0   4        419.56        243.32        65.19 o                         
  -9   0   4         35.61         51.33        25.71 o                         
  -8   0   4       2496.49       2271.32       339.40 o                         
  -7   0   4      11010.75      11710.06       849.85 o                         
  -6   0   4        384.72        384.38        22.05 o                         
  -5   0   4       4118.10       3955.63       157.03 o                         
  -4   0   4       1376.80       1187.68        42.72 o                         
  -3   0   4      74589.70      69576.68      6927.93 o                         
  -2   0   4       6552.11       5830.82       195.55 o                         
  -1   0   4       4622.51       5035.50       144.94 o                         
   0   0   4        551.30       1061.51        47.32 o                         
   1   0   4      46908.75      48737.98      4027.69 o                         
   2   0   4      19867.42      16866.52       856.50 o                         
   3   0   4      11305.83      10331.50       443.38 o                         
   4   0   4       5309.04       4040.95       140.42 o                         
   5   0   4       3333.42       3473.27       298.02 o                         
   6   0   4          2.84          8.44        15.69 o                         
   7   0   4       5448.71       5166.46       250.97 o                         
   8   0   4       3284.71       3188.46       301.32 o                         
   9   0   4        132.36        173.66        32.77 o                         
  10   0   4       1680.39       1892.36       191.65 o                         
  11   0   4         40.63         13.03        32.95 o                         
 -10   1   4       2649.88       2204.64       173.36 o                         
  -9   1   4         64.69         49.05        22.48 o                         
  -8   1   4       4878.58       4977.81       173.20 o                         
  -7   1   4        319.84        300.67        17.03 o                         
  -6   1   4       4243.56       4277.29       130.98 o                         
  -5   1   4        156.69        207.77        12.21 o                         
  -4   1   4      26229.58      26755.21      1557.37 o                         
  -3   1   4        810.06        694.33        17.87 o                         
  -2   1   4      23294.52      22459.12       925.21 o                         
  -1   1   4      15736.48      16657.90       558.60 o                         
   0   1   4      23585.47      25660.33       894.88 o                         
   1   1   4       2701.15       2026.45        52.78 o                         
   2   1   4       4022.34       3961.99        92.07 o                         
   3   1   4       5022.60       4018.00       138.29 o                         
   4   1   4        462.66        410.13        14.99 o                         
   5   1   4        552.00        388.34        16.30 o                         
   6   1   4       2587.27       2504.24        87.95 o                         
   7   1   4       4992.05       4272.50       233.18 o                         
   8   1   4         41.84         59.69        20.12 o                         
   9   1   4        131.03        158.18        27.82 o                         
  10   1   4         46.90         64.73        29.05 o                         
  11   1   4       1585.85       1732.18       127.53 o                         
 -10   2   4        391.75        292.95        72.97 o                         
  -9   2   4         32.06         20.63        27.88 o                         
  -8   2   4        330.49        348.49        27.11 o                         
  -7   2   4       5040.28       4972.76       169.40 o                         
  -6   2   4         30.08         43.65         9.94 o                         
  -5   2   4       1021.04       1035.51        31.11 o                         
  -4   2   4        449.54        499.39        20.36 o                         
  -3   2   4      32625.74      30142.79      1534.27 o                         
  -2   2   4       2928.78       3107.91       191.46 o                         
  -1   2   4      12028.41      11402.32       335.84 o                         
   0   2   4       2698.73       2672.59        57.26 o                         
   1   2   4       8676.20       8391.83       235.24 o                         
   2   2   4       2740.12       2592.93        59.47 o                         
   3   2   4      18779.11      17764.34       676.19 o                         
   4   2   4      18125.32      16226.43       924.41 o                         
   5   2   4        647.10        615.53        23.57 o                         
   6   2   4       2247.04       2256.39        69.54 o                         
   7   2   4        947.74        807.72        31.68 o                         
   8   2   4       1943.90       2079.84       178.89 o                         
   9   2   4         39.82         70.17        24.77 o                         
  10   2   4        805.14        837.76       137.99 o                         
  11   2   4         10.43         87.31        27.72 o                         
  -9   3   4        961.01        990.61       115.76 o                         
  -8   3   4       2014.42       2265.25        85.91 o                         
  -7   3   4        152.40        163.59        13.77 o                         
  -6   3   4       8353.60       8482.20       311.55 o                         
  -5   3   4       2579.99       2721.60        77.13 o                         
  -4   3   4       1382.29        867.18        39.83 o                         
  -3   3   4       7760.70       7982.17       247.29 o                         
  -2   3   4       1524.41       1446.63        34.04 o                         
  -1   3   4         43.94         89.54         9.21 o                         
   0   3   4      61200.13      64694.44      5103.63 o                         
   1   3   4       5245.14       5057.44       147.29 o                         
   2   3   4        215.01        137.60        12.27 o                         
   3   3   4      10584.20       9785.87       339.03 o                         
   4   3   4       6766.92       6632.09       218.26 o                         
   5   3   4       3535.79       3144.12       128.11 o                         
   6   3   4        626.09        619.07        28.34 o                         
   7   3   4       4942.17       4794.60       185.72 o                         
   8   3   4          9.47         26.83        34.37 o                         
   9   3   4         51.86         95.91        36.67 o                         
  10   3   4        137.02        180.47        29.81 o                         
  11   3   4       1008.69       1201.73       130.93 o                         
 -10   4   4         32.28          3.71        34.18 o                         
  -9   4   4        238.28        233.52        29.29 o                         
  -8   4   4         65.73         75.70        16.26 o                         
  -7   4   4       3350.76       3629.40       134.47 o                         
  -6   4   4       1346.00       1450.42        52.71 o                         
  -5   4   4       1581.84       1693.27        56.82 o                         
  -4   4   4       7005.98       7636.99       260.37 o                         
  -3   4   4      16747.24      16126.06       648.00 o                         
  -2   4   4       2162.63       2145.33        57.11 o                         
  -1   4   4        173.90        312.34        14.15 o                         
   0   4   4      25887.67      27018.33      1437.43 o                         
   1   4   4       2540.95       2586.75        79.86 o                         
   2   4   4        106.31         90.60        12.53 o                         
   3   4   4       5999.68       5959.34       187.07 o                         
   4   4   4      13535.48      11265.51       827.32 o                         
   5   4   4         22.99         29.23         9.19 o                         
   6   4   4        698.80        701.26        33.83 o                         
   7   4   4       1538.26       1524.59        87.57 o                         
   8   4   4       4065.95       4366.37       229.10 o                         
   9   4   4        333.62        376.31        39.85 o                         
  10   4   4       1571.34       1848.51       198.49 o                         
 -10   5   4       2649.77       2393.98       243.72 o                         
  -9   5   4        124.75        132.76        27.38 o                         
  -8   5   4       2012.02       2192.25       139.34 o                         
  -7   5   4        699.03        753.18        51.78 o                         
  -6   5   4       3259.03       3519.85       130.60 o                         
  -5   5   4       1618.40       1594.36        62.91 o                         
  -4   5   4      22929.85      22925.48      1155.92 o                         
  -3   5   4        611.84        414.50        28.60 o                         
  -2   5   4        234.37        237.02        43.33 o                         
  -1   5   4       9142.45      10657.91       400.88 o                         
   0   5   4      25694.39      27784.09      1506.90 o                         
   1   5   4       1986.58       1542.49        43.18 o                         
   2   5   4         76.11         46.77         9.58 o                         
   3   5   4       2351.17       2207.96        73.14 o                         
   4   5   4       2260.19       2167.38       104.57 o                         
   5   5   4       3321.44       3385.03       123.59 o                         
   6   5   4         42.88         66.19        15.82 o                         
   7   5   4       3672.09       3790.81       172.53 o                         
   8   5   4         19.77         44.89        18.16 o                         
   9   5   4         79.37         85.52        25.99 o                         
  10   5   4         13.35         26.69        22.70 o                         
 -10   6   4        127.39         47.34        46.71 o                         
  -9   6   4        136.29        108.81        32.17 o                         
  -8   6   4        424.57        468.23        33.92 o                         
  -7   6   4       1720.63       2097.23        85.91 o                         
  -6   6   4        125.98        153.04        25.88 o                         
  -5   6   4        364.67        365.36        23.97 o                         
  -4   6   4          2.61          4.37         4.90 o                         
  -3   6   4      13941.99      14048.26       599.86 o                         
  -2   6   4       1273.45       1104.44        35.02 o                         
  -1   6   4       8722.17       9687.42       362.05 o                         
   0   6   4       6655.75       6447.99       214.89 o                         
   1   6   4       5441.28       5542.32       178.01 o                         
   2   6   4        447.34        363.12        35.81 o                         
   3   6   4       6403.93       7009.47       274.04 o                         
   4   6   4      16959.54      17496.93       930.50 o                         
   5   6   4        297.25        279.02        24.07 o                         
   6   6   4        584.80        625.87        50.18 o                         
   7   6   4        654.41        696.64        46.15 o                         
   8   6   4       3295.53       3597.04       265.17 o                         
   9   6   4        193.85        287.08        71.16 o                         
  10   6   4        878.30        836.88       116.80 o                         
 -10   7   4       1431.47       1356.60       176.33 o                         
  -9   7   4        189.81        166.60        33.54 o                         
  -8   7   4       1733.35       1889.75       126.80 o                         
  -7   7   4         12.93        -16.34        16.34 o                         
  -6   7   4       1616.69       1862.76        76.81 o                         
  -5   7   4       1120.90       1152.72        52.86 o                         
  -4   7   4       7117.79       7535.27       311.24 o                         
  -3   7   4        378.80        370.10        19.04 o                         
  -2   7   4         49.09         64.37        10.61 o                         
  -1   7   4        113.97        130.70        15.27 o                         
   0   7   4      14777.21      14825.49       654.77 o                         
   1   7   4       3210.45       2981.73        90.52 o                         
   2   7   4        213.37        237.46        17.71 o                         
   3   7   4       5562.51       5831.35       230.21 o                         
   4   7   4       1322.47       1508.88       154.58 o                         
   5   7   4       3223.29       3315.96       133.34 o                         
   6   7   4        252.03        292.20        26.37 o                         
   7   7   4       2282.21       2721.91       172.11 o                         
   8   7   4         48.33         20.26        20.16 o                         
   9   7   4        278.57        273.43        76.42 o                         
  10   7   4         11.68         49.19        26.42 o                         
  -9   8   4          3.62         41.00        23.71 o                         
  -8   8   4        296.65        323.83        42.69 o                         
  -7   8   4       2429.34       2717.25       128.48 o                         
  -6   8   4        166.11        171.09        21.22 o                         
  -5   8   4        299.73        318.97        26.26 o                         
  -4   8   4        221.36        256.10        24.09 o                         
  -3   8   4       9829.42      10184.61       415.88 o                         
  -2   8   4        691.93        711.69        37.59 o                         
  -1   8   4       1062.57        894.77        34.64 o                         
   0   8   4       5432.49       5434.98       187.67 o                         
   1   8   4       4565.10       4805.36       162.20 o                         
   2   8   4         14.61         33.49        10.21 o                         
   3   8   4       2320.24       2448.95        94.90 o                         
   4   8   4       9976.19      11450.17       558.89 o                         
   5   8   4         94.34         84.44        21.42 o                         
   6   8   4          1.92         -5.53        15.23 o                         
   7   8   4        165.74        196.05        29.97 o                         
   8   8   4        694.63        793.62        65.31 o                         
   9   8   4        117.35         55.41        32.28 o                         
  -9   9   4         47.65         46.79        56.18 o                         
  -8   9   4        765.22        754.65        69.01 o                         
  -7   9   4         22.74         57.02        27.51 o                         
  -6   9   4       2439.95       2646.75       148.37 o                         
  -5   9   4         80.65        101.13        26.69 o                         
  -4   9   4       6702.25       7028.51       343.09 o                         
  -3   9   4       2849.16       2871.76       122.56 o                         
  -2   9   4         70.13         87.39        17.58 o                         
  -1   9   4       1205.04       1210.20        54.07 o                         
   0   9   4       6293.51       6462.62       241.19 o                         
   1   9   4       4270.93       4380.06       153.77 o                         
   2   9   4       1124.25       1146.27        56.94 o                         
   3   9   4       1760.75       1870.39       102.18 o                         
   4   9   4         29.98         49.43        22.68 o                         
   5   9   4       1235.25       1310.29        66.72 o                         
   6   9   4        974.50        992.97        71.08 o                         
   7   9   4       1675.92       1879.59       167.09 o                         
   8   9   4         41.02         24.42        21.35 o                         
   9   9   4         65.39         34.10        37.48 o                         
  -8  10   4        258.67        180.02        35.93 o                         
  -7  10   4       1396.85       1413.28        82.21 o                         
  -6  10   4        129.21        150.27        30.03 o                         
  -5  10   4         68.10        116.50        21.78 o                         
  -4  10   4         12.54         40.10        18.69 o                         
  -3  10   4       5030.08       5436.79       230.01 o                         
  -2  10   4        769.13        740.89        44.13 o                         
  -1  10   4        761.14        719.50        35.35 o                         
   0  10   4       2976.62       3043.33       109.43 o                         
   1  10   4       2380.98       2372.97        98.84 o                         
   2  10   4       5233.42       5279.53       228.83 o                         
   3  10   4       2137.67       2306.51       101.87 o                         
   4  10   4       3193.22       3517.50       157.26 o                         
   5  10   4        108.72        110.80        23.80 o                         
   6  10   4        249.12        341.06        33.45 o                         
   7  10   4        236.80        233.78        42.60 o                         
   8  10   4       1236.39       1309.37       143.40 o                         
  -8  11   4        716.49        612.14        60.06 o                         
  -7  11   4         45.32         30.46        22.09 o                         
  -6  11   4       1032.23       1053.16        67.89 o                         
  -5  11   4         16.16         10.06        17.46 o                         
  -4  11   4       2652.60       2809.68       142.24 o                         
  -3  11   4        848.18        842.92        57.84 o                         
  -2  11   4          1.85         14.71        26.29 o                         
  -1  11   4        751.93        695.83        43.04 o                         
   0  11   4       2579.26       2615.48       110.26 o                         
   1  11   4        442.05        422.87        28.92 o                         
   2  11   4       1703.59       1740.54        81.32 o                         
   3  11   4       1853.51       1921.40        92.49 o                         
   4  11   4        509.97        532.23        42.96 o                         
   5  11   4        170.86        172.64        29.17 o                         
   6  11   4        281.50        319.41        43.99 o                         
   7  11   4       1196.00       1205.88       118.78 o                         
  -7  12   4       2394.94       1865.62       128.44 o                         
  -6  12   4          5.51         26.50        26.85 o                         
  -5  12   4          3.77         22.16        27.56 o                         
  -4  12   4         45.36         63.77        22.08 o                         
  -3  12   4       2097.58       2162.15       113.27 o                         
  -2  12   4        448.41        424.94        56.95 o                         
  -1  12   4       1413.60       1393.81        66.28 o                         
   0  12   4        867.83        750.04        46.22 o                         
   1  12   4       2881.33       2804.96       127.56 o                         
   2  12   4          4.57         20.33        18.71 o                         
   3  12   4       2438.07       2651.61       126.83 o                         
   4  12   4       2000.59       2134.56       126.05 o                         
   5  12   4        178.68        180.14        30.40 o                         
   6  12   4        395.29        397.74        45.00 o                         
   7  12   4        134.57         89.74        29.47 o                         
  -6  13   4        510.02        378.31        43.59 o                         
  -5  13   4         26.88         24.53        21.00 o                         
  -4  13   4       2504.95       2640.81       214.62 o                         
  -3  13   4        253.00        281.03        33.67 o                         
  -2  13   4         32.08          4.39        20.84 o                         
  -1  13   4         97.25        107.52        24.05 o                         
   0  13   4       3634.20       3447.18       169.74 o                         
   1  13   4        594.01        649.10        45.92 o                         
   2  13   4         15.85        -12.08        18.62 o                         
   3  13   4        581.26        585.18        46.71 o                         
   4  13   4        269.80        252.51        34.79 o                         
   5  13   4        286.22        282.12        47.76 o                         
   6  13   4        189.70        125.85        61.48 o                         
  -4  14   4         11.96        -16.79        45.65 o                         
  -3  14   4       1434.62       1354.27       131.52 o                         
  -2  14   4        146.70        161.10        29.26 o                         
  -1  14   4        619.69        600.60        66.24 o                         
   0  14   4        751.06        779.06        70.04 o                         
   1  14   4        380.05        359.94        35.56 o                         
   2  14   4         69.41         49.87        22.92 o                         
   3  14   4        748.99        647.68        51.39 o                         
   4  14   4       1292.74       1284.71       152.14 o                         
  -2  15   4         45.63         41.03        24.21 o                         
  -1  15   4         51.91         36.64        23.12 o                         
   0  15   4       1002.46        718.16        55.77 o                         
   1  15   4        320.22        312.94        67.68 o                         
   2  15   4        144.02         31.80        22.70 o                         
 -10   1   5         68.73         77.76        54.47 o                         
  -9   1   5          1.89          6.83        22.03 o                         
  -8   1   5          6.86         16.43         9.45 o                         
  -7   1   5         21.45         35.84         9.95 o                         
  -6   1   5        290.13        325.60        16.43 o                         
  -5   1   5        730.56        714.67        24.72 o                         
  -4   1   5       1257.87       1217.71        34.88 o                         
  -3   1   5          3.05         10.83         3.81 o                         
  -2   1   5       6951.02       8130.33       399.21 o                         
  -1   1   5       1680.65       1457.49        34.78 o                         
   0   1   5        751.98       1157.61        62.92 o                         
   1   1   5          2.41         -5.19         5.19 o                         
   2   1   5       5958.09       5933.58       244.04 o                         
   3   1   5        107.97        161.90         8.96 o                         
   4   1   5        150.54        110.47        11.39 o                         
   5   1   5         46.02         27.32         6.68 o                         
   6   1   5        245.31        228.94        20.28 o                         
   7   1   5        279.05        279.85        29.66 o                         
   8   1   5        106.83        102.74        19.93 o                         
   9   1   5          1.38         19.30        19.15 o                         
  10   1   5         36.78         36.50        51.75 o                         
  11   1   5         17.83         25.17        58.59 o                         
 -10   2   5         31.54         77.16        34.43 o                         
  -9   2   5         86.37         53.03        21.99 o                         
  -8   2   5          0.08         12.20         9.41 o                         
  -7   2   5         12.78         17.47         9.64 o                         
  -6   2   5          4.71         15.06         7.86 o                         
  -5   2   5        161.87        163.82        11.37 o                         
  -4   2   5         65.30         70.79        11.17 o                         
  -3   2   5       1209.13       1160.40        27.73 o                         
  -2   2   5       5437.03       5181.11       137.24 o                         
  -1   2   5        203.12        212.22        16.14 o                         
   0   2   5         62.55         96.14         8.93 o                         
   1   2   5          2.59         11.29         6.20 o                         
   2   2   5        102.42         97.75         9.28 o                         
   3   2   5       1991.38       1844.29        62.95 o                         
   4   2   5        293.39        213.08        16.36 o                         
   5   2   5       1720.68       1752.43        65.39 o                         
   6   2   5          4.28         -8.44         8.44 o                         
   7   2   5        293.29        299.92        29.49 o                         
   8   2   5         83.78         72.99        24.16 o                         
   9   2   5         15.08         26.55        19.99 o                         
  10   2   5         72.67         34.68        25.15 o                         
  11   2   5         71.44         60.88        29.72 o                         
 -10   3   5          0.05         17.84        33.90 o                         
  -9   3   5        120.52        127.88        34.99 o                         
  -8   3   5        118.05        121.73        15.90 o                         
  -7   3   5         70.83         81.43        10.88 o                         
  -6   3   5         71.16        112.85        17.87 o                         
  -5   3   5       1873.77       1925.64        54.13 o                         
  -4   3   5       2327.13       2501.40        68.69 o                         
  -3   3   5         64.65         55.09         8.20 o                         
  -2   3   5        241.94        239.64        12.20 o                         
  -1   3   5        385.56        344.26        33.73 o                         
   0   3   5         71.80         75.84        13.45 o                         
   1   3   5        260.72        311.73        40.29 o                         
   2   3   5        125.96        125.03        11.84 o                         
   3   3   5       2024.30       2064.29        58.76 o                         
   4   3   5        103.05        124.59        12.75 o                         
   5   3   5        147.15        175.35        14.38 o                         
   6   3   5          7.32          5.66         8.70 o                         
   7   3   5         47.96         46.48        16.11 o                         
   8   3   5          8.09        -14.65        20.64 o                         
   9   3   5        248.37        219.09        33.08 o                         
  10   3   5         16.90         17.49        20.53 o                         
 -10   4   5         10.59          3.37        29.15 o                         
  -9   4   5        203.81        102.35        27.51 o                         
  -8   4   5         43.23         44.96        17.42 o                         
  -7   4   5          7.54          1.56        11.19 o                         
  -6   4   5        499.76        547.61        41.64 o                         
  -5   4   5        779.34        765.20        37.86 o                         
  -4   4   5       3184.78       3273.19        95.52 o                         
  -3   4   5       5838.46       6677.51       220.82 o                         
  -2   4   5       1060.21       1133.38        33.10 o                         
  -1   4   5         69.90         59.58         9.07 o                         
   0   4   5       3558.06       3544.99        98.77 o                         
   1   4   5       5650.51       5787.70       177.54 o                         
   2   4   5        212.56        216.10        12.75 o                         
   3   4   5        256.22        256.27        11.42 o                         
   4   4   5        103.47         91.23        13.06 o                         
   5   4   5         45.84         50.97         8.89 o                         
   6   4   5        259.32        281.32        20.67 o                         
   7   4   5        295.46        299.60        27.46 o                         
   8   4   5         90.07        117.84        25.72 o                         
   9   4   5        189.13        182.52        31.62 o                         
  10   4   5          0.78          1.88        20.73 o                         
 -10   5   5         12.76         37.84        37.55 o                         
  -9   5   5          7.60         -4.45        20.58 o                         
  -8   5   5       1326.46       1310.35       140.67 o                         
  -7   5   5        104.79        109.40        16.34 o                         
  -6   5   5       1778.82       1786.93        68.14 o                         
  -5   5   5        196.30        232.41        27.44 o                         
  -4   5   5       2033.35       1967.85        91.14 o                         
  -3   5   5         10.21         24.09         8.55 o                         
  -2   5   5        498.05        475.17        19.69 o                         
  -1   5   5        321.36        314.34        33.58 o                         
   0   5   5        210.66        191.27        14.95 o                         
   1   5   5        204.99        291.32        15.72 o                         
   2   5   5        149.54        181.40        12.47 o                         
   3   5   5        927.71        927.41        30.01 o                         
   4   5   5        102.46        110.67        14.60 o                         
   5   5   5        186.19        182.20        18.38 o                         
   6   5   5       1149.01       1150.73        49.64 o                         
   7   5   5         55.08         62.10        21.95 o                         
   8   5   5         22.29         24.67        25.59 o                         
   9   5   5         12.02         46.23        30.11 o                         
  10   5   5         86.35        144.98        51.24 o                         
 -10   6   5         16.22         50.14        37.74 o                         
  -9   6   5         31.62         32.93        25.66 o                         
  -8   6   5        132.16        116.87        27.78 o                         
  -7   6   5        111.95        141.97        20.85 o                         
  -6   6   5        509.13        561.49        30.79 o                         
  -5   6   5        774.19        796.69        46.75 o                         
  -4   6   5          6.35         11.44        10.40 o                         
  -3   6   5          5.03         17.54         9.25 o                         
  -2   6   5         39.24         71.33        10.79 o                         
  -1   6   5          7.08         29.77         9.54 o                         
   0   6   5         93.51        124.55        20.57 o                         
   1   6   5        111.16        178.61        15.63 o                         
   2   6   5          3.68         -1.11         7.77 o                         
   3   6   5        109.93        119.33        14.16 o                         
   4   6   5        138.32        187.70        45.14 o                         
   5   6   5          0.07          7.26        13.53 o                         
   6   6   5       1734.48       1737.34       133.61 o                         
   7   6   5         24.74         39.66        19.52 o                         
   8   6   5         59.01         92.56        27.73 o                         
   9   6   5         21.10          0.31        18.97 o                         
  10   6   5          0.00        -14.45        22.86 o                         
 -10   7   5         14.46        -30.70        47.71 o                         
  -9   7   5         39.07         28.28        33.50 o                         
  -8   7   5          4.99          9.89        33.14 o                         
  -7   7   5        109.65        121.42        22.00 o                         
  -6   7   5          2.50          3.31        15.62 o                         
  -5   7   5         15.77          8.19        12.69 o                         
  -4   7   5         12.48         12.33         8.57 o                         
  -3   7   5        666.76        742.12        33.06 o                         
  -2   7   5        198.11        178.39        16.30 o                         
  -1   7   5         30.44         29.94        10.23 o                         
   0   7   5        438.62        373.99        20.28 o                         
   1   7   5          7.47          4.91         8.80 o                         
   2   7   5         24.53         22.60         9.70 o                         
   3   7   5         74.72         70.66         9.53 o                         
   4   7   5        723.73        753.82        42.10 o                         
   5   7   5          4.69         14.55        15.44 o                         
   6   7   5          5.83         24.35        16.45 o                         
   7   7   5          0.76        -12.44        19.01 o                         
   8   7   5         89.18         79.20        29.46 o                         
   9   7   5          0.49        -12.66        27.60 o                         
  -9   8   5         69.17         54.87        34.86 o                         
  -8   8   5          0.79         -8.62        22.44 o                         
  -7   8   5         77.59         85.80        23.58 o                         
  -6   8   5         15.06         21.32        15.27 o                         
  -5   8   5          1.74         15.63        13.41 o                         
  -4   8   5        240.80        281.79        22.59 o                         
  -3   8   5          8.24          4.56        10.23 o                         
  -2   8   5        407.95        383.79        20.94 o                         
  -1   8   5         20.39         39.86        20.46 o                         
   0   8   5          0.90          2.33        10.15 o                         
   1   8   5        278.55        289.93        34.79 o                         
   2   8   5        136.72        168.63        27.05 o                         
   3   8   5         59.16         43.11        16.91 o                         
   4   8   5         20.95         51.73        18.75 o                         
   5   8   5         86.87        102.65        20.85 o                         
   6   8   5        241.83        279.09        28.02 o                         
   7   8   5          6.36         20.47        22.10 o                         
   8   8   5         65.51         65.84        26.73 o                         
   9   8   5          1.72          3.31        20.52 o                         
  -9   9   5         11.27         28.95        37.50 o                         
  -8   9   5          2.42         46.76        24.01 o                         
  -7   9   5         18.12         14.03        16.17 o                         
  -6   9   5          1.96          3.45        15.68 o                         
  -5   9   5          6.42          0.49        18.34 o                         
  -4   9   5          1.90          2.76        14.19 o                         
  -3   9   5         86.33        127.32        31.94 o                         
  -2   9   5        255.96        251.36        24.07 o                         
  -1   9   5          4.01         18.69        12.84 o                         
   0   9   5       1464.83       1402.60        88.07 o                         
   1   9   5        646.94        596.57        29.20 o                         
   2   9   5       2236.11       2160.20       114.90 o                         
   3   9   5         10.10         53.25        17.79 o                         
   4   9   5         27.41         37.08        18.76 o                         
   5   9   5          0.90         -6.67        16.85 o                         
   6   9   5         42.75         40.32        19.43 o                         
   7   9   5         37.00         25.84        23.55 o                         
   8   9   5         60.80         61.30        31.04 o                         
   9   9   5          2.20         37.50        37.80 o                         
  -8  10   5         73.68         85.97        32.20 o                         
  -7  10   5         10.29         28.59        33.88 o                         
  -6  10   5          5.95         30.79        17.28 o                         
  -5  10   5          0.91         12.70        15.35 o                         
  -4  10   5        169.45        197.79        22.37 o                         
  -3  10   5        138.17        118.55        23.32 o                         
  -2  10   5        208.02        233.75        34.68 o                         
  -1  10   5          1.40        -10.06        12.04 o                         
   0  10   5       1026.66        980.96        43.91 o                         
   1  10   5        135.46        134.86        17.02 o                         
   2  10   5        235.70        244.02        26.54 o                         
   3  10   5         30.72          3.16        15.85 o                         
   4  10   5          0.50         34.35        20.01 o                         
   5  10   5        178.22        200.46        29.45 o                         
   6  10   5         36.30         18.57        21.45 o                         
   7  10   5         29.32         49.06        26.41 o                         
   8  10   5         52.98         64.43        30.28 o                         
  -8  11   5         38.19         78.30        30.52 o                         
  -7  11   5         56.31         47.12        30.56 o                         
  -6  11   5          4.37        -12.86        17.52 o                         
  -5  11   5        353.27        325.22        31.86 o                         
  -4  11   5         15.82         24.08        24.29 o                         
  -3  11   5          6.13         19.93        20.13 o                         
  -2  11   5        130.06        172.74        25.26 o                         
  -1  11   5          0.09         15.71        14.06 o                         
   0  11   5         38.25         64.85        16.47 o                         
   1  11   5         12.42         22.05        24.06 o                         
   2  11   5          2.23         18.51        17.53 o                         
   3  11   5         38.37         68.24        26.62 o                         
   4  11   5         28.77         37.54        32.87 o                         
   5  11   5          9.56         18.12        20.73 o                         
   6  11   5         82.30         40.12        34.00 o                         
   7  11   5         21.31         34.80        24.63 o                         
  -7  12   5         85.26         40.52        29.34 o                         
  -6  12   5         12.18         -9.00        18.84 o                         
  -5  12   5         32.97         47.48        21.30 o                         
  -4  12   5        117.66        135.83        26.18 o                         
  -3  12   5          6.60        -14.21        27.94 o                         
  -2  12   5        479.27        390.50        32.62 o                         
  -1  12   5          2.20          7.15        14.91 o                         
   0  12   5       1642.32       1577.46       156.35 o                         
   1  12   5        829.48        669.56        44.34 o                         
   2  12   5          4.47         22.91        19.71 o                         
   3  12   5         69.44         67.43        23.48 o                         
   4  12   5          3.74         13.27        21.08 o                         
   5  12   5         66.51         85.88        26.01 o                         
   6  12   5          0.71          0.64        32.07 o                         
  -6  13   5        193.24        153.02        34.04 o                         
  -5  13   5         15.68         -6.71        19.45 o                         
  -4  13   5          0.78         31.96        21.89 o                         
  -3  13   5         38.19         14.05        19.19 o                         
  -2  13   5         20.91         27.55        19.05 o                         
  -1  13   5          1.85         12.69        17.88 o                         
   0  13   5          5.70         26.55        19.22 o                         
   1  13   5         44.59         32.81        20.95 o                         
   2  13   5         44.62         39.92        21.85 o                         
   3  13   5         61.92         83.23        24.89 o                         
   4  13   5          5.29         18.35        30.06 o                         
   5  13   5          4.32        -12.22        26.84 o                         
  -4  14   5          0.02        -21.36        21.36 o                         
  -3  14   5         52.50         31.78        23.33 o                         
  -2  14   5         70.29         22.46        20.12 o                         
  -1  14   5        244.59        188.59        32.22 o                         
   0  14   5         62.45        113.01        27.63 o                         
   1  14   5         14.73        -21.18        21.18 o                         
   2  14   5         30.13         21.55        24.20 o                         
   3  14   5         41.31          5.87        20.25 o                         
   4  14   5          1.60          9.22        22.90 o                         
  -2  15   5          0.05        -15.29        21.79 o                         
  -1  15   5         16.99         -4.76        19.85 o                         
   0  15   5         54.82         56.83        25.61 o                         
   1  15   5        115.52         90.20        39.71 o                         
   2  15   5         49.14         49.24        23.82 o                         
 -10   0   6       1410.26       1230.91       161.70 o                         
  -9   0   6         58.67         47.64        26.36 o                         
  -8   0   6       1992.88       2011.12       178.69 o                         
  -7   0   6       7981.22       8318.86       438.21 o                         
  -6   0   6        789.08        858.72        54.96 o                         
  -5   0   6       1300.46       1326.11        71.15 o                         
  -4   0   6       1242.60       1043.40       100.71 o                         
  -3   0   6      31162.98      30024.13      2316.32 o                         
  -2   0   6       2803.20       2220.51       102.01 o                         
  -1   0   6        202.76        282.03        38.15 o                         
   0   0   6      14224.26      13634.80       573.99 o                         
   1   0   6       2782.53       2194.37       145.81 o                         
   2   0   6      15484.67      13328.24       966.72 o                         
   3   0   6       6876.31       6013.56       705.62 o                         
   4   0   6       1687.11       1474.96       168.39 o                         
   5   0   6       1651.58       1586.81       143.95 o                         
   6   0   6        176.96        157.19        19.19 o                         
   7   0   6       6449.41       6266.57       414.98 o                         
   8   0   6       3346.85       3252.67       282.08 o                         
   9   0   6          7.56         -7.84        37.01 o                         
  10   0   6        272.03        350.50        74.12 o                         
  11   0   6        450.20        394.86        84.08 o                         
 -10   1   6       1090.79       1015.29       132.79 o                         
  -9   1   6         35.12         46.32        23.08 o                         
  -8   1   6        760.10        701.25        41.64 o                         
  -7   1   6       2489.04       2545.94        92.22 o                         
  -6   1   6       7926.65       8339.98       301.70 o                         
  -5   1   6        317.24        263.20        13.26 o                         
  -4   1   6      13245.38      12837.99       547.03 o                         
  -3   1   6       2533.07       2369.52        59.36 o                         
  -2   1   6      10078.64       8738.12       371.85 o                         
  -1   1   6      12063.62      11003.62       339.65 o                         
   0   1   6      54617.47      61144.19      4280.82 o                         
   1   1   6       2185.94       1953.21        51.44 o                         
   2   1   6       1917.28       2112.86        72.95 o                         
   3   1   6       1474.56       1126.50        80.76 o                         
   4   1   6      10557.49       9087.16       347.33 o                         
   5   1   6       1377.55       1082.76        67.98 o                         
   6   1   6        622.91        620.53        48.87 o                         
   7   1   6       2733.92       2782.06       119.10 o                         
   8   1   6        378.56        334.40        28.79 o                         
   9   1   6         68.46         43.75        29.39 o                         
  10   1   6        456.00        410.47        50.15 o                         
  11   1   6        926.78        883.50        82.81 o                         
 -10   2   6        704.50        460.23        52.84 o                         
  -9   2   6         77.14        119.83        28.31 o                         
  -8   2   6       2020.03       2071.25        78.97 o                         
  -7   2   6       7471.76       7621.54       281.95 o                         
  -6   2   6        429.84        373.11        17.30 o                         
  -5   2   6        240.48        235.18        22.65 o                         
  -4   2   6       1096.31        959.90        34.15 o                         
  -3   2   6       7934.99       7684.92       231.60 o                         
  -2   2   6        907.46        876.78        31.97 o                         
  -1   2   6       2179.66       1969.48        54.02 o                         
   0   2   6       3376.09       3253.16        86.43 o                         
   1   2   6      10476.82      10646.86       353.46 o                         
   2   2   6        665.10        589.83        28.50 o                         
   3   2   6      28165.32      30662.35      1607.74 o                         
   4   2   6        752.82        460.88        46.65 o                         
   5   2   6       4320.01       4202.22       143.56 o                         
   6   2   6         10.25         13.07         8.04 o                         
   7   2   6       6260.81       6043.70       329.63 o                         
   8   2   6       4096.90       4587.01       241.16 o                         
   9   2   6         17.44         54.60        21.51 o                         
  10   2   6        570.84        625.80        98.34 o                         
 -10   3   6       2780.97       2594.14       168.27 o                         
  -9   3   6          2.46        -12.79        22.00 o                         
  -8   3   6        168.78        142.21        18.91 o                         
  -7   3   6       1799.29       1866.92        72.37 o                         
  -6   3   6       7635.54       8063.18       295.76 o                         
  -5   3   6        107.62        100.01         9.63 o                         
  -4   3   6      20537.74      19897.47       954.12 o                         
  -3   3   6        789.63        981.06        27.96 o                         
  -2   3   6       5245.78       5725.65       174.61 o                         
  -1   3   6       3895.68       3500.50        94.37 o                         
   0   3   6      54419.90      55773.00      4121.15 o                         
   1   3   6       2650.66       2903.23        77.85 o                         
   2   3   6       2938.63       3190.30       154.28 o                         
   3   3   6       7186.05       7419.43       228.92 o                         
   4   3   6      18206.52      18047.76       839.54 o                         
   5   3   6       3706.50       3235.34       286.57 o                         
   6   3   6       2273.88       2154.84       105.42 o                         
   7   3   6       3050.00       2853.21       275.65 o                         
   8   3   6         52.29         68.37        22.90 o                         
   9   3   6        239.37        274.03        33.11 o                         
  10   3   6        132.96         91.63        25.78 o                         
 -11   4   6        155.54         -6.13        48.70 o                         
 -10   4   6        504.56        444.16        48.68 o                         
  -9   4   6        291.44        303.54        37.28 o                         
  -8   4   6        225.94        299.57        26.41 o                         
  -7   4   6       3980.48       4343.22       165.06 o                         
  -6   4   6        105.18        105.25        11.10 o                         
  -5   4   6         33.80         38.00         7.97 o                         
  -4   4   6       1591.50       1565.51        62.28 o                         
  -3   4   6      38633.11      40782.76      2673.70 o                         
  -2   4   6        994.54       1086.67        31.14 o                         
  -1   4   6       5138.37       5422.02       188.63 o                         
   0   4   6         59.85         56.45        17.65 o                         
   1   4   6      14026.38      13924.66       572.64 o                         
   2   4   6       1039.48        935.05        29.64 o                         
   3   4   6       2900.84       2507.30       106.02 o                         
   4   4   6        796.01        671.89        37.76 o                         
   5   4   6       2656.05       2478.87        85.85 o                         
   6   4   6        292.97        266.58        27.09 o                         
   7   4   6       4847.17       4907.30       270.76 o                         
   8   4   6       1044.34       1172.91        69.83 o                         
   9   4   6         14.43        -21.58        21.58 o                         
  10   4   6        224.71        304.93        48.10 o                         
 -10   5   6       1016.29        867.39        90.95 o                         
  -9   5   6         23.98         14.40        22.34 o                         
  -8   5   6        287.47        329.90        29.98 o                         
  -7   5   6       2124.27       2264.23        87.18 o                         
  -6   5   6        304.30        338.98        21.48 o                         
  -5   5   6        730.93        632.73        34.31 o                         
  -4   5   6      14994.14      15186.04       726.92 o                         
  -3   5   6         31.75         81.44        13.96 o                         
  -2   5   6       1082.44        912.10        38.95 o                         
  -1   5   6        624.46        549.41        21.10 o                         
   0   5   6      35595.91      37206.43      2319.03 o                         
   1   5   6       2990.13       2464.60       137.78 o                         
   2   5   6       3839.54       4330.80       131.96 o                         
   3   5   6       1731.60       1308.32        54.26 o                         
   4   5   6      13914.42      14257.42       622.53 o                         
   5   5   6       2295.50       1969.70       117.60 o                         
   6   5   6       1634.14       1509.92        61.55 o                         
   7   5   6       2793.57       2947.64       217.59 o                         
   8   5   6        405.74        403.54        40.68 o                         
   9   5   6         85.14        129.24        28.12 o                         
  10   5   6        440.70        461.65        50.91 o                         
 -10   6   6        411.56        364.46        68.19 o                         
  -9   6   6        269.08        196.46        34.46 o                         
  -8   6   6       3829.44       4116.10       213.17 o                         
  -7   6   6       2773.04       3121.85       139.90 o                         
  -6   6   6       2734.20       2934.64       111.57 o                         
  -5   6   6        451.36        508.84        26.54 o                         
  -4   6   6       2780.53       2788.81        82.78 o                         
  -3   6   6      10482.44      10820.22       427.80 o                         
  -2   6   6         98.87        109.58        12.74 o                         
  -1   6   6       1550.68       1484.30        79.72 o                         
   0   6   6         44.08         45.65        10.20 o                         
   1   6   6      11231.36      11052.09       433.60 o                         
   2   6   6        249.24        218.25        14.66 o                         
   3   6   6       3949.28       3946.67       127.46 o                         
   4   6   6        166.54        145.75        29.92 o                         
   5   6   6       2277.12       2300.30        90.65 o                         
   6   6   6        845.85        851.88       102.01 o                         
   7   6   6       2870.55       3046.83       144.63 o                         
   8   6   6       2142.52       2416.08       291.37 o                         
   9   6   6         67.02         65.88        26.03 o                         
  10   6   6        299.41        306.54        51.31 o                         
 -10   7   6        368.70        482.68        92.13 o                         
  -9   7   6         83.84         67.56        31.28 o                         
  -8   7   6        699.91        760.47        55.38 o                         
  -7   7   6       1031.34       1065.73        50.54 o                         
  -6   7   6       5294.96       6056.81       252.08 o                         
  -5   7   6        119.23        117.49        16.50 o                         
  -4   7   6       9737.65      10010.59       395.43 o                         
  -3   7   6         13.51         17.46         9.90 o                         
  -2   7   6       1260.87       1221.55        41.52 o                         
  -1   7   6         81.27         68.94        12.43 o                         
   0   7   6      21231.08      22903.49      1200.41 o                         
   1   7   6        214.58        215.58        16.49 o                         
   2   7   6        220.22        292.67        18.56 o                         
   3   7   6       1556.36       1482.67        67.02 o                         
   4   7   6       6987.00       7167.49       302.61 o                         
   5   7   6       2446.44       2425.45       100.05 o                         
   6   7   6       3198.32       3425.56       162.48 o                         
   7   7   6       2057.79       2211.68       197.79 o                         
   8   7   6        305.36        351.72        41.71 o                         
   9   7   6        101.54         61.66        46.77 o                         
  -9   8   6         29.23        -11.16        30.27 o                         
  -8   8   6        722.91        736.37        53.87 o                         
  -7   8   6       2569.86       2974.55       153.48 o                         
  -6   8   6        373.51        348.03        27.08 o                         
  -5   8   6        117.28        100.87        17.20 o                         
  -4   8   6        382.94        399.34        27.89 o                         
  -3   8   6       6581.01       6827.47       252.49 o                         
  -2   8   6         76.22         94.55        13.07 o                         
  -1   8   6        795.43        701.31        29.75 o                         
   0   8   6        639.05        614.92        27.98 o                         
   1   8   6       7366.43       7849.82       297.88 o                         
   2   8   6       1133.19        968.37        58.09 o                         
   3   8   6       1889.99       2062.43        83.87 o                         
   4   8   6        696.15        712.04        41.54 o                         
   5   8   6        972.94        953.98        68.66 o                         
   6   8   6          2.63         33.39        20.95 o                         
   7   8   6       2239.90       2341.22       173.79 o                         
   8   8   6       1129.50       1286.37       151.63 o                         
   9   8   6         32.55         54.01        47.60 o                         
  -9   9   6          3.11         51.89        44.50 o                         
  -8   9   6        366.14        335.64        42.07 o                         
  -7   9   6       1216.77       1259.53        80.68 o                         
  -6   9   6       2390.15       2717.29       116.75 o                         
  -5   9   6         17.01         30.98        14.94 o                         
  -4   9   6       5741.96       5821.97       245.35 o                         
  -3   9   6         93.35        108.07        14.46 o                         
  -2   9   6       3816.54       3874.70       134.27 o                         
  -1   9   6        751.55        706.89        42.40 o                         
   0   9   6      12084.87      13004.09       586.51 o                         
   1   9   6       1962.93       1882.51        67.79 o                         
   2   9   6        441.21        389.83        39.86 o                         
   3   9   6        151.17        169.37        24.43 o                         
   4   9   6       2729.55       3023.34       131.59 o                         
   5   9   6        506.97        497.25        37.50 o                         
   6   9   6        529.87        562.09        86.95 o                         
   7   9   6        300.79        370.44        60.89 o                         
   8   9   6        416.38        488.01        49.87 o                         
  -8  10   6        314.79        276.45        43.96 o                         
  -7  10   6       2051.01       2153.76       162.18 o                         
  -6  10   6         97.87         77.09        19.35 o                         
  -5  10   6         32.56         45.10        24.38 o                         
  -4  10   6        151.86        203.38        23.23 o                         
  -3  10   6       4888.22       5357.49       227.78 o                         
  -2  10   6         43.35         41.37        13.69 o                         
  -1  10   6        501.61        477.13        28.53 o                         
   0  10   6        939.25        971.33        42.95 o                         
   1  10   6       2796.38       2863.62       105.12 o                         
   2  10   6        558.14        560.29        38.42 o                         
   3  10   6       3430.96       3824.56       169.11 o                         
   4  10   6        163.26        224.53        27.71 o                         
   5  10   6        133.64        217.11        43.61 o                         
   6  10   6         27.37         32.29        22.85 o                         
   7  10   6       1467.08       1674.50       166.44 o                         
   8  10   6       1051.54       1220.59       214.82 o                         
  -8  11   6        303.90        211.62        39.39 o                         
  -7  11   6        569.38        532.37        55.05 o                         
  -6  11   6        773.80        711.35        46.67 o                         
  -5  11   6        442.76        397.50        37.17 o                         
  -4  11   6       2985.72       3257.21       143.68 o                         
  -3  11   6        518.34        484.38        37.92 o                         
  -2  11   6       1864.50       1774.54       141.37 o                         
  -1  11   6        587.59        627.30        50.74 o                         
   0  11   6       1559.79       1624.42        66.48 o                         
   1  11   6        160.91        184.58        27.75 o                         
   2  11   6       1429.32       1473.96        74.36 o                         
   3  11   6        225.64        234.45        40.05 o                         
   4  11   6       3998.05       4333.34       207.95 o                         
   5  11   6        726.99        828.11       101.10 o                         
   6  11   6        142.30        170.78        35.42 o                         
   7  11   6        808.94        826.43       162.43 o                         
  -7  12   6        669.01        548.97        66.27 o                         
  -6  12   6         23.77         14.80        17.74 o                         
  -5  12   6        193.05        242.25        35.42 o                         
  -4  12   6        417.83        378.93        33.42 o                         
  -3  12   6       1641.92       1785.30        96.87 o                         
  -2  12   6        116.34        159.44        24.70 o                         
  -1  12   6       2352.25       2238.35       156.55 o                         
   0  12   6        470.09        411.31        39.59 o                         
   1  12   6       1505.31       1501.62        77.23 o                         
   2  12   6         66.07         66.37        22.87 o                         
   3  12   6       1829.53       1986.22       101.42 o                         
   4  12   6        477.58        450.72        43.57 o                         
   5  12   6        716.49        683.30        71.95 o                         
   6  12   6        123.25         96.02        35.48 o                         
  -6  13   6        672.85        492.82        59.08 o                         
  -5  13   6        103.14         71.52        26.13 o                         
  -4  13   6       1135.38       1110.17        94.15 o                         
  -3  13   6        105.55        107.31        28.15 o                         
  -2  13   6        146.79        138.01        27.36 o                         
  -1  13   6         20.20         46.41        21.90 o                         
   0  13   6       5752.59       5811.73       321.09 o                         
   1  13   6          7.81         -2.38        18.16 o                         
   2  13   6        132.52        141.59        26.19 o                         
   3  13   6         84.97        101.24        25.60 o                         
   4  13   6       1684.48       1595.19       105.49 o                         
   5  13   6         72.20         89.43        34.57 o                         
  -4  14   6        232.96        162.72        28.57 o                         
  -3  14   6       1313.34       1169.14       117.89 o                         
  -2  14   6         80.50         81.94        23.69 o                         
  -1  14   6        425.79        361.60        39.80 o                         
   0  14   6         81.26        121.48        28.54 o                         
   1  14   6       1106.50       1087.45        93.42 o                         
   2  14   6        105.05         83.57        27.06 o                         
   3  14   6        599.76        530.11        47.68 o                         
   4  14   6        330.44        278.46        50.30 o                         
  -2  15   6        277.93        260.03        35.92 o                         
  -1  15   6          6.32        -19.20        26.45 o                         
   0  15   6        882.45        794.38       127.73 o                         
   1  15   6         92.58         94.53        28.95 o                         
 -11   1   7        126.06         88.08        65.43 o                         
 -10   1   7         10.99         12.63        26.86 o                         
  -9   1   7          2.04        -12.38        15.47 o                         
  -8   1   7        218.82        187.07        34.70 o                         
  -7   1   7        100.17        107.44        10.03 o                         
  -6   1   7        304.42        299.02        16.83 o                         
  -5   1   7       2086.57       2021.59        60.26 o                         
  -4   1   7         99.35         91.95         5.68 o                         
  -3   1   7        493.79        402.79        21.52 o                         
  -2   1   7        182.92        148.29        11.45 o                         
  -1   1   7       6462.05       6535.50       169.32 o                         
   0   1   7       2636.35       2845.89        73.71 o                         
   1   1   7        178.62        132.05         7.84 o                         
   2   1   7         63.31         33.73         6.57 o                         
   3   1   7       2429.72       2329.34        84.09 o                         
   4   1   7         45.03         40.71         6.87 o                         
   5   1   7        262.89        208.77        18.55 o                         
   6   1   7        336.54        349.40        31.46 o                         
   7   1   7        266.79        251.29        25.79 o                         
   8   1   7          2.93          1.91        15.41 o                         
   9   1   7         56.14         36.94        28.98 o                         
  10   1   7         86.90         71.48        31.07 o                         
 -10   2   7        126.62         91.76        27.86 o                         
  -9   2   7          4.71         23.70        20.97 o                         
  -8   2   7         93.38        114.55        20.26 o                         
  -7   2   7          0.91          8.19         8.32 o                         
  -6   2   7         73.48         99.80         9.87 o                         
  -5   2   7       1272.78       1454.01        46.72 o                         
  -4   2   7        810.65        947.33        26.42 o                         
  -3   2   7       1667.99       1530.72        45.11 o                         
  -2   2   7          0.34          8.66         4.78 o                         
  -1   2   7        315.54        299.41        26.32 o                         
   0   2   7          0.77          9.12         7.43 o                         
   1   2   7       3442.83       3217.27        78.48 o                         
   2   2   7        320.60        307.27        11.49 o                         
   3   2   7       1005.11       1159.49        68.53 o                         
   4   2   7        910.93       1006.68        34.80 o                         
   5   2   7        642.48        629.52        27.85 o                         
   6   2   7         37.38         41.18        11.28 o                         
   7   2   7         31.92         18.24        16.36 o                         
   8   2   7        229.00        305.39        33.29 o                         
   9   2   7        314.04        287.93        34.96 o                         
  10   2   7         87.54         59.41        28.13 o                         
 -11   3   7          0.86         -8.83        26.72 o                         
 -10   3   7         45.37         32.55        36.45 o                         
  -9   3   7          1.72          9.28        23.78 o                         
  -8   3   7         44.17         18.98        19.46 o                         
  -7   3   7        123.89        156.55        13.62 o                         
  -6   3   7        307.12        289.14        15.90 o                         
  -5   3   7         24.33          9.95         8.37 o                         
  -4   3   7        232.59        275.32        30.33 o                         
  -3   3   7        879.10        959.53        30.95 o                         
  -2   3   7          0.37          3.74         6.25 o                         
  -1   3   7          9.03          3.00         6.79 o                         
   0   3   7          6.58          2.36         7.24 o                         
   1   3   7       2588.24       2877.74        78.42 o                         
   2   3   7        213.06        149.30        28.65 o                         
   3   3   7       2927.24       3381.73        87.68 o                         
   4   3   7       1001.12        943.89        29.83 o                         
   5   3   7          9.33         10.84         7.91 o                         
   6   3   7         13.91         18.70        14.55 o                         
   7   3   7        263.92        265.00        41.65 o                         
   8   3   7         23.16          1.88        18.62 o                         
   9   3   7         49.08         44.31        32.94 o                         
  10   3   7         25.93          6.80        20.27 o                         
 -11   4   7          0.66         -2.92        37.84 o                         
 -10   4   7         55.48         43.13        28.29 o                         
  -9   4   7        105.53         64.29        26.34 o                         
  -8   4   7        147.76        164.01        34.54 o                         
  -7   4   7         50.03         72.41        15.69 o                         
  -6   4   7        398.25        364.46        24.89 o                         
  -5   4   7        353.37        361.89        16.19 o                         
  -4   4   7       3632.30       3856.37       115.78 o                         
  -3   4   7        870.62        873.31        90.40 o                         
  -2   4   7        354.80        352.30        15.71 o                         
  -1   4   7          6.41         19.90         7.91 o                         
   0   4   7        400.39        426.10        17.16 o                         
   1   4   7       2605.31       2900.79        82.64 o                         
   2   4   7         89.85         87.12        15.71 o                         
   3   4   7         14.55         27.92         8.64 o                         
   4   4   7        788.50        905.77        32.68 o                         
   5   4   7          1.01          8.69         7.83 o                         
   6   4   7         82.04        100.16        19.84 o                         
   7   4   7          1.07         40.62        23.17 o                         
   8   4   7         63.73         68.37        24.21 o                         
   9   4   7         52.64         28.09        24.15 o                         
  10   4   7        119.01         49.70        38.04 o                         
 -10   5   7         97.95         60.75        28.66 o                         
  -9   5   7          1.95         19.84        31.34 o                         
  -8   5   7        196.00        220.80        24.80 o                         
  -7   5   7         64.20         66.30        19.99 o                         
  -6   5   7        309.62        250.67        18.34 o                         
  -5   5   7        551.20        520.74        21.54 o                         
  -4   5   7        366.43        394.79        34.56 o                         
  -3   5   7         15.74         28.99         9.82 o                         
  -2   5   7        836.01        889.36        28.38 o                         
  -1   5   7         83.22        143.51        11.93 o                         
   0   5   7        190.70        172.20        19.00 o                         
   1   5   7       2626.68       3034.69       154.15 o                         
   2   5   7       1221.39       1124.47        51.40 o                         
   3   5   7          0.78         17.47         9.76 o                         
   4   5   7       2888.25       2947.05        92.12 o                         
   5   5   7        455.35        419.98        22.16 o                         
   6   5   7        114.41        122.56        21.28 o                         
   7   5   7         89.48        142.24        29.54 o                         
   8   5   7         18.38         13.13        21.01 o                         
   9   5   7          0.76         -0.25        19.87 o                         
  10   5   7          3.93         23.01        25.30 o                         
 -10   6   7         26.53         14.28        23.84 o                         
  -9   6   7          5.82        -24.52        25.87 o                         
  -8   6   7        206.04        223.05        28.07 o                         
  -7   6   7          7.97         67.56        22.53 o                         
  -6   6   7       1038.97        948.63        49.40 o                         
  -5   6   7         94.21        123.44        14.39 o                         
  -4   6   7         91.20        119.49        11.99 o                         
  -3   6   7        362.29        385.70        19.67 o                         
  -2   6   7        304.51        334.53        17.11 o                         
  -1   6   7       1177.81       1287.07        64.62 o                         
   0   6   7        198.90        186.07        13.91 o                         
   1   6   7       1479.38       1678.40        52.22 o                         
   2   6   7        648.48        650.85        25.47 o                         
   3   6   7        429.55        488.90        22.43 o                         
   4   6   7        379.60        428.05        30.04 o                         
   5   6   7          6.37         -6.76        13.48 o                         
   6   6   7        195.45        194.66        26.38 o                         
   7   6   7          5.76         16.75        19.28 o                         
   8   6   7         18.66         20.12        22.92 o                         
   9   6   7          2.17        -15.84        22.36 o                         
  10   6   7          0.11         18.36        22.84 o                         
 -10   7   7         71.49         21.99        32.09 o                         
  -9   7   7         48.71         66.60        30.52 o                         
  -8   7   7        477.50        381.24        40.86 o                         
  -7   7   7         36.21         65.07        21.39 o                         
  -6   7   7         30.13         41.56        14.49 o                         
  -5   7   7         82.78         96.06        15.63 o                         
  -4   7   7         19.57          8.46        11.10 o                         
  -3   7   7        244.36        262.18        24.62 o                         
  -2   7   7        219.92        255.76        16.32 o                         
  -1   7   7        135.35        161.13        13.84 o                         
   0   7   7          0.94          6.49        10.21 o                         
   1   7   7        309.38        296.76        54.10 o                         
   2   7   7        179.76        206.61        15.87 o                         
   3   7   7         63.75         61.59        19.01 o                         
   4   7   7          3.84          1.11        13.71 o                         
   5   7   7         97.07         92.12        18.93 o                         
   6   7   7         46.21         39.85        20.68 o                         
   7   7   7         83.96         95.89        25.80 o                         
   8   7   7         21.50         16.44        23.92 o                         
   9   7   7         11.55         27.01        24.10 o                         
  -9   8   7         23.61         44.63        30.03 o                         
  -8   8   7        161.07        149.21        28.12 o                         
  -7   8   7        150.32        236.20        35.12 o                         
  -6   8   7         31.18         25.51        13.92 o                         
  -5   8   7          1.22         -9.03        12.19 o                         
  -4   8   7          6.04         17.69        10.05 o                         
  -3   8   7          0.08          3.45        10.57 o                         
  -2   8   7          0.01         26.25        10.85 o                         
  -1   8   7         13.62         14.16        10.80 o                         
   0   8   7         11.13         10.47        11.21 o                         
   1   8   7        157.87        191.80        17.68 o                         
   2   8   7          6.52          9.49        10.31 o                         
   3   8   7         91.58         80.16        11.75 o                         
   4   8   7        393.14        408.52        35.12 o                         
   5   8   7         70.64        100.77        20.56 o                         
   6   8   7        174.20        221.49        30.75 o                         
   7   8   7         83.35         83.50        26.45 o                         
   8   8   7         12.32         20.69        25.29 o                         
   9   8   7         27.94         78.30        31.87 o                         
  -9   9   7          0.17        -19.67        35.40 o                         
  -8   9   7          9.94         -8.83        25.72 o                         
  -7   9   7         11.07        -22.92        22.92 o                         
  -6   9   7          1.68         -1.90        13.07 o                         
  -5   9   7         54.54         38.68        16.52 o                         
  -4   9   7        469.47        502.59        35.46 o                         
  -3   9   7        236.47        230.26        19.46 o                         
  -2   9   7        145.25        139.74        17.19 o                         
  -1   9   7        139.39        189.32        18.44 o                         
   0   9   7       1007.40       1016.99        43.80 o                         
   1   9   7          4.70          4.98        11.42 o                         
   2   9   7        107.15        109.44        15.50 o                         
   3   9   7          4.40         10.82        16.84 o                         
   4   9   7        687.67        733.84        67.15 o                         
   5   9   7         50.37         63.95        31.03 o                         
   6   9   7        174.59        200.23        32.60 o                         
   7   9   7         80.48         90.61        28.76 o                         
   8   9   7          5.42         37.96        27.49 o                         
  -8  10   7         12.31         -3.12        19.47 o                         
  -7  10   7          0.43         -6.33        20.35 o                         
  -6  10   7         47.46         85.08        20.81 o                         
  -5  10   7         11.37         21.14        15.75 o                         
  -4  10   7        173.95        230.60        23.23 o                         
  -3  10   7          4.83         -7.15        14.25 o                         
  -2  10   7        878.87        771.73        74.17 o                         
  -1  10   7         88.73         87.95        16.37 o                         
   0  10   7         77.49         83.97        20.68 o                         
   1  10   7        138.79        134.74        18.02 o                         
   2  10   7        240.83        251.64        26.37 o                         
   3  10   7         58.96        121.74        23.68 o                         
   4  10   7        255.53        328.19        54.82 o                         
   5  10   7          0.22          9.14        18.21 o                         
   6  10   7         49.81         36.28        24.71 o                         
   7  10   7          1.56        110.25        74.37 o                         
   8  10   7          2.78         -1.71        24.71 o                         
  -7  11   7         18.54         21.11        22.39 o                         
  -6  11   7          7.37         12.98        17.31 o                         
  -5  11   7         13.30         27.50        16.06 o                         
  -4  11   7         10.55         -4.84        19.56 o                         
  -3  11   7         46.11         60.41        19.24 o                         
  -2  11   7         22.47         21.12        17.20 o                         
  -1  11   7        291.04        332.88        48.46 o                         
   0  11   7         13.27         16.54        18.58 o                         
   1  11   7         30.63         22.70        13.97 o                         
   2  11   7         11.70         43.15        19.20 o                         
   3  11   7         14.12         45.00        21.00 o                         
   4  11   7          0.13        -24.65        24.65 o                         
   5  11   7          7.18         44.21        24.75 o                         
   6  11   7          7.40         15.89        24.60 o                         
   7  11   7        106.94        127.71        37.22 o                         
  -7  12   7         82.44         81.17        31.71 o                         
  -6  12   7         10.94         58.16        25.71 o                         
  -5  12   7          1.79         30.66        18.84 o                         
  -4  12   7         20.53          5.41        16.91 o                         
  -3  12   7        127.54        171.40        26.77 o                         
  -2  12   7       1569.86       1378.20        68.42 o                         
  -1  12   7          4.96         10.91        14.90 o                         
   0  12   7       1949.62       1724.85       151.60 o                         
   1  12   7        335.66        314.67        32.69 o                         
   2  12   7         38.58         21.62        19.24 o                         
   3  12   7        142.34        165.50        28.71 o                         
   4  12   7         56.40         75.98        25.69 o                         
   5  12   7         20.41         51.82        29.97 o                         
   6  12   7          0.05        -23.77        25.20 o                         
  -6  13   7          6.42         38.70        29.22 o                         
  -5  13   7          2.91         16.70        31.45 o                         
  -4  13   7        350.94        304.83        50.63 o                         
  -3  13   7          6.47         -8.14        17.25 o                         
  -2  13   7        172.33        171.25        25.85 o                         
  -1  13   7         68.17        106.74        22.88 o                         
   0  13   7         10.55         51.43        21.42 o                         
   1  13   7         14.68         19.82        19.29 o                         
   2  13   7          6.51         13.85        19.65 o                         
   3  13   7         56.53         66.61        25.58 o                         
   4  13   7         22.12         -3.40        20.05 o                         
   5  13   7         87.65         19.59        28.49 o                         
  -4  14   7         23.67        -23.31        23.31 o                         
  -3  14   7          0.36          2.04        22.46 o                         
  -2  14   7        107.62         79.47        25.77 o                         
  -1  14   7         37.65        -15.82        20.99 o                         
   0  14   7          3.16         28.66        23.20 o                         
   1  14   7         39.28         16.57        21.72 o                         
   2  14   7         30.68         41.10        22.86 o                         
   3  14   7          0.71         33.93        23.92 o                         
   4  14   7          7.60         19.81        23.96 o                         
  -2  15   7        248.85        156.04        35.41 o                         
  -1  15   7         22.68         -2.85        25.98 o                         
   0  15   7        105.71         65.81        39.53 o                         
   1  15   7          0.02         43.17        25.70 o                         
 -11   0   8          1.96          9.78        50.19 o                         
 -10   0   8       2208.41       1703.99       204.44 o                         
  -9   0   8        392.34        344.05        54.32 o                         
  -8   0   8       1242.00       1263.80       123.86 o                         
  -7   0   8        559.98        541.94        33.36 o                         
  -6   0   8       4364.75       4324.31       205.35 o                         
  -5   0   8        133.48        155.31        23.49 o                         
  -4   0   8       1030.93        911.58        91.55 o                         
  -3   0   8       3938.23       3767.71       189.49 o                         
  -2   0   8        621.37        751.38        49.51 o                         
  -1   0   8       5550.89       5637.10       195.49 o                         
   0   0   8       4518.83       5862.79       365.63 o                         
   1   0   8      20217.91      18802.49      1030.25 o                         
   2   0   8         32.72         43.25         7.12 o                         
   3   0   8       2462.55       1872.12       369.04 o                         
   4   0   8        130.98        148.27        57.34 o                         
   5   0   8       3217.15       3059.98       164.76 o                         
   6   0   8         14.96         25.95        19.89 o                         
   7   0   8       5308.50       5306.04       519.37 o                         
   8   0   8        416.72        458.18        50.29 o                         
   9   0   8         68.85        108.76        43.64 o                         
  10   0   8         97.95         77.60        47.34 o                         
 -11   1   8       1409.94       1195.93       124.21 o                         
 -10   1   8        142.58        185.48        41.17 o                         
  -9   1   8        196.53        143.78        29.26 o                         
  -8   1   8         21.79         53.33        17.52 o                         
  -7   1   8       2463.06       2350.65       121.67 o                         
  -6   1   8       4914.90       4590.54       182.55 o                         
  -5   1   8       4810.54       4751.64       150.64 o                         
  -4   1   8       3567.43       2842.67       185.00 o                         
  -3   1   8       5127.60       4624.32       225.98 o                         
  -2   1   8      11767.00      11081.28       440.95 o                         
  -1   1   8       5929.23       5574.08       148.45 o                         
   0   1   8      55690.10      58366.52      4378.42 o                         
   1   1   8         79.45         53.77         8.25 o                         
   2   1   8          3.95         20.71         5.66 o                         
   3   1   8        723.17        703.64        38.38 o                         
   4   1   8      23994.46      21147.37      1255.97 o                         
   5   1   8       2584.02       2690.48       103.25 o                         
   6   1   8       1136.92       1164.47        53.91 o                         
   7   1   8        133.46        159.85        23.56 o                         
   8   1   8       2174.76       2134.76       128.40 o                         
   9   1   8        327.27        278.87        60.57 o                         
  10   1   8       1384.40       1490.05       115.02 o                         
 -10   2   8        677.83        679.25        61.76 o                         
  -9   2   8        242.68        203.17        37.19 o                         
  -8   2   8       2110.33       2159.21        97.72 o                         
  -7   2   8       1778.65       1737.09        62.04 o                         
  -6   2   8       3388.38       3330.65       100.14 o                         
  -5   2   8       1420.75       1616.40        75.38 o                         
  -4   2   8       5285.33       4999.68       172.60 o                         
  -3   2   8       8191.75       7946.15       291.16 o                         
  -2   2   8        213.82        219.23         9.02 o                         
  -1   2   8       7929.61       7781.44       254.78 o                         
   0   2   8       5531.50       6242.15       487.75 o                         
   1   2   8      10834.85      10285.25       373.12 o                         
   2   2   8         83.37         70.49         7.57 o                         
   3   2   8       3626.24       3511.86       252.53 o                         
   4   2   8        269.78        218.58        31.01 o                         
   5   2   8       4597.99       4387.75       152.54 o                         
   6   2   8         42.91         45.54        11.00 o                         
   7   2   8       5001.57       5254.01       240.42 o                         
   8   2   8        567.59        607.28        46.83 o                         
   9   2   8         13.78         44.12        22.97 o                         
  10   2   8        271.24        328.98        45.20 o                         
 -11   3   8        552.56        506.55        61.92 o                         
 -10   3   8        464.13        431.63        51.40 o                         
  -9   3   8        637.25        565.06        62.26 o                         
  -8   3   8        100.32        128.27        34.56 o                         
  -7   3   8       3833.56       3917.44       148.74 o                         
  -6   3   8       3726.67       3779.80       133.94 o                         
  -5   3   8        976.96        810.70        31.88 o                         
  -4   3   8       7053.37       6697.07       245.90 o                         
  -3   3   8      18563.70      17161.49       694.54 o                         
  -2   3   8       2550.98       2549.08        76.29 o                         
  -1   3   8       4212.34       3791.82       105.84 o                         
   0   3   8      35395.79      38186.98      2381.99 o                         
   1   3   8       8396.24       9635.71       533.94 o                         
   2   3   8        761.97        723.57        44.08 o                         
   3   3   8         27.02         28.14         6.79 o                         
   4   3   8      10586.72      10105.72       424.67 o                         
   5   3   8        621.69        564.22        53.70 o                         
   6   3   8        287.81        297.75        22.02 o                         
   7   3   8        127.93        171.80        40.43 o                         
   8   3   8       2405.87       2425.09       132.39 o                         
   9   3   8       1308.12       1323.32       223.26 o                         
  10   3   8        263.98        282.03        37.87 o                         
 -11   4   8         47.26         86.18        34.76 o                         
 -10   4   8       1557.68       1434.43       104.88 o                         
  -9   4   8         27.58         15.69        25.40 o                         
  -8   4   8       1882.90       2091.11       118.27 o                         
  -7   4   8       1759.08       1790.11        81.10 o                         
  -6   4   8       2486.66       2396.22        73.77 o                         
  -5   4   8        115.38        125.90        11.87 o                         
  -4   4   8       1488.32       1407.45        46.52 o                         
  -3   4   8       3088.11       2840.36        80.73 o                         
  -2   4   8         27.13         32.87         8.02 o                         
  -1   4   8       1875.57       1871.96        50.45 o                         
   0   4   8       6756.84       7057.12       463.69 o                         
   1   4   8      28329.06      30461.54      1740.88 o                         
   2   4   8        297.08        208.02        14.91 o                         
   3   4   8       9909.65       9632.00       358.47 o                         
   4   4   8        835.19        953.08        57.45 o                         
   5   4   8       2777.99       2498.75       115.77 o                         
   6   4   8        390.37        357.91        36.45 o                         
   7   4   8       3973.98       4245.15       221.39 o                         
   8   4   8        682.86        767.25        75.90 o                         
   9   4   8        698.29        743.64       103.12 o                         
  10   4   8        338.41        326.89       101.04 o                         
 -10   5   8        207.84        159.88        33.59 o                         
  -9   5   8        188.21        228.31        67.48 o                         
  -8   5   8        390.14        383.38        44.36 o                         
  -7   5   8       3340.96       3458.53       155.25 o                         
  -6   5   8       5561.25       5604.85       209.67 o                         
  -5   5   8       1056.67       1092.11        35.95 o                         
  -4   5   8       2862.61       2773.41        82.89 o                         
  -3   5   8       8551.07       8503.18       307.49 o                         
  -2   5   8       3014.90       2840.25        81.94 o                         
  -1   5   8        105.28         99.86        16.77 o                         
   0   5   8      19219.12      19331.53       920.16 o                         
   1   5   8          7.07          1.89         8.40 o                         
   2   5   8          5.45         18.09         9.24 o                         
   3   5   8        254.50        333.88        23.84 o                         
   4   5   8      19904.70      20203.96      1019.32 o                         
   5   5   8         57.81         62.39        12.31 o                         
   6   5   8       1236.27       1195.29        60.42 o                         
   7   5   8        182.64        248.45        35.00 o                         
   8   5   8        777.11        821.32        77.81 o                         
   9   5   8         10.25        -20.54        22.96 o                         
  10   5   8       1254.34       1250.01       271.92 o                         
 -10   6   8        407.16        407.83        52.80 o                         
  -9   6   8         34.65         64.95        28.48 o                         
  -8   6   8       1693.66       1767.57       112.89 o                         
  -7   6   8        917.21        940.86        54.44 o                         
  -6   6   8       1316.94       1415.56        55.55 o                         
  -5   6   8          8.80         17.52         8.79 o                         
  -4   6   8       2779.75       2875.50        88.30 o                         
  -3   6   8       8425.91       8922.98       339.10 o                         
  -2   6   8        691.37        684.49        31.34 o                         
  -1   6   8        694.29        620.11        41.98 o                         
   0   6   8       3833.61       4184.82       180.80 o                         
   1   6   8      10354.15       9700.36       371.00 o                         
   2   6   8        311.87        352.72        19.01 o                         
   3   6   8       6632.10       6850.61       245.02 o                         
   4   6   8         60.56        109.44        15.36 o                         
   5   6   8       3680.69       3602.15       181.29 o                         
   6   6   8         10.50         29.58        18.44 o                         
   7   6   8       4735.92       5244.02       295.48 o                         
   8   6   8        122.22        145.92        47.07 o                         
   9   6   8         93.34        150.25        31.48 o                         
 -10   7   8          9.98          3.32        39.72 o                         
  -9   7   8        420.86        359.11        48.74 o                         
  -8   7   8        206.86        170.78        35.71 o                         
  -7   7   8       4050.73       4295.17       212.42 o                         
  -6   7   8       2583.70       2591.85       102.82 o                         
  -5   7   8        453.57        417.84        26.36 o                         
  -4   7   8       2087.71       2078.79        67.85 o                         
  -3   7   8       5738.65       5990.79       210.70 o                         
  -2   7   8       2604.24       2652.83        84.17 o                         
  -1   7   8        150.75        175.07        22.01 o                         
   0   7   8      17987.34      18953.17       931.10 o                         
   1   7   8       1120.04       1284.60        72.79 o                         
   2   7   8         66.17         58.20        13.72 o                         
   3   7   8         48.20         51.17        23.74 o                         
   4   7   8       9147.78       9276.51       422.31 o                         
   5   7   8         20.56         27.17        16.05 o                         
   6   7   8        112.23        123.27        25.17 o                         
   7   7   8        211.76        262.57        40.62 o                         
   8   7   8       1358.25       1538.76       122.24 o                         
   9   7   8         88.62         79.52        48.69 o                         
  -9   8   8         31.14         64.73        30.88 o                         
  -8   8   8        134.50        206.99        39.78 o                         
  -7   8   8       2970.25       3191.54       163.37 o                         
  -6   8   8       1488.75       1468.65        64.26 o                         
  -5   8   8         18.28         26.75        13.24 o                         
  -4   8   8       1837.84       1844.73        66.97 o                         
  -3   8   8       7058.54       7611.53       294.12 o                         
  -2   8   8         87.92        135.65        25.26 o                         
  -1   8   8       1164.44       1200.35        44.84 o                         
   0   8   8        951.16        950.74        46.78 o                         
   1   8   8       9908.77      10444.84       434.00 o                         
   2   8   8         64.81         48.25        12.83 o                         
   3   8   8       4647.32       4623.38       225.12 o                         
   4   8   8          6.41         30.12        17.34 o                         
   5   8   8       1405.76       1400.77       133.22 o                         
   6   8   8         32.85         24.86        22.00 o                         
   7   8   8       3226.32       3756.63       218.12 o                         
   8   8   8        156.62        225.67        40.43 o                         
   9   8   8         13.09        -14.89        23.87 o                         
  -9   9   8        307.41        221.25        43.28 o                         
  -8   9   8          3.15         33.20        28.51 o                         
  -7   9   8       1600.83       1725.69        99.50 o                         
  -6   9   8       2249.71       2242.87       104.70 o                         
  -5   9   8        100.31         75.34        18.04 o                         
  -4   9   8       1164.79       1323.39        60.96 o                         
  -3   9   8       1591.30       1656.93        61.99 o                         
  -2   9   8       2345.77       2564.47        88.22 o                         
  -1   9   8        256.98        276.84        20.55 o                         
   0   9   8       9240.96      10095.12       427.48 o                         
   1   9   8          1.69          2.17        11.90 o                         
   2   9   8         18.13         36.21        13.33 o                         
   3   9   8        891.49        901.78        48.67 o                         
   4   9   8       6521.39       6787.69       313.14 o                         
   5   9   8        364.22        329.95        44.48 o                         
   6   9   8        531.31        566.49        48.65 o                         
   7   9   8         14.86         -3.33        23.90 o                         
   8   9   8       1134.79       1311.38       145.30 o                         
  -8  10   8        464.10        384.62       105.67 o                         
  -7  10   8        572.96        521.19        69.91 o                         
  -6  10   8       1379.08       1402.27        84.77 o                         
  -5  10   8          4.75         -7.37        19.71 o                         
  -4  10   8        822.79       1034.82        54.50 o                         
  -3  10   8       2681.97       2775.90       114.62 o                         
  -2  10   8          1.47          8.46        13.20 o                         
  -1  10   8          2.64         -2.69        12.76 o                         
   0  10   8       2258.46       2316.93        87.77 o                         
   1  10   8       2734.13       2846.78       108.09 o                         
   2  10   8         63.56         72.85        20.12 o                         
   3  10   8        439.01        507.15        38.87 o                         
   4  10   8         97.07        179.61        47.42 o                         
   5  10   8       1751.66       1840.45       158.56 o                         
   6  10   8         50.06         49.41        26.00 o                         
   7  10   8       2127.41       2600.66       165.03 o                         
   8  10   8        295.49        387.15        70.50 o                         
  -7  11   8        913.77        857.87        88.03 o                         
  -6  11   8        837.51        804.46        63.45 o                         
  -5  11   8        361.88        369.69        33.13 o                         
  -4  11   8       1698.02       1813.60        85.20 o                         
  -3  11   8       1170.45       1135.31        60.10 o                         
  -2  11   8       1696.53       1449.87        81.84 o                         
  -1  11   8       1016.94        991.79        53.06 o                         
   0  11   8       7130.10       7081.54       291.79 o                         
   1  11   8          9.65         26.93        15.36 o                         
   2  11   8         19.43         27.26        18.56 o                         
   3  11   8        110.00        145.53        27.95 o                         
   4  11   8       4782.75       5204.29       252.10 o                         
   5  11   8         34.08         42.17        25.93 o                         
   6  11   8        318.93        294.44        64.96 o                         
   7  11   8        458.31        457.65        90.34 o                         
  -7  12   8          5.27         10.74        21.84 o                         
  -6  12   8        240.05        216.02        39.50 o                         
  -5  12   8         18.52         51.49        18.63 o                         
  -4  12   8        969.00       1048.35        61.22 o                         
  -3  12   8        580.72        600.55        44.48 o                         
  -2  12   8         61.92         85.30        21.23 o                         
  -1  12   8        404.57        362.22        28.20 o                         
   0  12   8       1532.16       1459.63        75.41 o                         
   1  12   8       2134.81       2254.73       171.65 o                         
   2  12   8        194.98        163.76        28.08 o                         
   3  12   8        729.99        788.59        54.01 o                         
   4  12   8         51.09         60.07        24.90 o                         
   5  12   8        161.39        261.31        38.89 o                         
   6  12   8        120.17        127.91        33.49 o                         
  -5  13   8         82.70         31.59        20.61 o                         
  -4  13   8        117.07         96.12        22.69 o                         
  -3  13   8       1116.00       1089.75        62.05 o                         
  -2  13   8         27.86         24.62        19.94 o                         
  -1  13   8        679.85        625.93        56.35 o                         
   0  13   8       2193.54       2072.52       139.33 o                         
   1  13   8         21.52          8.40        18.39 o                         
   2  13   8        111.08        130.05        28.37 o                         
   3  13   8         94.46         67.50        25.72 o                         
   4  13   8       1758.20       1805.78       153.35 o                         
   5  13   8        355.21        342.69        56.58 o                         
  -4  14   8        756.85        589.66        49.39 o                         
  -3  14   8        980.89        829.20        53.88 o                         
  -2  14   8        349.52        261.61        33.87 o                         
  -1  14   8        256.61        204.31        32.43 o                         
   0  14   8        194.65        176.12        31.24 o                         
   1  14   8       1555.40       1399.10       167.27 o                         
   2  14   8         85.76         81.45        25.96 o                         
   3  14   8        886.57        822.57        59.97 o                         
  -1  15   8          7.40         14.35        21.96 o                         
   0  15   8       1374.53       1210.92       200.96 o                         
 -11   1   9          9.41         -7.56        33.34 o                         
 -10   1   9          9.94         19.63        71.66 o                         
  -9   1   9        357.88        310.86        29.11 o                         
  -8   1   9         16.24         18.43        16.19 o                         
  -7   1   9        786.63        863.71        50.62 o                         
  -6   1   9        438.87        441.55        26.45 o                         
  -5   1   9        192.29        160.63         9.69 o                         
  -4   1   9        304.27        252.13        26.04 o                         
  -3   1   9       2321.14       2306.05        91.59 o                         
  -2   1   9          5.25         13.76         4.39 o                         
  -1   1   9        137.49        197.36        23.25 o                         
   0   1   9        994.49        887.33        26.04 o                         
   1   1   9        315.04        320.49        12.57 o                         
   2   1   9        753.31        819.17        21.91 o                         
   3   1   9         22.99         42.40         6.74 o                         
   4   1   9          0.05          7.90         5.29 o                         
   5   1   9        426.49        428.22        27.13 o                         
   6   1   9         35.83         35.99        16.03 o                         
   7   1   9        306.61        308.71        27.37 o                         
   8   1   9          0.04         13.22        23.28 o                         
   9   1   9         80.52        113.31        37.33 o                         
  10   1   9          5.93        -11.08        25.90 o                         
 -11   2   9         78.56         50.25        48.62 o                         
 -10   2   9         11.47         18.84        36.02 o                         
  -9   2   9          0.41        -21.98        21.98 o                         
  -8   2   9          1.32         -6.88        15.46 o                         
  -7   2   9         20.61         25.28        15.61 o                         
  -6   2   9          1.76          7.35         5.56 o                         
  -5   2   9        642.96        604.30        24.45 o                         
  -4   2   9         42.43         42.61         8.88 o                         
  -3   2   9        243.27        242.92        15.22 o                         
  -2   2   9        969.94        914.66        43.44 o                         
  -1   2   9        888.45        825.67        27.58 o                         
   0   2   9        422.35        408.67        15.73 o                         
   1   2   9         11.62         12.86         7.78 o                         
   2   2   9       3073.12       3638.42        91.87 o                         
   3   2   9        640.90        557.31        22.94 o                         
   4   2   9        118.82        122.85        13.07 o                         
   5   2   9         23.82         25.12        10.41 o                         
   6   2   9          1.82        -14.43        14.43 o                         
   7   2   9         89.61         91.14        19.74 o                         
   8   2   9         88.79         63.10        24.30 o                         
   9   2   9         10.29         -5.11        20.73 o                         
  10   2   9         25.08         16.80        36.90 o                         
 -11   3   9         14.15         43.43        52.41 o                         
 -10   3   9          2.93         -2.49        23.43 o                         
  -9   3   9         29.27         27.00        22.32 o                         
  -8   3   9          2.83         12.85        20.59 o                         
  -7   3   9          0.03         -1.99         9.40 o                         
  -6   3   9         10.97         20.33         9.01 o                         
  -5   3   9        244.47        199.76        13.61 o                         
  -4   3   9        326.43        355.16        18.42 o                         
  -3   3   9         81.44         74.98         8.02 o                         
  -2   3   9        691.20        660.58        21.31 o                         
  -1   3   9         70.09         98.25         9.78 o                         
   0   3   9         52.68         52.82         9.25 o                         
   1   3   9        656.32        728.24        24.71 o                         
   2   3   9       1437.61       1713.24        75.80 o                         
   3   3   9        643.15        711.57        21.15 o                         
   4   3   9        348.82        380.59        22.28 o                         
   5   3   9        429.21        378.87        21.78 o                         
   6   3   9        542.87        538.10        36.63 o                         
   7   3   9        133.96        163.06        27.97 o                         
   8   3   9        256.06        302.03        39.19 o                         
   9   3   9          0.04         11.34        21.39 o                         
  10   3   9          0.47          3.54        20.34 o                         
 -10   4   9         67.10         60.37        53.10 o                         
  -9   4   9         32.50         40.58        25.72 o                         
  -8   4   9        228.58        204.49        33.93 o                         
  -7   4   9         49.47         48.97        15.46 o                         
  -6   4   9         96.00        109.04        10.63 o                         
  -5   4   9        213.26        204.34        12.64 o                         
  -4   4   9        258.13        280.42        15.83 o                         
  -3   4   9         46.79         32.17         7.96 o                         
  -2   4   9       1065.52        967.13        30.37 o                         
  -1   4   9       1205.81       1340.16        71.26 o                         
   0   4   9        752.67        657.39        55.90 o                         
   1   4   9        178.58        190.78        25.65 o                         
   2   4   9        414.61        579.24        32.88 o                         
   3   4   9          5.28         16.75         8.76 o                         
   4   4   9          1.27          8.34         8.10 o                         
   5   4   9          1.06         -0.41        10.28 o                         
   6   4   9        253.82        251.83        27.38 o                         
   7   4   9          0.43         42.08        23.02 o                         
   8   4   9        640.56        615.29        52.14 o                         
   9   4   9         22.56         50.93        24.81 o                         
  10   4   9          3.25        -13.25        31.71 o                         
 -10   5   9         52.26         58.17        29.24 o                         
  -9   5   9         35.00         14.52        24.25 o                         
  -8   5   9          0.02         -8.37        21.37 o                         
  -7   5   9        132.42        159.74        25.04 o                         
  -6   5   9        651.80        619.02        33.43 o                         
  -5   5   9        140.61        159.14        12.71 o                         
  -4   5   9          4.29         20.34         8.51 o                         
  -3   5   9        257.71        322.10        17.09 o                         
  -2   5   9        765.03        748.08        26.07 o                         
  -1   5   9       2274.24       2439.47        70.18 o                         
   0   5   9         38.52         41.45        16.00 o                         
   1   5   9       2056.91       2270.65        90.45 o                         
   2   5   9       2377.64       2498.26        73.71 o                         
   3   5   9        270.06        309.93        31.98 o                         
   4   5   9         12.98          7.85        11.34 o                         
   5   5   9          3.15         -0.64         9.26 o                         
   6   5   9          1.55         -3.44        15.71 o                         
   7   5   9        337.75        381.94        41.36 o                         
   8   5   9         11.43        -21.93        31.44 o                         
   9   5   9         64.55         66.96        27.92 o                         
  10   5   9          1.35         23.70        30.92 o                         
 -10   6   9          0.50         40.70        30.60 o                         
  -9   6   9          4.68         29.30        25.11 o                         
  -8   6   9         33.97         73.16        28.53 o                         
  -7   6   9         11.20          8.73        15.64 o                         
  -6   6   9        234.96        235.55        19.45 o                         
  -5   6   9        230.35        221.28        15.33 o                         
  -4   6   9        141.35        175.26        15.29 o                         
  -3   6   9        266.60        324.27        33.59 o                         
  -2   6   9          3.73         20.85         9.54 o                         
  -1   6   9       2961.00       3236.75       126.05 o                         
   0   6   9         40.04         67.95        11.88 o                         
   1   6   9         69.01         89.02        18.95 o                         
   2   6   9         84.47        111.64        13.20 o                         
   3   6   9         97.63        100.69        12.68 o                         
   4   6   9        238.47        239.09        29.19 o                         
   5   6   9        373.33        373.94        38.29 o                         
   6   6   9         36.01          3.59        17.00 o                         
   7   6   9          0.48          9.63        22.98 o                         
   8   6   9         39.89         20.16        39.66 o                         
   9   6   9          0.89        -25.29        25.29 o                         
 -10   7   9         71.88         34.48        29.24 o                         
  -9   7   9          0.37        -29.17        33.37 o                         
  -8   7   9         46.14         61.54        34.38 o                         
  -7   7   9        332.94        284.39        30.83 o                         
  -6   7   9        175.40        220.32        26.94 o                         
  -5   7   9         26.04         15.53        12.38 o                         
  -4   7   9         51.96         62.03        16.43 o                         
  -3   7   9        368.38        407.91        22.37 o                         
  -2   7   9         16.94         10.43        10.32 o                         
  -1   7   9         44.65         53.52        11.51 o                         
   0   7   9        239.93        250.44        18.17 o                         
   1   7   9        265.42        303.97        28.79 o                         
   2   7   9         52.19         93.67        14.05 o                         
   3   7   9         53.35         54.18        15.43 o                         
   4   7   9         51.11         84.74        19.47 o                         
   5   7   9         26.93         18.68        19.02 o                         
   6   7   9        134.19        142.84        26.15 o                         
   7   7   9         14.33         18.13        24.35 o                         
   8   7   9         15.66         20.68        25.97 o                         
   9   7   9          8.78         25.20        25.87 o                         
  -9   8   9          9.87         30.41        43.81 o                         
  -8   8   9         47.25         41.43        32.40 o                         
  -7   8   9        105.41        134.29        45.16 o                         
  -6   8   9        256.33        284.94        31.14 o                         
  -5   8   9         19.74         30.34        12.89 o                         
  -4   8   9         14.86         16.88        13.03 o                         
  -3   8   9        382.07        375.14        25.55 o                         
  -2   8   9        238.04        263.28        20.05 o                         
  -1   8   9       1121.54       1079.71        41.95 o                         
   0   8   9       1761.10       1790.11        62.46 o                         
   1   8   9          3.36          9.80        12.83 o                         
   2   8   9        131.90        161.93        20.99 o                         
   3   8   9        104.49        101.61        30.66 o                         
   4   8   9         90.56        138.48        20.98 o                         
   5   8   9          9.78         12.63        22.95 o                         
   6   8   9          0.03         11.93        20.09 o                         
   7   8   9         14.37        -20.90        25.71 o                         
   8   8   9          1.81         -9.55        32.23 o                         
  -9   9   9          1.08        -28.62        29.94 o                         
  -8   9   9        116.07        109.87        35.73 o                         
  -7   9   9          3.49          4.68        20.42 o                         
  -6   9   9        257.50        280.53        34.25 o                         
  -5   9   9          2.59          4.44        12.30 o                         
  -4   9   9        295.54        269.84        25.66 o                         
  -3   9   9        355.92        364.58        36.68 o                         
  -2   9   9         20.49         35.46        13.79 o                         
  -1   9   9        654.74        673.78        45.69 o                         
   0   9   9        119.52        112.32        24.12 o                         
   1   9   9        346.13        367.74        44.87 o                         
   2   9   9         34.39         65.02        14.50 o                         
   3   9   9          0.41        -13.63        16.53 o                         
   4   9   9          4.21         19.96        19.52 o                         
   5   9   9         65.58        115.72        27.34 o                         
   6   9   9         37.19         13.64        21.14 o                         
   7   9   9         20.21         40.28        31.53 o                         
   8   9   9          9.80         30.48        29.78 o                         
  -8  10   9          2.80         58.70        32.43 o                         
  -7  10   9         87.04         99.94        40.90 o                         
  -6  10   9          5.41        -13.38        19.97 o                         
  -5  10   9         77.91        103.51        18.88 o                         
  -4  10   9        480.12        437.27        48.52 o                         
  -3  10   9          1.40         36.91        16.86 o                         
  -2  10   9          0.01        -12.03        13.38 o                         
  -1  10   9        256.75        286.73        23.56 o                         
   0  10   9        850.10        812.25        40.05 o                         
   1  10   9        174.22        189.56        20.44 o                         
   2  10   9         13.93         26.22        17.86 o                         
   3  10   9         33.90         70.52        21.50 o                         
   4  10   9         40.81         59.38        27.08 o                         
   5  10   9        474.97        512.41        53.36 o                         
   6  10   9         52.73         66.25        27.77 o                         
   7  10   9          5.31         28.74        28.18 o                         
  -7  11   9          0.91        -12.48        22.86 o                         
  -6  11   9         41.20         55.04        26.66 o                         
  -5  11   9          2.36         25.54        16.51 o                         
  -4  11   9         42.92         49.07        20.20 o                         
  -3  11   9         18.98         17.10        17.64 o                         
  -2  11   9         47.16         38.43        14.55 o                         
  -1  11   9         57.48         56.84        16.30 o                         
   0  11   9         32.28         23.88        16.63 o                         
   1  11   9         70.19         96.59        23.84 o                         
   2  11   9          0.79          2.32        16.61 o                         
   3  11   9         45.53         67.75        23.14 o                         
   4  11   9          1.57         13.56        20.70 o                         
   5  11   9        116.99         85.73        61.63 o                         
   6  11   9         63.20         88.42        31.00 o                         
   7  11   9          4.99          1.45        24.95 o                         
  -6  12   9          1.09         32.79        27.10 o                         
  -5  12   9        112.19        117.67        23.91 o                         
  -4  12   9         48.36         56.90        22.44 o                         
  -3  12   9         60.37        105.52        20.92 o                         
  -2  12   9        359.74        336.33        28.91 o                         
  -1  12   9         12.68         28.47        15.63 o                         
   0  12   9         12.22         -3.41        13.69 o                         
   1  12   9         12.75         22.95        19.46 o                         
   2  12   9          3.40        -16.98        19.16 o                         
   3  12   9        313.45        307.25        34.85 o                         
   4  12   9          1.64         -9.68        19.79 o                         
   5  12   9       1145.56       1217.57       156.63 o                         
   6  12   9        151.03         81.21        31.52 o                         
  -5  13   9          1.33          2.48        21.16 o                         
  -4  13   9        153.86        177.34        26.32 o                         
  -3  13   9         25.22         22.69        20.45 o                         
  -2  13   9          3.33        -20.28        20.28 o                         
  -1  13   9         15.09         24.24        18.75 o                         
   0  13   9         35.23         34.04        20.52 o                         
   1  13   9          6.22          3.03        18.21 o                         
   2  13   9          9.07         31.77        20.31 o                         
   3  13   9          0.19         -4.10        24.88 o                         
   4  13   9         70.97        115.31        52.59 o                         
   5  13   9        367.65        301.63        52.58 o                         
  -4  14   9        111.20         94.24        25.18 o                         
  -3  14   9         14.35         39.26        22.16 o                         
  -2  14   9        320.25        211.37        29.72 o                         
  -1  14   9        179.47        152.24        29.77 o                         
   0  14   9          0.20         -4.25        22.76 o                         
   1  14   9          2.93         89.66        41.05 o                         
   2  14   9          6.06         16.57        21.01 o                         
   3  14   9        112.26         71.56        26.61 o                         
 -11   0  10        301.62        135.40        65.49 o                         
 -10   0  10       2088.65       1940.46       236.40 o                         
  -9   0  10        290.96        225.65        44.75 o                         
  -8   0  10       1130.70       1320.26       130.74 o                         
  -7   0  10        374.05        387.33        56.56 o                         
  -6   0  10       4801.42       5081.71       308.36 o                         
  -5   0  10       1600.83       1650.18        94.31 o                         
  -4   0  10       7855.16       8044.24       591.79 o                         
  -3   0  10      22938.48      22808.35      2023.19 o                         
  -2   0  10          4.30         29.11         5.66 o                         
  -1   0  10         26.08         38.26        10.40 o                         
   0   0  10       9800.12       9954.61       882.50 o                         
   1   0  10        869.98        516.47        82.02 o                         
   2   0  10        387.45        390.59        27.59 o                         
   3   0  10       2310.43       1952.24        93.68 o                         
   4   0  10       7896.96       6995.71       795.55 o                         
   5   0  10       5299.55       5155.71       301.66 o                         
   6   0  10         28.15         20.58        24.89 o                         
   7   0  10       6247.22       6345.83       647.84 o                         
   8   0  10        227.50        260.97        43.21 o                         
   9   0  10         78.82        105.07        50.65 o                         
  10   0  10          6.42         22.55        41.35 o                         
 -11   1  10        269.09        198.15        49.09 o                         
 -10   1  10         10.29         16.12        32.85 o                         
  -9   1  10        216.33        183.42        25.70 o                         
  -8   1  10        317.92        310.00        29.80 o                         
  -7   1  10       5063.65       5529.65       257.98 o                         
  -6   1  10        558.04        481.39        32.97 o                         
  -5   1  10        174.27        175.37        21.34 o                         
  -4   1  10          2.40          4.64         3.47 o                         
  -3   1  10      17045.32      17927.33      1030.44 o                         
  -2   1  10       2542.65       2510.14        64.77 o                         
  -1   1  10        272.84        271.30        12.34 o                         
   0   1  10       7657.50       7385.26       238.62 o                         
   1   1  10       9915.16       9635.26       341.14 o                         
   2   1  10       1715.33       1475.19        53.78 o                         
   3   1  10       5446.29       5363.13       204.32 o                         
   4   1  10      13624.01      12482.81       630.90 o                         
   5   1  10         22.37         19.55        13.54 o                         
   6   1  10       1300.06       1258.29        80.07 o                         
   7   1  10       1070.94        977.48        60.05 o                         
   8   1  10       2142.87       2272.55       127.30 o                         
   9   1  10        237.23        234.76        53.55 o                         
  10   1  10        699.37        714.56        70.94 o                         
 -11   2  10        137.76         80.62        67.63 o                         
 -10   2  10       1505.23       1329.06       229.57 o                         
  -9   2  10         21.71          6.77        25.83 o                         
  -8   2  10       2024.78       2138.07       158.03 o                         
  -7   2  10         75.25         86.96        20.17 o                         
  -6   2  10       4920.33       4958.74       233.05 o                         
  -5   2  10         92.90         86.02        10.72 o                         
  -4   2  10      11609.75       9925.78       822.79 o                         
  -3   2  10       5954.63       5319.50       212.25 o                         
  -2   2  10       1114.53       1143.30        52.17 o                         
  -1   2  10          5.44         15.39         7.23 o                         
   0   2  10       5180.61       4885.63       288.56 o                         
   1   2  10      11026.43      10583.84       394.65 o                         
   2   2  10       2323.03       2384.20        58.22 o                         
   3   2  10       3701.25       3348.07       106.58 o                         
   4   2  10       2228.16       1991.16       138.11 o                         
   5   2  10       4007.74       3985.55       162.85 o                         
   6   2  10         37.63         56.33        17.14 o                         
   7   2  10       1058.54       1048.66        55.92 o                         
   8   2  10          3.72         34.84        23.86 o                         
   9   2  10       1508.03       1574.40       184.19 o                         
  10   2  10          7.04          9.90        39.20 o                         
 -11   3  10        606.60        505.57       107.17 o                         
 -10   3  10        272.07        193.29        38.46 o                         
  -9   3  10        219.37        215.53        33.47 o                         
  -8   3  10        614.72        543.52        50.55 o                         
  -7   3  10       3899.79       3789.36       170.69 o                         
  -6   3  10         19.86         29.04        10.48 o                         
  -5   3  10        203.20        189.55        16.93 o                         
  -4   3  10        516.84        510.29        24.05 o                         
  -3   3  10      21872.06      21134.09       946.50 o                         
  -2   3  10       2318.46       2287.73        62.17 o                         
  -1   3  10       1941.69       1830.42        49.19 o                         
   0   3  10      19386.90      21436.49      1047.97 o                         
   1   3  10       7475.36       7763.26       341.64 o                         
   2   3  10      13714.33      15014.19       645.74 o                         
   3   3  10       2195.20       2075.99        65.49 o                         
   4   3  10      12369.33      12215.39       556.42 o                         
   5   3  10         34.57         36.00        12.21 o                         
   6   3  10        403.14        334.75        26.39 o                         
   7   3  10         39.61         52.36        23.64 o                         
   8   3  10       6528.07       6890.20       626.96 o                         
   9   3  10          9.03          3.00        27.30 o                         
  10   3  10        450.28        450.38        91.87 o                         
 -10   4  10       1366.04       1340.24        95.29 o                         
  -9   4  10        171.98        197.36        33.53 o                         
  -8   4  10       1333.85       1369.07        87.54 o                         
  -7   4  10          2.77         20.98        19.06 o                         
  -6   4  10       5149.27       5330.38       207.35 o                         
  -5   4  10         24.27         15.27         7.95 o                         
  -4   4  10       7240.57       7290.02       288.08 o                         
  -3   4  10       3437.72       3182.21       110.31 o                         
  -2   4  10        369.30        367.40        16.75 o                         
  -1   4  10         45.88         74.79        15.28 o                         
   0   4  10       5076.83       4873.02       206.48 o                         
   1   4  10       1252.68       1069.86        33.42 o                         
   2   4  10         67.30         84.07        12.76 o                         
   3   4  10       3048.20       2890.39        85.02 o                         
   4   4  10       1724.37       1624.78        64.36 o                         
   5   4  10       3444.72       3311.40       165.54 o                         
   6   4  10         89.77        134.76        39.82 o                         
   7   4  10       3184.86       3428.56       184.09 o                         
   8   4  10         74.93         95.63        28.96 o                         
   9   4  10         40.53         75.20        28.02 o                         
  10   4  10         15.05         -9.48        22.99 o                         
 -10   5  10          4.07          7.67        58.55 o                         
  -9   5  10         98.73         82.93        28.51 o                         
  -8   5  10        275.25        224.08        37.45 o                         
  -7   5  10       3855.95       4099.87       232.52 o                         
  -6   5  10       1119.39       1123.13        48.75 o                         
  -5   5  10         56.95         75.86        14.24 o                         
  -4   5  10         81.67         78.87        10.04 o                         
  -3   5  10      12195.16      12691.67       530.95 o                         
  -2   5  10       3956.20       4031.19       123.75 o                         
  -1   5  10       1501.63       1306.07        39.48 o                         
   0   5  10       8025.23       7918.78       277.81 o                         
   1   5  10       6839.13       6712.46       229.34 o                         
   2   5  10       2334.66       2331.86        71.30 o                         
   3   5  10       5690.51       6045.06       207.37 o                         
   4   5  10       6877.80       6320.40       245.70 o                         
   5   5  10          6.40         -0.26        10.70 o                         
   6   5  10          5.16         18.05        21.33 o                         
   7   5  10       1010.77        937.90        69.68 o                         
   8   5  10       3105.11       3758.38       270.04 o                         
   9   5  10        508.51        517.58        59.94 o                         
 -10   6  10       1124.99       1068.69        89.51 o                         
  -9   6  10        125.66         98.01        29.96 o                         
  -8   6  10        532.78        646.27        58.69 o                         
  -7   6  10        188.19        192.95        29.00 o                         
  -6   6  10       1908.90       2101.79        96.92 o                         
  -5   6  10         79.82         78.82        11.26 o                         
  -4   6  10       5023.47       5351.96       182.97 o                         
  -3   6  10       3047.19       3091.31       122.36 o                         
  -2   6  10        981.76        889.32        31.60 o                         
  -1   6  10        552.95        686.48        26.14 o                         
   0   6  10       3378.94       3289.01       102.19 o                         
   1   6  10       2523.82       2175.93        81.09 o                         
   2   6  10         37.37         26.65        16.32 o                         
   3   6  10       4691.36       4671.20       159.03 o                         
   4   6  10        684.31        610.53        27.52 o                         
   5   6  10       1061.06       1149.32        71.25 o                         
   6   6  10        163.75        179.50        37.79 o                         
   7   6  10       2076.58       2427.27       184.46 o                         
   8   6  10         25.08         32.23        25.21 o                         
   9   6  10        277.10        288.37        76.27 o                         
  -9   7  10        125.42         73.63        32.72 o                         
  -8   7  10        561.99        619.52        59.62 o                         
  -7   7  10       2451.58       2644.30       130.54 o                         
  -6   7  10          9.96         21.21        17.15 o                         
  -5   7  10         15.07         27.28        12.86 o                         
  -4   7  10        102.55         96.96        13.25 o                         
  -3   7  10       9871.84      10186.78       414.14 o                         
  -2   7  10       2331.92       2405.18        77.58 o                         
  -1   7  10       4229.52       4689.97       158.38 o                         
   0   7  10       5382.99       5438.31       188.44 o                         
   1   7  10       7515.06       7971.16       302.90 o                         
   2   7  10       1570.57       1531.43        57.72 o                         
   3   7  10       3788.13       3916.91       135.32 o                         
   4   7  10       5761.53       5850.79       244.76 o                         
   5   7  10         74.95         80.94        22.70 o                         
   6   7  10        523.77        489.70        40.40 o                         
   7   7  10        741.42        744.66        63.27 o                         
   8   7  10       1216.15       1378.43       116.97 o                         
   9   7  10         77.54         61.30        29.19 o                         
  -9   8  10         21.56         -2.27        26.86 o                         
  -8   8  10        581.76        604.92        64.92 o                         
  -7   8  10         59.81         65.90        23.18 o                         
  -6   8  10       1449.25       1700.27        90.45 o                         
  -5   8  10        181.34        183.65        28.96 o                         
  -4   8  10       4447.84       4489.38       160.16 o                         
  -3   8  10       1484.91       1613.10        57.59 o                         
  -2   8  10        331.94        340.29        22.07 o                         
  -1   8  10        472.02        597.20        32.49 o                         
   0   8  10       3745.13       4082.63       141.76 o                         
   1   8  10        648.67        619.42        30.58 o                         
   2   8  10        638.01        615.09        32.84 o                         
   3   8  10        786.15        807.87        43.86 o                         
   4   8  10        436.03        519.89        45.36 o                         
   5   8  10       1553.85       1707.43       135.37 o                         
   6   8  10         71.49         83.09        25.86 o                         
   7   8  10       1438.10       1636.74       107.66 o                         
   8   8  10          6.39         45.43        29.63 o                         
  -8   9  10         25.10         71.60        33.52 o                         
  -7   9  10       2455.43       2578.95       137.31 o                         
  -6   9  10        440.70        483.69        42.77 o                         
  -5   9  10         42.99         66.53        16.06 o                         
  -4   9  10         81.26         79.68        17.05 o                         
  -3   9  10       3360.16       3767.73       135.54 o                         
  -2   9  10       1373.33       1353.67        56.48 o                         
  -1   9  10        511.79        470.01        33.76 o                         
   0   9  10        805.71        837.85        37.91 o                         
   1   9  10       2866.69       3087.59       111.77 o                         
   2   9  10       1048.09        989.21        60.32 o                         
   3   9  10       1011.71       1060.02        55.14 o                         
   4   9  10       4410.89       4640.13       202.36 o                         
   5   9  10          0.97         -2.08        19.48 o                         
   6   9  10        325.79        319.36        38.44 o                         
   7   9  10         82.65         96.53        31.89 o                         
   8   9  10       1677.96       1928.01       329.70 o                         
  -8  10  10        329.13        253.06        53.01 o                         
  -7  10  10          0.25         15.36        21.90 o                         
  -6  10  10       1431.29       1488.36        92.60 o                         
  -5  10  10        313.81        293.59        28.52 o                         
  -4  10  10       2447.81       2806.75       119.94 o                         
  -3  10  10       1919.46       1923.28        99.35 o                         
  -2  10  10        140.83        149.57        18.67 o                         
  -1  10  10          2.04         -3.20        12.80 o                         
   0  10  10       1564.16       1683.21        70.53 o                         
   1  10  10        874.36        854.17        51.41 o                         
   2  10  10        116.28        177.30        25.21 o                         
   3  10  10       2835.00       2974.20       133.10 o                         
   4  10  10       1633.65       1664.95        84.95 o                         
   5  10  10       2276.60       2682.19       159.49 o                         
   6  10  10          8.62         27.03        34.11 o                         
   7  10  10        972.93       1080.45       111.47 o                         
  -7  11  10        761.67        747.61        69.53 o                         
  -6  11  10         22.36         56.09        26.68 o                         
  -5  11  10          2.24        -11.28        19.98 o                         
  -4  11  10          5.03         15.49        16.43 o                         
  -3  11  10       2074.23       2269.36       144.45 o                         
  -2  11  10        162.07        182.62        21.36 o                         
  -1  11  10        544.20        543.85        32.74 o                         
   0  11  10       2324.77       2191.71       108.67 o                         
   1  11  10        966.44        962.74        54.90 o                         
   2  11  10        969.93       1047.17        90.96 o                         
   3  11  10       2339.74       2472.33       119.32 o                         
   4  11  10       2288.08       2715.13       212.00 o                         
   5  11  10        690.59        560.46        51.25 o                         
   6  11  10        181.61        168.89        33.41 o                         
  -6  12  10        543.91        479.72        71.47 o                         
  -5  12  10        145.81        112.21        28.46 o                         
  -4  12  10       2393.33       2447.22       163.20 o                         
  -3  12  10        214.80        281.51        43.63 o                         
  -2  12  10        286.84        325.13        45.30 o                         
  -1  12  10          1.62         19.24        15.48 o                         
   0  12  10        953.86        922.36        47.74 o                         
   1  12  10       1250.82       1261.74        81.53 o                         
   2  12  10         40.99         34.34        21.47 o                         
   3  12  10        226.98        270.73        33.95 o                         
   4  12  10        126.39        111.39        30.88 o                         
   5  12  10        544.71        630.74        98.30 o                         
  -5  13  10         16.44          4.56        20.30 o                         
  -4  13  10         12.16        -11.90        17.41 o                         
  -3  13  10       1136.48       1124.80       102.00 o                         
  -2  13  10        429.24        367.85        56.67 o                         
  -1  13  10        142.14        178.26        26.15 o                         
   0  13  10        936.59        908.23        76.92 o                         
   1  13  10        753.64        643.73        48.56 o                         
   2  13  10        155.52        140.81        28.35 o                         
   3  13  10        364.59        391.74        57.18 o                         
   4  13  10        976.82        883.66       136.25 o                         
  -3  14  10        181.07        189.91        27.97 o                         
  -2  14  10        301.18        201.75        29.08 o                         
  -1  14  10          2.75          7.81        19.88 o                         
   0  14  10        443.03        360.64        44.12 o                         
   1  14  10        712.10        625.49        67.77 o                         
   2  14  10         16.73         12.30        23.51 o                         
   3  14  10        112.91        146.63        30.19 o                         
 -11   1  11          9.96         13.20        34.15 o                         
 -10   1  11          0.78        -31.53        31.53 o                         
  -9   1  11        180.57        192.11        27.30 o                         
  -8   1  11          0.33        -10.54        16.97 o                         
  -7   1  11        141.14        164.24        25.04 o                         
  -6   1  11        385.55        349.33        27.99 o                         
  -5   1  11        680.86        731.85        36.44 o                         
  -4   1  11        777.01        682.06        34.15 o                         
  -3   1  11       1029.59       1012.66        36.71 o                         
  -2   1  11       1332.09       1297.77        33.18 o                         
  -1   1  11        424.08        447.16        16.84 o                         
   0   1  11       5906.24       6335.56       312.42 o                         
   1   1  11        281.56        346.06        20.83 o                         
   2   1  11        130.11        118.92         8.93 o                         
   3   1  11          2.53         10.62         5.62 o                         
   4   1  11         14.89         15.07        14.37 o                         
   5   1  11         74.87         77.84        16.58 o                         
   6   1  11        309.37        302.32        26.61 o                         
   7   1  11         52.34         91.66        20.82 o                         
   8   1  11          2.68         -0.78        20.16 o                         
   9   1  11         95.54         68.10        29.58 o                         
  10   1  11          0.00         12.41        28.32 o                         
 -11   2  11         92.46         33.59        62.82 o                         
 -10   2  11          3.93         29.29        38.29 o                         
  -9   2  11         46.53         42.81        24.33 o                         
  -8   2  11         59.49         70.14        21.40 o                         
  -7   2  11        133.60        157.18        22.61 o                         
  -6   2  11        167.59        158.16        23.28 o                         
  -5   2  11        276.88        318.40        24.62 o                         
  -4   2  11        725.88        638.40        35.20 o                         
  -3   2  11         10.80          9.93         6.64 o                         
  -2   2  11         69.44         81.69         6.51 o                         
  -1   2  11         21.58         28.99         7.67 o                         
   0   2  11       3520.19       4128.85       150.54 o                         
   1   2  11       1014.19       1086.50        32.45 o                         
   2   2  11       1669.09       1748.36        42.91 o                         
   3   2  11        469.76        460.42        21.70 o                         
   4   2  11         11.62          5.63         9.24 o                         
   5   2  11        459.13        467.51        30.61 o                         
   6   2  11         24.53         41.76        16.92 o                         
   7   2  11         29.33         31.62        18.08 o                         
   8   2  11         20.29         11.62        20.98 o                         
   9   2  11         77.76         82.52        27.32 o                         
  10   2  11          0.26         68.30        46.61 o                         
 -10   3  11          9.17        -25.68        35.04 o                         
  -9   3  11         28.13          0.53        21.88 o                         
  -8   3  11         54.11         67.35        25.84 o                         
  -7   3  11         84.67        109.13        27.58 o                         
  -6   3  11        213.61        183.81        20.45 o                         
  -5   3  11         68.10         99.00        18.61 o                         
  -4   3  11         36.34         42.20         5.28 o                         
  -3   3  11        155.89        200.59        15.51 o                         
  -2   3  11        247.51        250.69        16.35 o                         
  -1   3  11        963.56       1053.21        61.79 o                         
   0   3  11        194.87        202.94        13.31 o                         
   1   3  11         28.38         80.36        19.54 o                         
   2   3  11        711.94        797.40        27.66 o                         
   3   3  11         17.50         36.03         6.70 o                         
   4   3  11        316.01        317.87        20.86 o                         
   5   3  11          3.35         10.21        10.67 o                         
   6   3  11        232.96        237.61        25.76 o                         
   7   3  11        147.96        182.74        31.95 o                         
   8   3  11         13.26         33.26        25.56 o                         
   9   3  11        319.77        312.90        39.87 o                         
  10   3  11         77.70         68.07        27.20 o                         
 -10   4  11         67.29         71.54        32.47 o                         
  -9   4  11         28.43          9.30        32.84 o                         
  -8   4  11         21.49         26.58        23.69 o                         
  -7   4  11         57.79         42.60        26.24 o                         
  -6   4  11          2.76         14.76        16.12 o                         
  -5   4  11         56.92         39.61         6.63 o                         
  -4   4  11         46.73         73.90        15.35 o                         
  -3   4  11         49.36         55.14         8.75 o                         
  -2   4  11         45.56         59.40         9.70 o                         
  -1   4  11         46.66         55.20        13.38 o                         
   0   4  11        652.77        680.74        25.99 o                         
   1   4  11        384.85        537.42        22.12 o                         
   2   4  11        688.08        657.75        26.47 o                         
   3   4  11        947.86        914.47        31.78 o                         
   4   4  11         20.85         12.38        10.70 o                         
   5   4  11          1.80          4.71        11.46 o                         
   6   4  11        326.95        284.32        33.61 o                         
   7   4  11         11.05         15.62        22.09 o                         
   8   4  11          0.74          8.52        22.43 o                         
   9   4  11        381.17        342.33        42.26 o                         
 -10   5  11          1.45          0.09        22.97 o                         
  -9   5  11         64.17         77.45        27.53 o                         
  -8   5  11         10.48          4.68        21.58 o                         
  -7   5  11         22.80         43.61        38.76 o                         
  -6   5  11          0.46         18.04        13.49 o                         
  -5   5  11         20.70         29.46        10.10 o                         
  -4   5  11        135.37        144.08        23.75 o                         
  -3   5  11         52.26         77.31        11.77 o                         
  -2   5  11        247.04        273.68        15.55 o                         
  -1   5  11        977.37        991.12        32.84 o                         
   0   5  11         99.27        104.19        12.60 o                         
   1   5  11         33.48         47.75        11.10 o                         
   2   5  11         24.09         30.84        10.78 o                         
   3   5  11        111.77        158.91        18.25 o                         
   4   5  11         81.10         67.84        11.99 o                         
   5   5  11         23.42         18.37        11.85 o                         
   6   5  11          0.92         -6.75        19.99 o                         
   7   5  11         20.10         56.25        26.10 o                         
   8   5  11         14.04         20.98        24.32 o                         
   9   5  11        408.13        346.16        42.97 o                         
 -10   6  11         36.96         41.13        28.61 o                         
  -9   6  11         10.19          7.35        23.82 o                         
  -8   6  11        352.60        318.64        43.84 o                         
  -7   6  11        257.36        241.32        36.70 o                         
  -6   6  11         44.94         39.54        17.10 o                         
  -5   6  11         23.13         14.55         9.29 o                         
  -4   6  11          0.51         10.25         9.39 o                         
  -3   6  11        790.50        892.00        53.95 o                         
  -2   6  11        209.16        230.83        18.29 o                         
  -1   6  11        608.43        648.43        32.17 o                         
   0   6  11         35.57         45.04        11.65 o                         
   1   6  11          5.83         34.09        14.49 o                         
   2   6  11         80.24         87.07        13.49 o                         
   3   6  11          2.50         12.51        10.82 o                         
   4   6  11        212.95        272.06        49.88 o                         
   5   6  11         17.29          7.19        16.97 o                         
   6   6  11        416.59        385.45        41.79 o                         
   7   6  11         20.59         14.73        23.29 o                         
   8   6  11         35.15         38.68        26.51 o                         
   9   6  11         80.95         74.85        30.41 o                         
  -9   7  11        107.21         15.35        33.43 o                         
  -8   7  11        140.94        132.56        35.16 o                         
  -7   7  11         34.19          3.45        23.72 o                         
  -6   7  11        121.27        125.33        22.14 o                         
  -5   7  11        286.93        276.30        32.99 o                         
  -4   7  11         44.06         32.37        16.23 o                         
  -3   7  11        319.79        396.63        23.09 o                         
  -2   7  11          0.66         22.01        19.11 o                         
  -1   7  11         34.16         56.96        12.92 o                         
   0   7  11         13.65         16.81        11.66 o                         
   1   7  11         93.42         85.14        14.82 o                         
   2   7  11          6.70          4.11        10.68 o                         
   3   7  11         37.76         64.04        13.86 o                         
   4   7  11         81.10         78.29        18.26 o                         
   5   7  11        387.07        401.06        56.47 o                         
   6   7  11        155.71        155.10        31.95 o                         
   7   7  11          0.94          3.77        23.62 o                         
   8   7  11         91.24         56.41        39.14 o                         
   9   7  11        128.15         92.09        43.36 o                         
  -9   8  11         52.29         76.19        34.03 o                         
  -8   8  11        137.89        129.88        36.03 o                         
  -7   8  11          0.03         44.68        29.09 o                         
  -6   8  11         17.82         29.42        20.65 o                         
  -5   8  11         32.28         30.52        15.65 o                         
  -4   8  11          9.82          9.29        11.50 o                         
  -3   8  11        703.66        773.02        68.37 o                         
  -2   8  11         80.56         64.31        18.20 o                         
  -1   8  11          0.86         25.03        12.95 o                         
   0   8  11        314.65        317.45        22.29 o                         
   1   8  11          1.15          2.54        11.36 o                         
   2   8  11        113.55        102.96        15.51 o                         
   3   8  11       1605.68       1536.71        67.13 o                         
   4   8  11         22.35         53.81        19.80 o                         
   5   8  11         96.05        106.65        25.97 o                         
   6   8  11         23.77          9.44        29.01 o                         
   7   8  11          0.18         15.62        25.99 o                         
   8   8  11          0.29         16.94        27.09 o                         
  -8   9  11          7.92         -3.10        25.16 o                         
  -7   9  11        143.00        185.88        39.66 o                         
  -6   9  11         81.92         49.38        38.44 o                         
  -5   9  11         98.45         77.40        23.43 o                         
  -4   9  11        103.92        135.61        19.15 o                         
  -3   9  11        700.32        695.63        34.73 o                         
  -2   9  11         22.68         22.24        13.85 o                         
  -1   9  11        148.42        155.80        18.86 o                         
   0   9  11         16.93         23.68        13.51 o                         
   1   9  11        121.56        147.57        20.30 o                         
   2   9  11        741.44        690.03        49.71 o                         
   3   9  11        709.95        716.36        44.42 o                         
   4   9  11        488.40        546.64        61.54 o                         
   5   9  11         81.21        112.52        27.42 o                         
   6   9  11         95.07        119.39        32.55 o                         
   7   9  11         15.85        -19.97        28.40 o                         
   8   9  11         29.17         24.44        29.03 o                         
  -8  10  11         14.72        -29.81        29.81 o                         
  -7  10  11          0.57         17.17        27.96 o                         
  -6  10  11         44.70         24.12        20.95 o                         
  -5  10  11          0.79         10.96        23.70 o                         
  -4  10  11          6.13          6.23        16.00 o                         
  -3  10  11        112.13        171.16        22.21 o                         
  -2  10  11         48.70         54.10        15.25 o                         
  -1  10  11        171.27        199.07        19.96 o                         
   0  10  11          0.38        -10.27        13.61 o                         
   1  10  11        235.63        273.74        30.28 o                         
   2  10  11          5.99          9.22        17.25 o                         
   3  10  11        849.36        882.60        77.46 o                         
   4  10  11        761.85        801.12        57.83 o                         
   5  10  11          5.97         31.67        24.20 o                         
   6  10  11         42.99         86.31        29.96 o                         
   7  10  11          2.26          5.29        25.19 o                         
  -7  11  11          0.96         39.28        33.45 o                         
  -6  11  11          0.11         17.66        22.92 o                         
  -5  11  11         12.15         23.28        21.29 o                         
  -4  11  11         11.57         12.29        17.97 o                         
  -3  11  11         40.04         39.67        19.28 o                         
  -2  11  11        128.71        127.81        18.63 o                         
  -1  11  11        183.43        169.22        21.91 o                         
   0  11  11         30.85         17.33        16.20 o                         
   1  11  11         12.39         40.14        26.09 o                         
   2  11  11        571.69        610.62        44.68 o                         
   3  11  11        621.10        644.43        48.12 o                         
   4  11  11        110.53        127.82        29.81 o                         
   5  11  11          4.49         41.40        26.27 o                         
   6  11  11         35.66         57.15        30.08 o                         
  -6  12  11         45.20         50.66        25.47 o                         
  -5  12  11        307.13        359.16        49.26 o                         
  -4  12  11          5.02          4.15        15.62 o                         
  -3  12  11          2.09        -16.79        18.18 o                         
  -2  12  11        135.05        105.80        21.07 o                         
  -1  12  11          1.07         21.51        17.40 o                         
   0  12  11         72.63         50.06        19.18 o                         
   1  12  11          4.26         35.97        20.32 o                         
   2  12  11        161.00        189.51        30.12 o                         
   3  12  11        378.15        344.01        36.58 o                         
   4  12  11          3.47          9.39        25.66 o                         
   5  12  11        310.04        272.70        44.50 o                         
  -5  13  11         18.10          9.91        23.29 o                         
  -4  13  11          2.16        -13.38        17.37 o                         
  -3  13  11         66.86        103.55        24.28 o                         
  -2  13  11         95.67         97.58        24.93 o                         
  -1  13  11          5.26        -18.11        18.11 o                         
   0  13  11         15.57         15.42        18.50 o                         
   1  13  11          0.25        -12.45        20.03 o                         
   2  13  11          0.87        -21.33        21.33 o                         
   3  13  11        102.02         89.79        39.53 o                         
   4  13  11         53.46         79.51        28.80 o                         
  -3  14  11         55.54         42.94        20.75 o                         
  -2  14  11          1.24         20.81        22.53 o                         
  -1  14  11          4.94         27.46        22.24 o                         
   0  14  11         66.02         97.17        31.17 o                         
   1  14  11         18.16         -3.35        18.54 o                         
   2  14  11         57.44         34.46        23.04 o                         
 -11   0  12        317.61        194.31        74.58 o                         
 -10   0  12       1630.04       1410.71       198.63 o                         
  -9   0  12        133.85        121.13        37.45 o                         
  -8   0  12         29.33          4.57        32.60 o                         
  -7   0  12         29.68         25.76        33.33 o                         
  -6   0  12       5348.38       5901.03       375.40 o                         
  -5   0  12        174.07        243.47        30.59 o                         
  -4   0  12       2145.00       2074.37       111.64 o                         
  -3   0  12        113.45        133.84        29.18 o                         
  -2   0  12        822.66       1161.81        43.31 o                         
  -1   0  12       2476.48       2766.83       102.85 o                         
   0   0  12      28804.27      28236.20      2204.34 o                         
   1   0  12        128.20        228.24        60.34 o                         
   2   0  12       1206.22       1371.63        80.94 o                         
   3   0  12       2306.93       2242.69       135.58 o                         
   4   0  12       4892.79       4263.44       235.92 o                         
   5   0  12        102.72        129.53        26.81 o                         
   6   0  12       1492.00       1519.35       153.12 o                         
   7   0  12        138.76         66.51        63.01 o                         
   8   0  12         73.83         71.39        33.92 o                         
   9   0  12        563.44        624.63       100.89 o                         
  10   0  12        185.33        104.78        54.74 o                         
 -11   1  12        162.00        136.59        74.98 o                         
 -10   1  12        562.78        430.01        90.33 o                         
  -9   1  12        495.79        416.02        41.39 o                         
  -8   1  12       1375.79       1409.24       100.15 o                         
  -7   1  12       3537.72       3971.61       184.80 o                         
  -6   1  12         99.15        141.82        22.10 o                         
  -5   1  12        955.30        873.09        42.56 o                         
  -4   1  12       1961.61       2050.67        78.76 o                         
  -3   1  12      12591.33      10815.93       930.30 o                         
  -2   1  12       2326.10       2366.88        71.16 o                         
  -1   1  12       2303.29       2118.31        55.82 o                         
   0   1  12        709.86       1106.53        97.00 o                         
   1   1  12      15679.48      14570.23       610.80 o                         
   2   1  12       2604.07       2287.87        69.92 o                         
   3   1  12       3648.18       3265.12       103.94 o                         
   4   1  12       3375.92       3086.68       116.82 o                         
   5   1  12       2128.94       1963.07        80.89 o                         
   6   1  12        370.22        366.84        29.61 o                         
   7   1  12       2352.03       2292.73       105.77 o                         
   8   1  12       1912.37       1982.58       151.19 o                         
   9   1  12         34.72         49.85        26.43 o                         
  10   1  12        230.00        239.70        75.67 o                         
 -10   2  12       1094.33       1158.52       133.54 o                         
  -9   2  12        171.26        101.97        30.24 o                         
  -8   2  12        579.59        504.19        41.50 o                         
  -7   2  12        846.51        908.89        52.49 o                         
  -6   2  12       3822.78       4205.44       187.47 o                         
  -5   2  12        520.49        447.15        29.08 o                         
  -4   2  12       7847.08       7514.83       338.63 o                         
  -3   2  12         30.12         65.61        26.19 o                         
  -2   2  12       5527.59       5442.06       167.13 o                         
  -1   2  12        189.57        162.24        11.01 o                         
   0   2  12      10098.22       9368.26       333.72 o                         
   1   2  12       3227.28       2757.57       113.18 o                         
   2   2  12         79.07         59.86        12.80 o                         
   3   2  12        374.51        355.03        19.96 o                         
   4   2  12       6286.94       5885.56       245.29 o                         
   5   2  12       4870.27       4704.99       198.73 o                         
   6   2  12        119.33        145.73        21.92 o                         
   7   2  12       6393.89       6352.99       320.15 o                         
   8   2  12        190.17        154.26        31.46 o                         
   9   2  12        995.16       1019.20       171.11 o                         
  10   2  12         77.74         36.37        44.95 o                         
 -10   3  12        614.08        509.89        92.17 o                         
  -9   3  12        487.80        498.41        51.12 o                         
  -8   3  12        702.12        722.19        71.68 o                         
  -7   3  12       2953.53       2994.98       139.19 o                         
  -6   3  12        591.65        581.55        37.25 o                         
  -5   3  12         12.75         20.79         9.49 o                         
  -4   3  12        778.75        697.12        41.57 o                         
  -3   3  12      11874.87      11543.42       508.89 o                         
  -2   3  12         24.80         43.06         7.93 o                         
  -1   3  12        126.54        153.10        29.66 o                         
   0   3  12       2348.92       2365.47        67.70 o                         
   1   3  12      16988.01      17795.41       822.03 o                         
   2   3  12        158.05        106.87        17.75 o                         
   3   3  12       1860.80       1826.17        74.46 o                         
   4   3  12       4270.88       3878.41       217.92 o                         
   5   3  12       1135.24       1081.80        50.17 o                         
   6   3  12         30.70         41.48        15.94 o                         
   7   3  12       3466.91       3638.29       198.64 o                         
   8   3  12       1078.66       1194.61        80.95 o                         
   9   3  12        254.22        249.51        36.89 o                         
 -10   4  12       1046.94       1095.68        84.48 o                         
  -9   4  12         37.44         58.15        26.64 o                         
  -8   4  12        502.13        469.34        70.78 o                         
  -7   4  12        499.64        534.10        45.03 o                         
  -6   4  12       3643.21       3691.40       167.81 o                         
  -5   4  12        701.51        662.48        30.96 o                         
  -4   4  12       6510.76       6438.16       251.39 o                         
  -3   4  12        100.38        175.31        22.37 o                         
  -2   4  12       1880.13       1876.83        54.00 o                         
  -1   4  12        547.43        525.29        20.82 o                         
   0   4  12      15315.47      16200.90       728.27 o                         
   1   4  12       1473.59       1260.82        85.98 o                         
   2   4  12         19.22         56.18        14.90 o                         
   3   4  12        370.41        329.11        17.90 o                         
   4   4  12       8999.27       9100.37       392.72 o                         
   5   4  12       2625.73       2466.81       153.75 o                         
   6   4  12         85.80         86.26        24.54 o                         
   7   4  12        875.15        937.53        75.34 o                         
   8   4  12        202.14        256.34        37.75 o                         
   9   4  12         44.44         45.04        26.98 o                         
 -10   5  12        633.80        449.95        82.85 o                         
  -9   5  12         88.84         86.29        29.54 o                         
  -8   5  12        257.47        273.39        39.18 o                         
  -7   5  12       2664.34       2822.27       162.38 o                         
  -6   5  12        858.91        830.12        48.42 o                         
  -5   5  12        415.96        389.82        24.52 o                         
  -4   5  12       1991.54       2033.61        62.40 o                         
  -3   5  12      13028.38      13968.22       612.82 o                         
  -2   5  12        967.39        949.54        31.78 o                         
  -1   5  12       2747.35       2797.14        85.13 o                         
   0   5  12        699.89        639.80        56.04 o                         
   1   5  12      10255.07      10637.46       424.09 o                         
   2   5  12         45.98         77.65        12.55 o                         
   3   5  12       2458.66       2394.32        75.99 o                         
   4   5  12       3422.83       3300.04       143.94 o                         
   5   5  12       1018.71       1010.88        58.30 o                         
   6   5  12        144.03        171.31        30.59 o                         
   7   5  12       1779.36       1930.50       112.61 o                         
   8   5  12        944.41       1075.67        76.99 o                         
   9   5  12        130.69        110.88        34.33 o                         
 -10   6  12        766.95        635.60        62.52 o                         
  -9   6  12          2.67         -4.66        22.85 o                         
  -8   6  12        540.16        495.94        50.52 o                         
  -7   6  12        501.15        523.09        52.44 o                         
  -6   6  12       4217.10       4284.93       196.00 o                         
  -5   6  12         67.04         76.95        14.25 o                         
  -4   6  12       5578.56       5705.56       202.06 o                         
  -3   6  12        300.19        316.49        24.74 o                         
  -2   6  12       1896.28       1976.71        62.22 o                         
  -1   6  12        170.63        178.34        15.60 o                         
   0   6  12      13117.22      13950.32       616.03 o                         
   1   6  12         21.46         26.97        11.35 o                         
   2   6  12        124.71        200.43        16.84 o                         
   3   6  12         58.13         60.92        13.35 o                         
   4   6  12       4113.14       4045.20       156.50 o                         
   5   6  12       1049.23       1045.21        86.70 o                         
   6   6  12       1104.53       1032.43        69.02 o                         
   7   6  12        465.15        477.06        48.82 o                         
   8   6  12        159.99        161.24        34.02 o                         
   9   6  12        103.08        126.82        33.36 o                         
  -9   7  12        111.14         51.59        30.17 o                         
  -8   7  12       1045.17        976.80        80.54 o                         
  -7   7  12       1533.65       1678.86       142.46 o                         
  -6   7  12        710.26        567.64        40.88 o                         
  -5   7  12          9.00         19.11        12.29 o                         
  -4   7  12        557.44        550.78        40.15 o                         
  -3   7  12       4927.54       5070.91       178.63 o                         
  -2   7  12         19.80         32.11        11.72 o                         
  -1   7  12       1315.53       1337.50        46.40 o                         
   0   7  12        143.01        212.63        25.48 o                         
   1   7  12       4112.25       4340.32       158.44 o                         
   2   7  12       1086.50       1014.24        52.73 o                         
   3   7  12       3324.10       3462.79       122.40 o                         
   4   7  12        754.96        780.24        81.25 o                         
   5   7  12        172.09        159.84        26.41 o                         
   6   7  12         31.23         19.32        23.55 o                         
   7   7  12       1624.43       1826.34       227.96 o                         
   8   7  12        654.63        767.65        91.29 o                         
  -9   8  12        103.44         58.05        40.78 o                         
  -8   8  12        494.14        407.93        50.58 o                         
  -7   8  12        515.07        470.37        53.70 o                         
  -6   8  12       2389.11       2703.86       136.45 o                         
  -5   8  12        895.92        802.68        51.74 o                         
  -4   8  12       2934.88       3226.55       112.38 o                         
  -3   8  12       1665.37       1751.08        62.96 o                         
  -2   8  12        350.61        398.91        24.13 o                         
  -1   8  12         99.48         97.57        15.96 o                         
   0   8  12       8698.70       9291.22       381.06 o                         
   1   8  12       2123.67       2159.35        94.19 o                         
   2   8  12         71.72         65.87        14.84 o                         
   3   8  12          9.03         -7.74        15.02 o                         
   4   8  12       3940.46       4137.64       200.54 o                         
   5   8  12        507.19        572.71        94.21 o                         
   6   8  12        167.96        243.12        36.71 o                         
   7   8  12        596.12        690.18       150.71 o                         
   8   8  12         23.72        -21.45        27.21 o                         
  -8   9  12         70.08         89.34        33.70 o                         
  -7   9  12        834.21        891.15        76.98 o                         
  -6   9  12          9.23          7.18        18.07 o                         
  -5   9  12          6.53        -12.64        22.73 o                         
  -4   9  12        153.33        198.12        22.90 o                         
  -3   9  12       5513.17       6405.77       252.93 o                         
  -2   9  12        248.86        226.50        20.17 o                         
  -1   9  12       2501.27       2671.07        96.63 o                         
   0   9  12         48.53         51.36        14.92 o                         
   1   9  12       8724.80       9333.87       401.47 o                         
   2   9  12         38.24         35.16        15.58 o                         
   3   9  12        364.74        343.22        42.10 o                         
   4   9  12       2274.19       2277.83       154.19 o                         
   5   9  12        737.71        760.62        69.69 o                         
   6   9  12          2.63        -11.28        23.31 o                         
   7   9  12        960.60        915.11       168.58 o                         
  -8  10  12        119.48         83.94        34.56 o                         
  -7  10  12        312.69        285.32        75.94 o                         
  -6  10  12       1178.73       1043.95        91.92 o                         
  -5  10  12          9.34         -3.54        21.10 o                         
  -4  10  12       1917.11       1999.95        89.33 o                         
  -3  10  12         88.86        101.18        17.08 o                         
  -2  10  12        843.28        898.14        69.40 o                         
  -1  10  12         10.15         21.09        14.18 o                         
   0  10  12       4175.78       4275.58       164.11 o                         
   1  10  12         11.92          8.11        14.60 o                         
   2  10  12         22.40         35.21        18.12 o                         
   3  10  12       1677.44       1665.00       148.89 o                         
   4  10  12       2188.71       2380.86       127.77 o                         
   5  10  12        782.37        963.83       130.07 o                         
   6  10  12         16.89        -10.00        24.27 o                         
   7  10  12        616.98        640.38       158.69 o                         
  -7  11  12        857.91        851.13        80.23 o                         
  -6  11  12        101.75        129.90        26.75 o                         
  -5  11  12         27.51          3.14        32.18 o                         
  -4  11  12        245.59        276.43        27.05 o                         
  -3  11  12       3016.20       3378.08       162.66 o                         
  -2  11  12        144.63        224.06        28.13 o                         
  -1  11  12        175.32        233.80        39.99 o                         
   0  11  12         29.44         54.55        18.26 o                         
   1  11  12       4900.73       5039.94       231.24 o                         
   2  11  12         67.19        100.51        23.98 o                         
   3  11  12       1708.18       1696.26        85.61 o                         
   4  11  12       1351.31       1453.01       154.42 o                         
   5  11  12        809.40        780.20       120.04 o                         
   6  11  12          4.77         15.55        25.11 o                         
  -6  12  12        539.43        460.46        95.95 o                         
  -5  12  12         18.86         12.79        23.15 o                         
  -4  12  12       1211.22       1090.46        75.60 o                         
  -3  12  12          4.96        -17.92        17.92 o                         
  -2  12  12        798.69        769.98        47.67 o                         
  -1  12  12         28.44         38.45        16.77 o                         
   0  12  12       2274.07       2303.98       136.96 o                         
   1  12  12        405.51        421.48        40.51 o                         
   2  12  12         18.85         39.13        22.35 o                         
   3  12  12        193.71        163.10        28.72 o                         
   4  12  12       1208.45       1117.77        99.82 o                         
   5  12  12        687.54        718.57       139.01 o                         
  -4  13  12         99.79        126.69        30.65 o                         
  -3  13  12       1673.57       1601.30       106.38 o                         
  -2  13  12        379.80        331.62        48.19 o                         
  -1  13  12         89.76         50.61        21.57 o                         
   0  13  12          2.29          7.07        16.68 o                         
   1  13  12       1633.32       1609.61       189.94 o                         
   2  13  12          6.50          3.94        18.28 o                         
   3  13  12         96.21        117.45        30.67 o                         
   4  13  12        286.40        279.24        62.50 o                         
  -2  14  12        165.69        137.36        26.77 o                         
  -1  14  12          5.30        -20.51        23.07 o                         
   0  14  12       1303.57       1067.00       126.77 o                         
   1  14  12        363.65        353.37        41.93 o                         
 -10   1  13         10.82        -17.64        24.31 o                         
  -9   1  13         16.71         -4.39        17.41 o                         
  -8   1  13         44.58         72.12        23.32 o                         
  -7   1  13         86.72        106.59        23.44 o                         
  -6   1  13          4.50         20.02        16.17 o                         
  -5   1  13        398.26        450.54        30.32 o                         
  -4   1  13        290.01        298.87        24.31 o                         
  -3   1  13        240.11        244.71        15.36 o                         
  -2   1  13       1245.13       1429.63        49.11 o                         
  -1   1  13        192.31        169.70        18.51 o                         
   0   1  13        213.40        248.94        16.73 o                         
   1   1  13        184.26        166.47        23.08 o                         
   2   1  13        230.81        203.93        13.11 o                         
   3   1  13        241.08        242.76        27.36 o                         
   4   1  13         92.92         98.60        17.40 o                         
   5   1  13         25.64         24.15        15.90 o                         
   6   1  13         25.63         66.28        19.76 o                         
   7   1  13       1039.75       1005.15        57.10 o                         
   8   1  13         39.37         30.04        30.04 o                         
   9   1  13         24.81         15.32        29.72 o                         
 -10   2  13         34.69         -6.89        37.67 o                         
  -9   2  13          7.94         44.15        36.60 o                         
  -8   2  13         51.18         32.99        19.38 o                         
  -7   2  13          3.15         -7.11        17.41 o                         
  -6   2  13         11.29         14.68        17.22 o                         
  -5   2  13        116.47        146.87        19.58 o                         
  -4   2  13        333.80        338.79        27.87 o                         
  -3   2  13         36.79         62.53        13.61 o                         
  -2   2  13         27.93         37.20         7.44 o                         
  -1   2  13       1289.56       1380.01        60.84 o                         
   0   2  13          3.23          1.35         8.11 o                         
   1   2  13       1032.96       1039.25        32.63 o                         
   2   2  13         39.07         52.23         9.27 o                         
   3   2  13        525.20        564.41        25.70 o                         
   4   2  13         73.96         70.70        12.48 o                         
   5   2  13        151.36        166.76        31.48 o                         
   6   2  13          0.75         18.97        16.21 o                         
   7   2  13        808.40        834.79        54.90 o                         
   8   2  13        127.06        109.25        30.89 o                         
   9   2  13         18.27         13.27        22.82 o                         
 -10   3  13         22.01          3.46        29.90 o                         
  -9   3  13         13.52         20.26        23.67 o                         
  -8   3  13         38.71         46.70        19.55 o                         
  -7   3  13         38.95         50.15        20.17 o                         
  -6   3  13         29.64         38.20        18.01 o                         
  -5   3  13        165.36        192.67        22.84 o                         
  -4   3  13         29.70         17.26         9.29 o                         
  -3   3  13        167.70        162.76        11.95 o                         
  -2   3  13        423.35        411.15        17.06 o                         
  -1   3  13        977.78        906.76        49.88 o                         
   0   3  13        255.49        238.05        15.10 o                         
   1   3  13        968.17        981.49        32.69 o                         
   2   3  13        289.24        323.12        16.92 o                         
   3   3  13        632.42        606.05        28.81 o                         
   4   3  13         70.62         64.44        14.30 o                         
   5   3  13        266.01        277.96        25.18 o                         
   6   3  13         21.22         -3.34        13.74 o                         
   7   3  13       1793.42       1730.33       103.79 o                         
   8   3  13          7.74          8.59        23.94 o                         
   9   3  13         91.33         79.33        28.53 o                         
 -10   4  13          0.37         10.03        25.69 o                         
  -9   4  13         14.81         64.19        27.28 o                         
  -8   4  13          5.80         -7.48        23.34 o                         
  -7   4  13          3.53          2.99        16.12 o                         
  -6   4  13         16.05        -16.63        16.63 o                         
  -5   4  13         58.32         68.84        13.79 o                         
  -4   4  13         33.64         54.50        15.55 o                         
  -3   4  13        134.44        181.59        12.34 o                         
  -2   4  13          6.25         31.68         8.73 o                         
  -1   4  13         93.85        135.64        13.15 o                         
   0   4  13        725.26        670.97        26.89 o                         
   1   4  13         90.05        116.05        14.16 o                         
   2   4  13          1.43          0.76         8.86 o                         
   3   4  13         68.30         98.62        12.30 o                         
   4   4  13        251.58        227.79        20.18 o                         
   5   4  13        638.10        545.82        34.80 o                         
   6   4  13         40.16         20.23        21.04 o                         
   7   4  13        112.24        158.17        31.11 o                         
   8   4  13         58.76         92.27        29.34 o                         
   9   4  13        100.85         70.86        28.86 o                         
 -10   5  13         11.72        -27.58        27.58 o                         
  -9   5  13         56.24         45.78        36.91 o                         
  -8   5  13         13.50          1.78        22.52 o                         
  -7   5  13          1.98        106.83        56.14 o                         
  -6   5  13          7.16         20.62        16.57 o                         
  -5   5  13        206.48        194.74        18.01 o                         
  -4   5  13         68.83         64.05         9.72 o                         
  -3   5  13          4.13         -2.92         9.40 o                         
  -2   5  13         57.83         50.55        10.66 o                         
  -1   5  13         50.35         95.10        18.47 o                         
   0   5  13         25.03         15.94        11.98 o                         
   1   5  13        139.48        150.80        15.02 o                         
   2   5  13        127.54        130.69        14.41 o                         
   3   5  13         11.90          6.88        10.17 o                         
   4   5  13        206.66        247.21        22.21 o                         
   5   5  13         16.33         46.08        23.88 o                         
   6   5  13          2.17          1.15        20.04 o                         
   7   5  13          1.84         39.24        25.57 o                         
   8   5  13          0.51         -0.31        21.59 o                         
   9   5  13         17.02         25.94        26.42 o                         
  -9   6  13          1.25         17.68        37.27 o                         
  -8   6  13        115.72         98.38        31.76 o                         
  -7   6  13         57.81         85.93        37.18 o                         
  -6   6  13         71.97        192.58        82.07 o                         
  -5   6  13         79.83         89.06        14.92 o                         
  -4   6  13        260.17        247.08        17.20 o                         
  -3   6  13         14.75         25.80        11.89 o                         
  -2   6  13          0.13          9.91         9.44 o                         
  -1   6  13          3.56          3.40        10.82 o                         
   0   6  13          2.59        -17.05        17.05 o                         
   1   6  13        182.87        206.09        17.21 o                         
   2   6  13         12.78          8.72        10.98 o                         
   3   6  13          0.13         -7.60        13.87 o                         
   4   6  13         68.46         51.02        15.63 o                         
   5   6  13          3.20         19.99        20.91 o                         
   6   6  13          0.86          6.13        21.35 o                         
   7   6  13         17.33          4.93        22.64 o                         
   8   6  13        157.70        154.21        35.56 o                         
  -9   7  13          0.35         -5.54        25.00 o                         
  -8   7  13         37.63         23.67        27.12 o                         
  -7   7  13         27.65         61.75        40.97 o                         
  -6   7  13          4.59        -11.98        15.96 o                         
  -5   7  13          2.03        -12.92        12.92 o                         
  -4   7  13         31.65         40.75        11.51 o                         
  -3   7  13        347.19        384.00        23.95 o                         
  -2   7  13       1433.94       1425.44        50.02 o                         
  -1   7  13        553.03        494.08        25.44 o                         
   0   7  13         79.70         78.50        13.60 o                         
   1   7  13        415.03        467.47        25.32 o                         
   2   7  13         54.84         84.59        15.34 o                         
   3   7  13         58.58         62.06        14.38 o                         
   4   7  13        483.72        445.61        49.70 o                         
   5   7  13          4.97         40.15        21.15 o                         
   6   7  13        100.99        113.14        30.07 o                         
   7   7  13        101.71        107.34        41.58 o                         
   8   7  13        131.15        130.29        34.20 o                         
  -9   8  13         44.56         81.59        32.25 o                         
  -8   8  13          5.04        -42.78        46.68 o                         
  -7   8  13          0.09          7.78        39.62 o                         
  -6   8  13         10.12        -12.33        19.19 o                         
  -5   8  13        190.53        244.67        44.32 o                         
  -4   8  13          0.16         -4.98        12.18 o                         
  -3   8  13        392.62        407.15        24.14 o                         
  -2   8  13        287.64        312.30        21.23 o                         
  -1   8  13        762.20        714.25        33.83 o                         
   0   8  13         31.03         56.75        16.40 o                         
   1   8  13       1606.07       1641.79        63.05 o                         
   2   8  13        180.64        207.08        19.51 o                         
   3   8  13         56.44         71.50        18.30 o                         
   4   8  13        145.54        164.63        35.39 o                         
   5   8  13        111.01         94.57        42.06 o                         
   6   8  13          4.71         11.56        22.23 o                         
   7   8  13          6.27         -8.89        24.63 o                         
   8   8  13         54.97         37.53        29.19 o                         
  -8   9  13         23.83         44.90        30.64 o                         
  -7   9  13         25.03         42.33        28.98 o                         
  -6   9  13          0.45         -8.05        28.72 o                         
  -5   9  13        264.51        257.25        55.29 o                         
  -4   9  13         22.64         16.23        13.59 o                         
  -3   9  13         11.70         22.33        22.16 o                         
  -2   9  13        155.77        151.03        17.77 o                         
  -1   9  13         57.63         78.28        16.60 o                         
   0   9  13          6.62         -5.57        14.34 o                         
   1   9  13       2111.00       2028.82        78.45 o                         
   2   9  13        641.97        615.22        33.39 o                         
   3   9  13        149.86        143.69        37.86 o                         
   4   9  13         97.51         90.35        26.85 o                         
   5   9  13         23.65         13.16        22.12 o                         
   6   9  13         34.89         10.89        32.28 o                         
   7   9  13          9.97         14.31        25.11 o                         
  -7  10  13        154.69         78.26        42.94 o                         
  -6  10  13          0.36         35.85        22.49 o                         
  -5  10  13          7.06        -12.86        18.12 o                         
  -4  10  13          1.40        -22.34        22.34 o                         
  -3  10  13         21.31         24.70        14.47 o                         
  -2  10  13        362.70        369.64        26.16 o                         
  -1  10  13         39.30         17.23        19.39 o                         
   0  10  13         41.71         25.17        18.27 o                         
   1  10  13        588.72        568.03        52.16 o                         
   2  10  13        109.91        133.10        23.07 o                         
   3  10  13        113.72        107.03        23.47 o                         
   4  10  13         16.22        -11.87        22.15 o                         
   5  10  13         34.39         -7.04        22.26 o                         
   6  10  13         10.50         42.98        26.33 o                         
  -7  11  13         57.95         54.56        33.65 o                         
  -6  11  13          9.44          6.12        51.23 o                         
  -5  11  13         34.68         41.71        24.94 o                         
  -4  11  13        100.93         93.23        25.84 o                         
  -3  11  13         13.52         22.15        17.59 o                         
  -2  11  13         16.92         22.32        13.95 o                         
  -1  11  13         12.84         33.88        16.65 o                         
   0  11  13          1.86          4.97        15.45 o                         
   1  11  13         11.98        -18.13        18.13 o                         
   2  11  13         44.56         27.32        20.86 o                         
   3  11  13          6.03          3.07        20.33 o                         
   4  11  13         20.64         48.07        24.94 o                         
   5  11  13          8.59         15.58        22.71 o                         
   6  11  13          7.21         -0.99        23.33 o                         
  -6  12  13          4.53          7.55        23.24 o                         
  -5  12  13        170.77        115.73        48.31 o                         
  -4  12  13         12.83        -13.69        21.83 o                         
  -3  12  13         36.15         54.15        20.55 o                         
  -2  12  13         35.64         22.89        17.60 o                         
  -1  12  13          8.36         -7.57        14.40 o                         
   0  12  13         51.57         28.36        20.64 o                         
   1  12  13          0.01         25.10        20.86 o                         
   2  12  13         40.81         58.38        21.58 o                         
   3  12  13          6.50          5.82        21.98 o                         
   4  12  13          1.29         13.35        24.22 o                         
   5  12  13          4.56         42.26        26.51 o                         
  -4  13  13         21.87         35.10        32.40 o                         
  -3  13  13         12.78         24.58        19.95 o                         
  -2  13  13         53.06         59.54        23.73 o                         
  -1  13  13         27.43        -10.32        32.32 o                         
   0  13  13         41.33         39.15        20.47 o                         
   1  13  13         46.50        108.65        41.73 o                         
   2  13  13          1.05         27.38        22.45 o                         
   3  13  13          0.19        -10.35        23.01 o                         
  -1  14  13          4.29         -9.31        19.62 o                         
   0  14  13        194.82        151.27        30.85 o                         
   1  14  13          7.83          9.48        21.18 o                         
 -10   0  14        341.28         60.00        65.44 o                         
  -9   0  14        629.63        528.24        65.15 o                         
  -8   0  14          7.10         10.04        36.75 o                         
  -7   0  14       1586.07       1744.21       156.33 o                         
  -6   0  14       4981.92       5389.06       348.90 o                         
  -5   0  14        110.93        181.95        29.44 o                         
  -4   0  14         11.24          9.40        19.10 o                         
  -3   0  14       9332.54       9309.15       471.16 o                         
  -2   0  14        508.29        355.42        34.98 o                         
  -1   0  14       9108.86       9509.78       589.23 o                         
   0   0  14      16501.64      15273.42       941.95 o                         
   1   0  14        531.78        522.06        37.38 o                         
   2   0  14         33.81         34.26        15.78 o                         
   3   0  14         51.72         63.93        17.49 o                         
   4   0  14       6067.55       5895.45       347.38 o                         
   5   0  14       4629.10       4498.63       392.35 o                         
   6   0  14         57.99         31.29        27.02 o                         
   7   0  14         12.67         17.02        25.60 o                         
   8   0  14       1299.37       1319.03       138.19 o                         
   9   0  14         24.38        -22.39        44.21 o                         
 -10   1  14        795.79        588.67        60.12 o                         
  -9   1  14        457.38        370.83        37.00 o                         
  -8   1  14        641.74        600.72        45.74 o                         
  -7   1  14        987.57       1011.64        59.71 o                         
  -6   1  14       1517.16       1691.93        81.92 o                         
  -5   1  14         14.88         37.82        16.08 o                         
  -4   1  14       2466.55       2687.58       109.37 o                         
  -3   1  14       6630.62       5934.78       225.34 o                         
  -2   1  14       1921.91       1925.16        52.57 o                         
  -1   1  14        160.44        161.03        18.98 o                         
   0   1  14        319.95        322.41        37.99 o                         
   1   1  14      10305.79       9444.88       378.97 o                         
   2   1  14        604.26        543.49        20.80 o                         
   3   1  14       7236.59       6615.60       246.24 o                         
   4   1  14        401.86        350.81        39.75 o                         
   5   1  14       5540.00       5366.25       236.91 o                         
   6   1  14        104.31         81.39        20.02 o                         
   7   1  14       2093.50       2136.68       111.99 o                         
   8   1  14        845.06        787.48       152.87 o                         
   9   1  14          1.38         -6.10        28.80 o                         
 -10   2  14        180.33        165.82        42.35 o                         
  -9   2  14        217.81        281.30        51.33 o                         
  -8   2  14          6.31         41.79        19.94 o                         
  -7   2  14       3537.99       4026.86       191.09 o                         
  -6   2  14       4312.58       4651.66       242.74 o                         
  -5   2  14        262.56        260.27        24.74 o                         
  -4   2  14       6324.57       6599.87       297.94 o                         
  -3   2  14       5613.82       5485.77       221.50 o                         
  -2   2  14       8330.50       7848.33       273.61 o                         
  -1   2  14        277.65        229.68        13.25 o                         
   0   2  14      22922.47      23498.77      1209.80 o                         
   1   2  14        314.59        386.75        37.17 o                         
   2   2  14        674.56        543.45        33.81 o                         
   3   2  14         93.51        104.56        15.92 o                         
   4   2  14       8414.28       8253.80       384.65 o                         
   5   2  14        867.10        857.42        45.47 o                         
   6   2  14        539.54        519.27        36.30 o                         
   7   2  14       1073.16       1177.91        77.38 o                         
   8   2  14       1764.44       1763.97       108.79 o                         
   9   2  14        419.72        399.75        69.93 o                         
 -10   3  14        956.07        735.14       105.63 o                         
  -9   3  14         62.07         63.60        28.11 o                         
  -8   3  14        889.97        778.85        62.86 o                         
  -7   3  14        342.66        343.80        33.75 o                         
  -6   3  14       3589.04       3918.30       179.57 o                         
  -5   3  14         38.48         24.70        15.82 o                         
  -4   3  14        869.50        777.89        59.44 o                         
  -3   3  14      11175.36      11214.11       449.69 o                         
  -2   3  14       1160.37       1170.41        65.21 o                         
  -1   3  14        230.29        228.19        15.42 o                         
   0   3  14        446.39        491.01        56.97 o                         
   1   3  14      11325.51      11241.51       449.54 o                         
   2   3  14        116.29        106.65        11.56 o                         
   3   3  14       1495.57       1421.80        51.17 o                         
   4   3  14         31.76         49.62        13.79 o                         
   5   3  14       6878.37       6591.75       317.24 o                         
   6   3  14         14.85          9.42        14.96 o                         
   7   3  14       4948.63       5071.29       283.40 o                         
   8   3  14        542.68        703.05        88.45 o                         
   9   3  14        416.84        419.07        68.12 o                         
 -10   4  14        355.78        247.41        42.06 o                         
  -9   4  14        511.04        403.85        85.83 o                         
  -8   4  14          1.88          3.23        33.98 o                         
  -7   4  14       2896.49       3206.09       155.78 o                         
  -6   4  14       3392.56       3697.76       247.79 o                         
  -5   4  14          8.04         15.15        10.75 o                         
  -4   4  14       2518.94       2557.96        92.51 o                         
  -3   4  14       2148.97       2198.74       101.02 o                         
  -2   4  14       3280.07       3282.87        99.98 o                         
  -1   4  14         91.40         89.44        10.85 o                         
   0   4  14      20851.46      22322.47      1157.24 o                         
   1   4  14        577.80        558.72        35.99 o                         
   2   4  14         16.23         35.03        11.08 o                         
   3   4  14         30.97         41.21        10.84 o                         
   4   4  14       8245.44       8011.28       337.45 o                         
   5   4  14        569.65        565.50        43.93 o                         
   6   4  14        925.21        791.30        63.88 o                         
   7   4  14        223.56        387.13        81.79 o                         
   8   4  14       1727.40       1793.55       211.79 o                         
   9   4  14        237.62        315.63       115.20 o                         
 -10   5  14        897.53        716.80       108.98 o                         
  -9   5  14        159.27        135.53        34.84 o                         
  -8   5  14        610.73        743.26        92.66 o                         
  -7   5  14       1035.27       1063.35        76.51 o                         
  -6   5  14       2061.49       2280.78       109.44 o                         
  -5   5  14         19.32         12.86        11.62 o                         
  -4   5  14        995.45       1083.08        72.71 o                         
  -3   5  14       6195.70       6498.73       230.70 o                         
  -2   5  14        841.28        762.94        28.91 o                         
  -1   5  14          3.00         12.01         9.64 o                         
   0   5  14       3575.80       3543.54       112.85 o                         
   1   5  14      10383.01      10830.83       442.95 o                         
   2   5  14        178.58        173.21        16.75 o                         
   3   5  14       2728.08       2692.61        88.47 o                         
   4   5  14          5.98         -3.67        12.34 o                         
   5   5  14       2488.10       2764.54       144.78 o                         
   6   5  14         13.28          1.62        19.54 o                         
   7   5  14       1956.81       2012.01       118.18 o                         
   8   5  14         27.06         78.47        31.03 o                         
   9   5  14        239.73        252.67        79.23 o                         
  -9   6  14        367.35        351.71        51.73 o                         
  -8   6  14         32.97          8.29        26.05 o                         
  -7   6  14       2721.75       2906.86       174.98 o                         
  -6   6  14       1606.58       1832.91       119.60 o                         
  -5   6  14          7.68          8.36        11.64 o                         
  -4   6  14       3312.26       3462.39       117.68 o                         
  -3   6  14        836.82        840.16        32.92 o                         
  -2   6  14       2713.98       2928.40        95.59 o                         
  -1   6  14       2739.16       2665.83        85.83 o                         
   0   6  14       5126.29       5319.70       185.06 o                         
   1   6  14         13.10         11.26        11.22 o                         
   2   6  14        146.56        169.29        19.37 o                         
   3   6  14        270.76        243.60        18.58 o                         
   4   6  14       2223.21       2233.87       106.64 o                         
   5   6  14        737.98        823.31        97.76 o                         
   6   6  14        864.41        812.10        73.12 o                         
   7   6  14         35.97         63.03        39.13 o                         
   8   6  14        937.43       1030.72       149.04 o                         
  -9   7  14        151.95        130.65        36.73 o                         
  -8   7  14        340.79        321.49        65.55 o                         
  -7   7  14        288.13        331.12        44.96 o                         
  -6   7  14        947.81       1021.90        76.77 o                         
  -5   7  14         76.86         66.62        17.80 o                         
  -4   7  14       1694.20       1762.64        78.16 o                         
  -3   7  14       7150.64       8042.88       317.77 o                         
  -2   7  14        767.49        794.77        32.81 o                         
  -1   7  14       2541.43       2691.94        91.15 o                         
   0   7  14         17.65         15.71        12.58 o                         
   1   7  14       1228.68       1235.41        47.93 o                         
   2   7  14       1508.91       1474.96        56.92 o                         
   3   7  14        688.14        634.72        32.54 o                         
   4   7  14        359.88        336.24        33.06 o                         
   5   7  14       1353.22       1439.05        98.81 o                         
   6   7  14        325.86        306.49        52.49 o                         
   7   7  14       1403.30       1442.59       175.14 o                         
   8   7  14        421.75        475.43       156.61 o                         
  -8   8  14         32.65        -20.43        27.85 o                         
  -7   8  14        962.30       1059.28        84.76 o                         
  -6   8  14       2256.99       2318.22       179.45 o                         
  -5   8  14        106.10        108.39        22.83 o                         
  -4   8  14       1009.84       1086.99        54.25 o                         
  -3   8  14       1111.83       1104.03        47.84 o                         
  -2   8  14       2105.69       2199.50        78.02 o                         
  -1   8  14        145.39        159.85        18.72 o                         
   0   8  14       7584.31       8323.06       339.10 o                         
   1   8  14        734.88        728.41        38.86 o                         
   2   8  14        174.21        211.74        23.76 o                         
   3   8  14        268.62        316.88        27.41 o                         
   4   8  14       3519.59       3524.92       246.38 o                         
   5   8  14        146.24        254.54        54.77 o                         
   6   8  14         11.30         -4.80        22.43 o                         
   7   8  14        124.03        250.03        49.81 o                         
  -8   9  14        165.38         95.23        36.86 o                         
  -7   9  14        143.08        137.44        35.88 o                         
  -6   9  14        552.66        514.53        57.02 o                         
  -5   9  14         16.50         47.24        21.58 o                         
  -4   9  14        928.87       1026.50        63.04 o                         
  -3   9  14       1573.77       1673.39        67.64 o                         
  -2   9  14        326.90        365.14        25.30 o                         
  -1   9  14         14.07         24.12        14.47 o                         
   0   9  14        290.33        323.43        26.18 o                         
   1   9  14       6024.50       6253.89       247.97 o                         
   2   9  14        145.05        114.66        18.45 o                         
   3   9  14       1369.12       1611.05       103.60 o                         
   4   9  14        218.02        218.42        32.00 o                         
   5   9  14       1957.60       2238.12       132.44 o                         
   6   9  14         52.81         53.08        28.15 o                         
   7   9  14       1090.81       1188.90       168.80 o                         
  -7  10  14       1130.45       1017.44       147.89 o                         
  -6  10  14        902.20        893.80       145.20 o                         
  -5  10  14        111.45         84.99        25.64 o                         
  -4  10  14        911.47        889.50       117.81 o                         
  -3  10  14       1461.56       1529.35        63.01 o                         
  -2  10  14       1464.14       1546.91        77.03 o                         
  -1  10  14        280.12        319.14        25.15 o                         
   0  10  14       6380.56       6319.10       289.55 o                         
   1  10  14         31.35         35.48        17.73 o                         
   2  10  14        477.89        467.42        48.87 o                         
   3  10  14          9.31          8.74        19.61 o                         
   4  10  14       2319.18       2609.30       201.77 o                         
   5  10  14         30.76         42.14        44.33 o                         
   6  10  14          1.20         31.34        28.87 o                         
  -6  11  14        451.79        356.89       101.79 o                         
  -5  11  14        124.85        128.90        32.38 o                         
  -4  11  14        403.46        417.27        40.55 o                         
  -3  11  14       2693.39       2805.72       143.41 o                         
  -2  11  14        312.18        278.91        25.46 o                         
  -1  11  14         30.95         20.17        15.17 o                         
   0  11  14         28.71         56.00        18.16 o                         
   1  11  14       2462.16       2555.94       185.44 o                         
   2  11  14          6.30          4.27        16.72 o                         
   3  11  14        293.38        330.64        37.90 o                         
   4  11  14        141.43        198.03        33.90 o                         
   5  11  14       1408.40       1696.54       112.19 o                         
  -5  12  14         19.19         43.87        26.31 o                         
  -4  12  14        418.38        333.07        39.08 o                         
  -3  12  14        470.18        450.59        38.39 o                         
  -2  12  14        771.05        746.29        70.04 o                         
  -1  12  14         12.60         16.70        15.52 o                         
   0  12  14       2890.86       2817.51       161.06 o                         
   1  12  14         24.35         40.37        30.09 o                         
   2  12  14         73.44        129.80        27.99 o                         
   3  12  14          4.38          3.71        22.26 o                         
   4  12  14       1397.12       1360.47       191.86 o                         
  -4  13  14        339.94        186.18        34.92 o                         
  -3  13  14        798.66        595.93        71.22 o                         
  -2  13  14         35.51          4.67        16.54 o                         
  -1  13  14          4.73         24.79        22.46 o                         
   0  13  14        226.51        175.62        26.32 o                         
   1  13  14       1467.99       1456.73       170.16 o                         
   2  13  14         83.56         68.30        25.19 o                         
   3  13  14        545.44        517.87        93.72 o                         
 -10   1  15          3.96        -24.64        29.63 o                         
  -9   1  15          9.89         28.48        25.84 o                         
  -8   1  15          4.01         20.05        19.33 o                         
  -7   1  15        272.38        274.27        30.08 o                         
  -6   1  15         60.90        101.27        36.60 o                         
  -5   1  15        173.16        185.88        23.08 o                         
  -4   1  15        142.89        140.92        20.69 o                         
  -3   1  15        116.11        102.39        12.84 o                         
  -2   1  15        237.69        220.66        12.58 o                         
  -1   1  15         41.92         37.31        10.76 o                         
   0   1  15        515.65        489.62        20.03 o                         
   1   1  15        427.48        405.63        18.22 o                         
   2   1  15        106.06        109.25        11.55 o                         
   3   1  15          0.24         -0.16         6.16 o                         
   4   1  15          1.60          1.91        13.00 o                         
   5   1  15       5069.22       5134.72       227.03 o                         
   6   1  15        360.76        351.64        31.63 o                         
   7   1  15        157.71        152.70        44.51 o                         
   8   1  15         38.47         37.90        26.96 o                         
   9   1  15         20.49         -3.17        27.17 o                         
 -10   2  15         38.05         20.80        25.93 o                         
  -9   2  15          2.13          2.07        31.01 o                         
  -8   2  15         45.61         86.44        23.47 o                         
  -7   2  15         45.62         -8.39        18.93 o                         
  -6   2  15        393.75        362.80        32.39 o                         
  -5   2  15        447.22        455.26        42.86 o                         
  -4   2  15         23.23         47.22        18.14 o                         
  -3   2  15       1309.27       1298.23        37.72 o                         
  -2   2  15        178.79        187.82        11.63 o                         
  -1   2  15        401.81        430.31        18.02 o                         
   0   2  15        458.79        466.76        20.75 o                         
   1   2  15          6.92          3.32         8.85 o                         
   2   2  15         14.36         26.65        11.04 o                         
   3   2  15        107.68        121.50        15.50 o                         
   4   2  15        127.39        150.69        21.51 o                         
   5   2  15         33.79         48.50        18.01 o                         
   6   2  15         51.12         32.06        17.87 o                         
   7   2  15        262.69        290.82        38.29 o                         
   8   2  15          0.16        -24.99        24.99 o                         
   9   2  15        138.55        106.40        56.19 o                         
 -10   3  15         37.78         10.42        24.91 o                         
  -9   3  15        110.86         85.97        30.70 o                         
  -8   3  15        179.39        158.38        28.78 o                         
  -7   3  15         18.97          0.41        21.13 o                         
  -6   3  15         48.96         19.73        18.90 o                         
  -5   3  15        625.56        681.05        41.83 o                         
  -4   3  15        123.12        138.44        14.13 o                         
  -3   3  15       1207.27       1191.28        36.18 o                         
  -2   3  15          4.13          9.70         8.12 o                         
  -1   3  15        547.12        515.98        20.35 o                         
   0   3  15         59.51        104.68        13.97 o                         
   1   3  15        291.23        292.58        28.74 o                         
   2   3  15         20.68         23.88         9.70 o                         
   3   3  15         14.21         12.63        11.48 o                         
   4   3  15          4.99         26.46        19.10 o                         
   5   3  15        272.82        268.90        26.31 o                         
   6   3  15        740.55        702.40        41.93 o                         
   7   3  15         22.88         35.98        25.24 o                         
   8   3  15         66.73         73.30        29.06 o                         
   9   3  15         30.61         36.98        27.14 o                         
 -10   4  15          0.75          5.69        30.89 o                         
  -9   4  15         12.78          2.84        34.16 o                         
  -8   4  15         10.99         15.44        23.02 o                         
  -7   4  15        342.70        375.55        37.21 o                         
  -6   4  15         89.44         86.87        23.46 o                         
  -5   4  15          6.45          2.88        15.69 o                         
  -4   4  15         96.51        102.87        14.53 o                         
  -3   4  15        146.95        184.19        12.52 o                         
  -2   4  15         91.78        107.70        11.26 o                         
  -1   4  15          0.63          2.20         8.41 o                         
   0   4  15          0.08          1.79         9.99 o                         
   1   4  15          0.23         11.84        10.18 o                         
   2   4  15         18.54         19.47        10.86 o                         
   3   4  15        107.49        142.64        18.10 o                         
   4   4  15        416.63        421.65        45.71 o                         
   5   4  15         39.27         51.72        17.16 o                         
   6   4  15          0.63        -21.90        21.90 o                         
   7   4  15        130.84        124.30        45.13 o                         
   8   4  15        106.93         81.96        29.11 o                         
   9   4  15          2.94        -25.13        25.13 o                         
  -9   5  15          0.58         16.96        24.71 o                         
  -8   5  15          8.38        -10.92        24.45 o                         
  -7   5  15         14.65         35.24        34.53 o                         
  -6   5  15         11.22        -13.24        17.14 o                         
  -5   5  15        216.34        264.69        28.56 o                         
  -4   5  15        634.73        653.60        39.83 o                         
  -3   5  15          7.13         25.02         9.66 o                         
  -2   5  15          1.69         13.57        10.68 o                         
  -1   5  15        475.43        500.49        23.06 o                         
   0   5  15        236.99        291.27        19.33 o                         
   1   5  15        213.64        213.12        17.69 o                         
   2   5  15         35.71         43.99        12.63 o                         
   3   5  15        107.87         81.15        16.88 o                         
   4   5  15         30.19         54.80        15.56 o                         
   5   5  15         12.31         29.55        22.90 o                         
   6   5  15         38.88         33.48        24.34 o                         
   7   5  15          1.28         35.21        38.64 o                         
   8   5  15         34.01         32.32        26.81 o                         
  -9   6  15          5.07        124.87        99.94 o                         
  -8   6  15         10.18          9.23        24.56 o                         
  -7   6  15         16.95          6.50        28.38 o                         
  -6   6  15         17.24         42.61        19.43 o                         
  -5   6  15         37.45         21.12        13.71 o                         
  -4   6  15        462.72        451.30        31.74 o                         
  -3   6  15       1246.83       1265.72        45.45 o                         
  -2   6  15        324.73        293.02        18.90 o                         
  -1   6  15        780.52        796.43        32.19 o                         
   0   6  15        837.42        829.28        35.03 o                         
   1   6  15        116.93        164.44        38.72 o                         
   2   6  15         15.83          5.54        11.72 o                         
   3   6  15        730.24        692.54        37.14 o                         
   4   6  15        100.16        125.26        19.42 o                         
   5   6  15        137.53        175.70        32.55 o                         
   6   6  15         46.71         36.06        24.57 o                         
   7   6  15         26.89         30.61        25.88 o                         
   8   6  15         10.51          9.82        41.09 o                         
  -9   7  15          7.80         -7.66        25.65 o                         
  -8   7  15          0.45         -3.96        23.97 o                         
  -7   7  15          5.51        -19.61        26.25 o                         
  -6   7  15         45.08         93.67        37.07 o                         
  -5   7  15         33.10         22.86        13.92 o                         
  -4   7  15         40.45         55.43        16.70 o                         
  -3   7  15         67.66         56.47        13.49 o                         
  -2   7  15        181.56        193.92        17.12 o                         
  -1   7  15       1627.04       1640.38        59.17 o                         
   0   7  15        908.54        866.26        37.99 o                         
   1   7  15        332.07        319.01        22.34 o                         
   2   7  15          3.46          4.95        12.14 o                         
   3   7  15         24.51         25.01        17.73 o                         
   4   7  15          4.42         15.28        17.84 o                         
   5   7  15         16.95         31.29        24.65 o                         
   6   7  15        121.82        131.74        31.74 o                         
   7   7  15          0.62         24.19        31.60 o                         
   8   7  15          0.01         20.24        27.86 o                         
  -8   8  15         13.75         -4.06        26.24 o                         
  -7   8  15          7.61         34.57        49.67 o                         
  -6   8  15         25.36        -13.70        39.21 o                         
  -5   8  15        254.69        246.44        47.93 o                         
  -4   8  15          2.01          8.42        16.23 o                         
  -3   8  15         61.86         69.18        14.61 o                         
  -2   8  15         47.47         47.45        14.23 o                         
  -1   8  15         57.11         46.74        14.37 o                         
   0   8  15          0.33         15.25        13.08 o                         
   1   8  15          0.46          4.72        12.83 o                         
   2   8  15         49.59        101.90        27.95 o                         
   3   8  15        145.87        204.49        28.23 o                         
   4   8  15        489.24        447.58        42.54 o                         
   5   8  15          0.64         10.49        22.07 o                         
   6   8  15         77.84         64.97        36.93 o                         
   7   8  15         15.54         66.55        29.87 o                         
  -8   9  15          5.60         28.07        30.32 o                         
  -7   9  15          0.09        -11.54        28.21 o                         
  -6   9  15         86.00         67.72        32.78 o                         
  -5   9  15         70.66         75.11        23.45 o                         
  -4   9  15         20.86         10.43        18.90 o                         
  -3   9  15          0.73          8.93        18.38 o                         
  -2   9  15          2.73          7.88        13.31 o                         
  -1   9  15        255.55        258.02        21.82 o                         
   0   9  15         30.71         21.56        14.51 o                         
   1   9  15         13.11         15.31        14.55 o                         
   2   9  15        728.03        652.17        50.74 o                         
   3   9  15          3.27        -20.80        20.80 o                         
   4   9  15          0.06         21.06        22.29 o                         
   5   9  15         11.68          5.74        21.82 o                         
   6   9  15         77.20         81.03        44.12 o                         
  -7  10  15         25.46         35.67        36.69 o                         
  -6  10  15         55.51         29.75        28.80 o                         
  -5  10  15         69.84         95.23        26.11 o                         
  -4  10  15         14.65          5.08        26.25 o                         
  -3  10  15          1.60         10.90        13.94 o                         
  -2  10  15         52.23         66.65        16.47 o                         
  -1  10  15         22.88         21.45        16.22 o                         
   0  10  15        185.40        176.22        22.22 o                         
   1  10  15        131.12        125.11        21.90 o                         
   2  10  15        161.62        186.44        25.55 o                         
   3  10  15         28.63         29.31        22.65 o                         
   4  10  15         60.82         56.77        26.42 o                         
   5  10  15         13.65         -1.23        30.96 o                         
   6  10  15         12.08          2.73        21.50 o                         
  -6  11  15         32.12        -31.98        31.98 o                         
  -5  11  15          3.69        -13.57        23.95 o                         
  -4  11  15         78.19        100.19        29.65 o                         
  -3  11  15        111.29         94.58        34.33 o                         
  -2  11  15          6.50         -5.96        13.47 o                         
  -1  11  15          5.53         14.69        16.05 o                         
   0  11  15         13.50         23.65        15.91 o                         
   1  11  15          0.19        -18.06        18.20 o                         
   2  11  15         68.34         38.89        19.73 o                         
   3  11  15         16.54         33.90        24.26 o                         
   4  11  15          0.10        -23.46        23.90 o                         
   5  11  15          0.78         32.77        28.00 o                         
  -5  12  15         55.12         22.84        23.19 o                         
  -4  12  15          0.04         28.61        24.14 o                         
  -3  12  15        176.29        178.30        33.09 o                         
  -2  12  15         44.72         66.90        19.38 o                         
  -1  12  15        156.42        142.72        22.58 o                         
   0  12  15        110.67         85.45        22.29 o                         
   1  12  15         76.65         64.13        23.31 o                         
   2  12  15         53.27         30.76        23.69 o                         
   3  12  15          0.33         -8.84        22.37 o                         
   4  12  15          0.33         28.20        26.06 o                         
  -3  13  15         68.44         39.91        26.13 o                         
  -2  13  15          5.41          1.64        15.39 o                         
  -1  13  15         40.06         75.25        24.25 o                         
   0  13  15         52.63         44.59        19.91 o                         
   1  13  15          0.32         16.74        19.55 o                         
   2  13  15          0.71         47.37        24.96 o                         
 -10   0  16         64.55         30.17        56.82 o                         
  -9   0  16        645.69        502.71        70.95 o                         
  -8   0  16        243.85        192.88        40.11 o                         
  -7   0  16       2304.52       2267.04       210.34 o                         
  -6   0  16       2218.11       2469.79       221.55 o                         
  -5   0  16         45.35         43.33        25.03 o                         
  -4   0  16        153.09        114.40        28.34 o                         
  -3   0  16       4433.40       4566.69       266.82 o                         
  -2   0  16       5385.37       5733.45       309.04 o                         
  -1   0  16        278.67        231.43        20.62 o                         
   0   0  16       6017.48       5678.42       265.60 o                         
   1   0  16      11284.63      10899.89       604.53 o                         
   2   0  16       1069.06        820.92        54.72 o                         
   3   0  16        986.01        934.19        85.36 o                         
   4   0  16      16919.69      15947.59      1318.65 o                         
   5   0  16       3930.64       3736.17       230.33 o                         
   6   0  16        131.72        149.37        35.89 o                         
   7   0  16        794.48        727.58        72.48 o                         
   8   0  16       1577.43       1349.86       202.35 o                         
   9   0  16         44.99        119.59        58.62 o                         
 -10   1  16       1086.92        877.39        83.87 o                         
  -9   1  16         50.58         56.11        29.70 o                         
  -8   1  16         32.97         10.80        20.30 o                         
  -7   1  16          9.42         -3.57        16.58 o                         
  -6   1  16       3081.44       3320.01       155.13 o                         
  -5   1  16        385.73        431.78        33.20 o                         
  -4   1  16       3355.40       3513.73       150.47 o                         
  -3   1  16       1580.20       1418.95        58.29 o                         
  -2   1  16       1331.85       1237.97        36.48 o                         
  -1   1  16         54.26         76.64        10.04 o                         
   0   1  16       2005.89       2007.31       113.92 o                         
   1   1  16       7512.92       6703.52       337.82 o                         
   2   1  16        574.43        498.58        20.85 o                         
   3   1  16         15.85         34.10        11.86 o                         
   4   1  16        158.48        178.89        31.88 o                         
   5   1  16       3664.96       3716.19       159.63 o                         
   6   1  16         62.22         29.11        19.11 o                         
   7   1  16       1803.18       1851.52       143.56 o                         
   8   1  16          0.46         20.96        26.22 o                         
   9   1  16        399.04        477.37        62.91 o                         
 -10   2  16          0.73         24.84        26.90 o                         
  -9   2  16        388.85        387.09        46.51 o                         
  -8   2  16        223.46        216.48        28.40 o                         
  -7   2  16       2049.25       2244.71       113.32 o                         
  -6   2  16        343.37        377.46        34.67 o                         
  -5   2  16        493.56        554.75        37.03 o                         
  -4   2  16        378.57        408.19        32.49 o                         
  -3   2  16       9241.75       9452.19       357.03 o                         
  -2   2  16       4180.43       3976.59       133.51 o                         
  -1   2  16        715.31        662.97        27.61 o                         
   0   2  16       7031.42       6925.19       238.31 o                         
   1   2  16       5313.87       5198.90       165.95 o                         
   2   2  16       1333.71       1212.13        84.97 o                         
   3   2  16       3207.13       3008.76       107.19 o                         
   4   2  16       8000.15       7850.64       365.25 o                         
   5   2  16        146.20        110.30        20.95 o                         
   6   2  16         88.93         85.08        20.38 o                         
   7   2  16        219.91        215.26        33.08 o                         
   8   2  16       1615.71       1709.30       106.97 o                         
   9   2  16         29.66         23.21        31.70 o                         
 -10   3  16        913.29        859.88        91.81 o                         
  -9   3  16         15.06         55.18        27.24 o                         
  -8   3  16        341.75        331.47        34.76 o                         
  -7   3  16         38.22         37.08        31.39 o                         
  -6   3  16       3576.65       3954.12       207.75 o                         
  -5   3  16         74.36         74.58        21.14 o                         
  -4   3  16       1531.44       1703.37        79.59 o                         
  -3   3  16       5846.44       5882.02       258.66 o                         
  -2   3  16       3556.17       3641.65       111.33 o                         
  -1   3  16         79.58         87.52        10.62 o                         
   0   3  16       2592.79       2532.60       167.97 o                         
   1   3  16       7421.13       7190.73       254.96 o                         
   2   3  16        145.05        152.19        14.01 o                         
   3   3  16       4601.56       4441.04       167.14 o                         
   4   3  16       1297.78       1200.80       105.73 o                         
   5   3  16       1780.99       1764.05       119.53 o                         
   6   3  16        281.97        279.20        27.86 o                         
   7   3  16       1243.42       1268.35        81.25 o                         
   8   3  16          5.00          7.91        22.48 o                         
  -9   4  16        568.43        555.60        58.38 o                         
  -8   4  16         20.56         45.22        26.22 o                         
  -7   4  16       2983.30       3411.68       171.91 o                         
  -6   4  16       2104.51       2286.51       189.25 o                         
  -5   4  16         23.35         33.19        18.92 o                         
  -4   4  16         86.82        105.05        15.20 o                         
  -3   4  16       8251.74       8501.48       326.03 o                         
  -2   4  16        306.93        317.33        18.63 o                         
  -1   4  16        347.45        362.59        18.98 o                         
   0   4  16       3278.23       3268.08       105.20 o                         
   1   4  16       5832.66       6065.18       212.09 o                         
   2   4  16       1415.39       1343.42        74.42 o                         
   3   4  16         98.26        142.21        30.56 o                         
   4   4  16       8830.22       8861.38       432.77 o                         
   5   4  16         79.95         56.95        17.76 o                         
   6   4  16          4.65         10.45        21.19 o                         
   7   4  16         47.20        101.64        34.24 o                         
   8   4  16       2090.60       2038.75       125.88 o                         
  -9   5  16         28.89        151.57        81.14 o                         
  -8   5  16        469.41        518.82        54.74 o                         
  -7   5  16         96.66         91.72        30.06 o                         
  -6   5  16       2240.31       2399.69       130.10 o                         
  -5   5  16       1112.33       1182.02        63.77 o                         
  -4   5  16       1421.54       1376.23        87.57 o                         
  -3   5  16         28.19         25.83         9.21 o                         
  -2   5  16        260.90        277.14        17.54 o                         
  -1   5  16        137.99        132.04        14.18 o                         
   0   5  16       5004.71       5025.13       173.38 o                         
   1   5  16       3684.34       3796.76       128.68 o                         
   2   5  16        235.68        236.04        19.01 o                         
   3   5  16         81.92        113.31        18.33 o                         
   4   5  16       1432.92       1253.19        58.82 o                         
   5   5  16       2347.67       2728.93       153.80 o                         
   6   5  16         51.49         96.32        27.90 o                         
   7   5  16        976.91       1023.18       113.78 o                         
   8   5  16        100.50         82.92        31.52 o                         
  -9   6  16        411.35        369.25        48.69 o                         
  -8   6  16        300.10        323.41        46.29 o                         
  -7   6  16       1494.36       1503.31       104.26 o                         
  -6   6  16        480.27        464.26        37.90 o                         
  -5   6  16        334.22        352.79        32.37 o                         
  -4   6  16          8.41         15.71        13.97 o                         
  -3   6  16       1041.55       1041.59        39.73 o                         
  -2   6  16       3236.01       3375.26       133.62 o                         
  -1   6  16       2309.84       2254.40        75.83 o                         
   0   6  16        876.40        888.31        37.47 o                         
   1   6  16       1656.02       1647.14        58.61 o                         
   2   6  16        472.40        455.93        26.06 o                         
   3   6  16        906.74        802.66        41.84 o                         
   4   6  16       3397.51       3509.29       240.42 o                         
   5   6  16          0.95         34.38        23.51 o                         
   6   6  16         71.86         78.04        34.94 o                         
   7   6  16         36.07        -15.38        23.73 o                         
   8   6  16        927.01       1043.35       154.62 o                         
  -8   7  16        145.24        179.88        49.63 o                         
  -7   7  16         68.86        117.29        33.35 o                         
  -6   7  16       1211.08       1336.48        94.33 o                         
  -5   7  16        360.64        418.88        35.74 o                         
  -4   7  16       1206.87       1232.17       105.11 o                         
  -3   7  16       1576.09       1705.18        61.57 o                         
  -2   7  16        120.61        139.53        15.05 o                         
  -1   7  16       1498.42       1497.87        65.32 o                         
   0   7  16        455.14        484.89        26.62 o                         
   1   7  16       4110.25       4200.71       162.12 o                         
   2   7  16        700.00        688.13        38.67 o                         
   3   7  16        198.69        239.96        24.45 o                         
   4   7  16        322.75        307.83        33.13 o                         
   5   7  16       1403.57       1580.11       229.21 o                         
   6   7  16        215.80        205.04        34.77 o                         
   7   7  16       1209.60       1305.01       206.75 o                         
  -8   8  16        121.46        139.87        37.38 o                         
  -7   8  16       1198.48       1098.61        90.27 o                         
  -6   8  16        222.07        339.64        45.57 o                         
  -5   8  16        216.28        229.68        39.25 o                         
  -4   8  16          3.09         -5.99        14.19 o                         
  -3   8  16       2286.48       2470.18        90.10 o                         
  -2   8  16       1822.67       1882.27        74.80 o                         
  -1   8  16        208.60        275.30        22.53 o                         
   0   8  16        705.53        757.56        35.67 o                         
   1   8  16       3155.42       3254.39       119.93 o                         
   2   8  16        162.18        227.66        21.87 o                         
   3   8  16        607.42        617.97        47.59 o                         
   4   8  16       2657.51       2745.51       204.11 o                         
   5   8  16         10.35          7.36        23.24 o                         
   6   8  16         93.04        105.25        32.83 o                         
   7   8  16        143.88        144.88        35.02 o                         
  -7   9  16          0.09         -6.08        27.92 o                         
  -6   9  16       1084.39        965.16        80.82 o                         
  -5   9  16        299.04        271.97        42.19 o                         
  -4   9  16       1570.58       1677.09       114.52 o                         
  -3   9  16        498.75        530.22        37.59 o                         
  -2   9  16        341.92        380.15        25.09 o                         
  -1   9  16        160.31        168.44        19.00 o                         
   0   9  16       1865.30       1955.35        75.57 o                         
   1   9  16       1333.61       1268.99       111.76 o                         
   2   9  16        210.86        186.16        23.58 o                         
   3   9  16        485.76        476.51        41.91 o                         
   4   9  16        239.61        216.76        33.43 o                         
   5   9  16       1759.34       2042.98       124.03 o                         
   6   9  16         66.63         81.09        34.37 o                         
  -7  10  16       1008.49        995.29       111.36 o                         
  -6  10  16         46.72         61.66        34.39 o                         
  -5  10  16          1.07         26.57        41.45 o                         
  -4  10  16        206.55        233.59        33.46 o                         
  -3  10  16       1968.63       1958.22        93.39 o                         
  -2  10  16        499.85        518.99        34.33 o                         
  -1  10  16        199.66        223.55        27.07 o                         
   0  10  16       2586.18       2459.40       166.70 o                         
   1  10  16       1733.71       1614.61       147.26 o                         
   2  10  16        703.41        727.38       102.49 o                         
   3  10  16        152.65        188.80        31.44 o                         
   4  10  16       2348.71       2331.44       276.46 o                         
   5  10  16          7.93         -6.16        29.42 o                         
  -6  11  16       1560.54       1335.97       177.58 o                         
  -5  11  16         10.49         -2.49        24.86 o                         
  -4  11  16       1231.35       1250.89       101.08 o                         
  -3  11  16        261.58        320.08        37.68 o                         
  -2  11  16       1087.30       1105.19       110.53 o                         
  -1  11  16         29.60         28.83        15.44 o                         
   0  11  16        780.21        791.92        56.17 o                         
   1  11  16       1272.72       1429.95        85.72 o                         
   2  11  16         50.70         58.39        24.68 o                         
   3  11  16        160.98        160.32        31.53 o                         
   4  11  16        263.93        198.29        35.56 o                         
  -4  12  16        246.23        192.67        32.89 o                         
  -3  12  16       1764.71       1580.85       131.41 o                         
  -2  12  16        523.40        476.13        73.10 o                         
  -1  12  16        249.90        202.83        36.77 o                         
   0  12  16        395.31        435.83        47.55 o                         
   1  12  16        698.11        642.33        44.02 o                         
   2  12  16        142.83        207.27        37.85 o                         
   3  12  16        233.84        217.25        35.33 o                         
  -2  13  16        370.80        255.76        37.14 o                         
  -1  13  16        106.63         73.18        23.80 o                         
   0  13  16        252.21        175.08        28.81 o                         
   1  13  16        698.99        692.23       104.73 o                         
 -10   1  17          9.57        -31.70        31.70 o                         
  -9   1  17         59.47         30.63        28.06 o                         
  -8   1  17          6.06          2.10        17.98 o                         
  -7   1  17         26.30         49.43        20.84 o                         
  -6   1  17          4.35          2.59        23.45 o                         
  -5   1  17          4.00         27.33        17.68 o                         
  -4   1  17        240.52        300.70        28.34 o                         
  -3   1  17          2.17         -3.62        11.10 o                         
  -2   1  17        156.98        163.82        12.17 o                         
  -1   1  17          3.08          5.07         7.75 o                         
   0   1  17         24.76         17.47        13.19 o                         
   1   1  17          0.69          4.72         9.93 o                         
   2   1  17          9.03         25.32         9.66 o                         
   3   1  17       2377.17       2193.56        85.17 o                         
   4   1  17         14.51         29.50        16.85 o                         
   5   1  17         69.64         60.66        19.68 o                         
   6   1  17          0.07          2.44        18.72 o                         
   7   1  17        225.01        274.52        33.33 o                         
   8   1  17          0.80         34.79        25.51 o                         
 -10   2  17          0.22         59.70        51.43 o                         
  -9   2  17          0.68         -9.42        24.40 o                         
  -8   2  17         50.02         85.25        52.78 o                         
  -7   2  17        140.08        109.62        27.23 o                         
  -6   2  17         57.90         61.68        20.50 o                         
  -5   2  17         18.16         26.88        19.18 o                         
  -4   2  17         21.27         40.12        17.85 o                         
  -3   2  17        313.13        298.76        19.32 o                         
  -2   2  17         11.54         -1.94        10.13 o                         
  -1   2  17          0.00          0.65         7.54 o                         
   0   2  17        341.70        329.94        19.80 o                         
   1   2  17        126.13        140.20        12.91 o                         
   2   2  17         77.45         71.33        11.81 o                         
   3   2  17       3582.37       3402.82       135.16 o                         
   4   2  17       1140.92       1067.10        51.97 o                         
   5   2  17         35.05         52.44        24.85 o                         
   6   2  17        155.99        150.06        24.06 o                         
   7   2  17         14.20         -3.04        19.93 o                         
   8   2  17         56.27         90.38        42.16 o                         
  -9   3  17         35.63         12.91        25.10 o                         
  -8   3  17        101.24         71.86        24.60 o                         
  -7   3  17         27.89         40.21        21.60 o                         
  -6   3  17       1263.58       1280.43       100.71 o                         
  -5   3  17         20.85         15.29        18.10 o                         
  -4   3  17         86.35         74.12        20.31 o                         
  -3   3  17        143.15        160.09        10.81 o                         
  -2   3  17          0.02          0.10         8.12 o                         
  -1   3  17          4.36         17.98         9.05 o                         
   0   3  17       1200.38       1152.29        58.51 o                         
   1   3  17        231.12        246.64        29.01 o                         
   2   3  17         73.41         60.55        11.33 o                         
   3   3  17        628.99        573.16        39.19 o                         
   4   3  17          4.15          3.59        14.88 o                         
   5   3  17        242.70        232.26        26.64 o                         
   6   3  17         58.43         57.09        19.54 o                         
   7   3  17         18.22         16.80        22.96 o                         
   8   3  17         44.60         17.27        24.37 o                         
  -9   4  17        102.03         94.62        32.95 o                         
  -8   4  17          0.08         46.10        26.75 o                         
  -7   4  17        139.22        226.31        58.52 o                         
  -6   4  17         25.89         51.87        21.34 o                         
  -5   4  17        761.05        789.30        61.40 o                         
  -4   4  17        166.60        173.69        17.46 o                         
  -3   4  17        161.28        162.91        16.24 o                         
  -2   4  17       1451.77       1455.42        50.50 o                         
  -1   4  17          3.62          1.03         8.77 o                         
   0   4  17        221.22        233.71        17.47 o                         
   1   4  17         89.04         71.98        13.12 o                         
   2   4  17       1100.07       1055.59        37.95 o                         
   3   4  17        213.81        200.13        20.23 o                         
   4   4  17          9.93         -6.92        15.57 o                         
   5   4  17         53.02         31.77        17.20 o                         
   6   4  17         95.95        134.89        29.08 o                         
   7   4  17         44.44         33.22        24.70 o                         
   8   4  17         68.11         50.67        28.57 o                         
  -9   5  17         11.19        -14.34        24.98 o                         
  -8   5  17        119.63         81.69        54.87 o                         
  -7   5  17         13.74         32.46        25.47 o                         
  -6   5  17         46.33         59.90        22.08 o                         
  -5   5  17          0.09        -18.50        18.50 o                         
  -4   5  17         19.28         21.12        13.20 o                         
  -3   5  17        863.87        898.96        45.27 o                         
  -2   5  17        546.32        517.33        24.22 o                         
  -1   5  17         11.51         12.75        10.24 o                         
   0   5  17          0.36         -1.25        10.75 o                         
   1   5  17         82.53         79.21        15.44 o                         
   2   5  17          5.01          2.68        10.97 o                         
   3   5  17          2.58         12.90        13.80 o                         
   4   5  17          6.69         37.83        17.70 o                         
   5   5  17         10.80          4.52        20.75 o                         
   6   5  17        117.64        172.00        31.89 o                         
   7   5  17          7.37         19.05        24.20 o                         
   8   5  17         86.94         89.41        61.36 o                         
  -9   6  17         80.40         46.47        29.64 o                         
  -8   6  17         16.07         39.24        40.81 o                         
  -7   6  17          1.06         68.22        44.13 o                         
  -6   6  17         15.51         25.64        19.30 o                         
  -5   6  17        173.45        154.34        25.64 o                         
  -4   6  17          2.13         -5.54        12.63 o                         
  -3   6  17         22.50         38.02        15.34 o                         
  -2   6  17        412.04        384.21        21.81 o                         
  -1   6  17          5.37          0.89        10.06 o                         
   0   6  17         39.75         23.23        11.97 o                         
   1   6  17         16.96         24.08        13.52 o                         
   2   6  17        162.78        193.48        22.64 o                         
   3   6  17          5.19         35.64        16.46 o                         
   4   6  17        130.55        175.19        30.70 o                         
   5   6  17          4.73         56.37        25.20 o                         
   6   6  17         76.08         -1.40        28.49 o                         
   7   6  17          0.24        -24.48        24.91 o                         
  -8   7  17          0.52         18.44        27.37 o                         
  -7   7  17          6.26         27.41        30.91 o                         
  -6   7  17          4.41         -9.19        24.15 o                         
  -5   7  17         72.63         87.13        23.29 o                         
  -4   7  17         79.63        110.88        19.30 o                         
  -3   7  17          0.69         18.12        15.62 o                         
  -2   7  17         34.91         57.72        13.23 o                         
  -1   7  17        186.49        201.46        19.29 o                         
   0   7  17        113.86        158.42        16.44 o                         
   1   7  17          2.55         -7.05        12.96 o                         
   2   7  17         70.48         61.32        15.52 o                         
   3   7  17        332.94        318.45        27.17 o                         
   4   7  17         44.11          0.17        27.12 o                         
   5   7  17        161.38        219.93        35.33 o                         
   6   7  17         38.84         37.12        25.85 o                         
   7   7  17         10.57         16.12        24.80 o                         
  -8   8  17         70.50         60.82        32.52 o                         
  -7   8  17         34.06         48.09        31.13 o                         
  -6   8  17          4.08        -29.27        29.27 o                         
  -5   8  17        138.74        112.94        34.13 o                         
  -4   8  17         16.12          6.12        15.12 o                         
  -3   8  17          0.86         -8.67        14.65 o                         
  -2   8  17          1.60          4.37        10.97 o                         
  -1   8  17        338.44        385.64        31.04 o                         
   0   8  17        134.94        161.25        20.25 o                         
   1   8  17          4.82        -12.88        14.01 o                         
   2   8  17          1.47        -12.50        15.27 o                         
   3   8  17        112.59        132.36        32.31 o                         
   4   8  17         30.82          8.93        22.00 o                         
   5   8  17         26.31         44.60        27.18 o                         
   6   8  17         17.43         31.27        25.95 o                         
  -7   9  17         62.19         45.58        32.37 o                         
  -6   9  17          2.69        -29.05        29.05 o                         
  -5   9  17        114.91        162.27        37.33 o                         
  -4   9  17          9.96          4.68        18.69 o                         
  -3   9  17        196.23        217.52        37.24 o                         
  -2   9  17          0.64          0.43        11.47 o                         
  -1   9  17          0.59         12.35        13.02 o                         
   0   9  17        308.14        303.57        24.12 o                         
   1   9  17        108.04        115.11        19.12 o                         
   2   9  17         14.14        -12.81        19.45 o                         
   3   9  17        119.77         74.04        27.05 o                         
   4   9  17          3.48          1.77        21.15 o                         
   5   9  17         97.38        140.47        32.86 o                         
   6   9  17         44.11         47.03        29.18 o                         
  -6  10  17          4.00          5.43        26.60 o                         
  -5  10  17         13.90         18.67        28.41 o                         
  -4  10  17          8.01         -9.06        31.93 o                         
  -3  10  17          9.73         32.56        19.92 o                         
  -2  10  17          6.80          4.65        18.31 o                         
  -1  10  17        225.67        237.50        27.90 o                         
   0  10  17         72.15         77.36        19.45 o                         
   1  10  17        273.19        318.61        41.34 o                         
   2  10  17         71.52         69.43        23.93 o                         
   3  10  17         19.08         18.58        22.49 o                         
   4  10  17         10.14         -7.34        22.31 o                         
   5  10  17         27.34         69.57        38.75 o                         
  -5  11  17          6.71         32.87        30.01 o                         
  -4  11  17         24.52         30.09        24.54 o                         
  -3  11  17          9.65         49.35        23.51 o                         
  -2  11  17         62.62         62.77        16.80 o                         
  -1  11  17          0.81         -5.03        15.83 o                         
   0  11  17        105.85        111.11        20.38 o                         
   1  11  17         24.90         41.67        20.55 o                         
   2  11  17          0.39         -4.93        18.94 o                         
   3  11  17         43.73         23.53        22.43 o                         
   4  11  17         56.03        110.55        30.96 o                         
  -4  12  17          5.45          0.26        28.01 o                         
  -3  12  17         11.62        -15.80        25.57 o                         
  -2  12  17         11.83         11.57        23.78 o                         
  -1  12  17         10.38         22.35        16.14 o                         
   0  12  17         22.97         -7.39        21.27 o                         
   1  12  17          0.69          5.70        19.42 o                         
   2  12  17         43.50         17.11        42.29 o                         
   3  12  17          0.89         28.57        24.97 o                         
  -1  13  17          0.14         -3.48        22.41 o                         
 -10   0  18        308.35        161.66        79.59 o                         
  -9   0  18        138.01        123.87        43.98 o                         
  -8   0  18        319.75        305.94        56.33 o                         
  -7   0  18        948.02       1009.14        92.85 o                         
  -6   0  18        348.79        362.82        84.86 o                         
  -5   0  18         66.13        106.62        41.13 o                         
  -4   0  18        775.01       1019.43       104.35 o                         
  -3   0  18       8641.99       7205.50       919.62 o                         
  -2   0  18        274.65        268.58        21.46 o                         
  -1   0  18         24.44         44.10        34.14 o                         
   0   0  18       1328.17       1286.87        71.91 o                         
   1   0  18       6629.97       6181.46       302.86 o                         
   2   0  18       2441.95       2059.07       127.20 o                         
   3   0  18        256.43        239.83        50.08 o                         
   4   0  18       1188.67       1082.32        74.99 o                         
   5   0  18       1321.90       1237.37        90.01 o                         
   6   0  18          7.71         49.97        26.25 o                         
   7   0  18        629.26        528.11        64.76 o                         
   8   0  18        673.84        767.80       111.21 o                         
  -9   1  18         14.98         -2.26        20.02 o                         
  -8   1  18        412.34        320.39        40.68 o                         
  -7   1  18        572.79        659.36        49.25 o                         
  -6   1  18       3331.77       3873.10       187.57 o                         
  -5   1  18        298.97        335.28        31.74 o                         
  -4   1  18       1785.56       1871.15        87.72 o                         
  -3   1  18         97.49        137.15        20.51 o                         
  -2   1  18       1977.46       1928.74        58.66 o                         
  -1   1  18         47.17         43.45        10.10 o                         
   0   1  18       5014.27       4909.03       180.72 o                         
   1   1  18       2451.06       2274.64       119.13 o                         
   2   1  18        524.76        487.28        27.48 o                         
   3   1  18        611.11        552.10        32.11 o                         
   4   1  18       1275.05       1229.11        56.26 o                         
   5   1  18        508.54        506.54        33.28 o                         
   6   1  18        212.41        231.69        34.55 o                         
   7   1  18        823.19        849.78        55.86 o                         
   8   1  18        564.90        574.75        57.30 o                         
  -9   2  18        475.33        465.96        52.82 o                         
  -8   2  18       1013.62        890.67        78.81 o                         
  -7   2  18       2124.37       2507.11       159.92 o                         
  -6   2  18        709.83        811.77        54.90 o                         
  -5   2  18        858.80        839.92        61.02 o                         
  -4   2  18        424.12        458.79        34.99 o                         
  -3   2  18       6820.31       7053.96       290.39 o                         
  -2   2  18        147.48        139.27        16.34 o                         
  -1   2  18        195.80        226.66        15.15 o                         
   0   2  18        504.91        483.32        23.02 o                         
   1   2  18       2596.07       2425.38        82.05 o                         
   2   2  18       2839.17       2530.45        78.93 o                         
   3   2  18       6162.35       5999.28       258.85 o                         
   4   2  18       2257.66       2187.41        92.94 o                         
   5   2  18        531.30        520.30        37.26 o                         
   6   2  18          4.02         14.10        17.21 o                         
   7   2  18        732.86        755.83        58.25 o                         
   8   2  18        500.60        556.84        97.26 o                         
  -9   3  18         16.83         22.42        26.28 o                         
  -8   3  18        293.17        299.26        33.18 o                         
  -7   3  18        572.65        611.55        47.39 o                         
  -6   3  18       1458.94       1674.85       120.38 o                         
  -5   3  18        686.78        714.16        47.75 o                         
  -4   3  18       5202.84       5717.58       271.53 o                         
  -3   3  18         51.27         51.27        23.31 o                         
  -2   3  18       2388.47       2347.64        72.35 o                         
  -1   3  18        685.64        682.12        28.95 o                         
   0   3  18       3731.79       3499.92       110.76 o                         
   1   3  18        236.17        278.17        24.51 o                         
   2   3  18        111.63        106.67        13.27 o                         
   3   3  18         93.05        102.22        18.51 o                         
   4   3  18       3454.02       3241.63       138.52 o                         
   5   3  18       1411.65       1493.51        75.86 o                         
   6   3  18         53.24         45.82        23.10 o                         
   7   3  18        522.98        600.71        75.36 o                         
   8   3  18        323.79        291.72        42.22 o                         
  -9   4  18        281.35        206.83        40.39 o                         
  -8   4  18        130.11        114.66        32.70 o                         
  -7   4  18        458.24        494.87        42.25 o                         
  -6   4  18         38.81         67.01        22.17 o                         
  -5   4  18         35.89         21.66        18.54 o                         
  -4   4  18       1208.14       1319.28        71.59 o                         
  -3   4  18      12708.73      13299.85       671.58 o                         
  -2   4  18        184.29        195.56        13.73 o                         
  -1   4  18        950.09        902.74        32.95 o                         
   0   4  18        674.97        684.90        40.54 o                         
   1   4  18       8153.84       8408.85       325.29 o                         
   2   4  18         88.52        115.32        24.43 o                         
   3   4  18       1339.53       1325.62        60.72 o                         
   4   4  18       1078.24       1142.52        60.62 o                         
   5   4  18        497.32        432.89        34.18 o                         
   6   4  18        300.66        308.57        38.93 o                         
   7   4  18        407.84        363.31        42.52 o                         
   8   4  18       1213.39       1365.21       202.00 o                         
  -9   5  18         18.62         53.96        28.72 o                         
  -8   5  18         20.29         -2.80        22.82 o                         
  -7   5  18        216.03        245.68        39.30 o                         
  -6   5  18       1329.46       1549.65       120.91 o                         
  -5   5  18        640.37        680.24        44.42 o                         
  -4   5  18       1366.47       1444.53       143.29 o                         
  -3   5  18        181.42        185.45        20.30 o                         
  -2   5  18        303.95        314.41        24.79 o                         
  -1   5  18        574.55        614.31        27.19 o                         
   0   5  18       2215.68       2271.79        76.87 o                         
   1   5  18       1545.59       1709.43       120.51 o                         
   2   5  18       1307.70       1241.77        55.24 o                         
   3   5  18         53.92         81.95        18.04 o                         
   4   5  18        501.46        546.54        37.19 o                         
   5   5  18       1834.27       2047.20       130.61 o                         
   6   5  18          9.02          6.18        22.24 o                         
   7   5  18        724.20        768.27       141.99 o                         
  -8   6  18        255.73        200.10        45.48 o                         
  -7   6  18        461.86        516.00        54.34 o                         
  -6   6  18         30.40         49.51        27.64 o                         
  -5   6  18        263.95        336.22        33.02 o                         
  -4   6  18        675.89        753.55        50.41 o                         
  -3   6  18       4298.49       4655.09       195.17 o                         
  -2   6  18       1195.96       1244.63        45.51 o                         
  -1   6  18         47.31         50.90        13.57 o                         
   0   6  18         70.19         84.44        14.09 o                         
   1   6  18       1969.69       1930.95        92.00 o                         
   2   6  18        779.70        824.73        59.82 o                         
   3   6  18       1380.58       1327.75        59.09 o                         
   4   6  18       3309.27       3436.08       189.16 o                         
   5   6  18       1317.37       1276.72        80.84 o                         
   6   6  18        285.14        296.28        39.00 o                         
   7   6  18        353.00        309.48        74.92 o                         
  -8   7  18         33.68         75.32        30.98 o                         
  -7   7  18         82.44         63.99        30.68 o                         
  -6   7  18       1641.63       1584.05       111.93 o                         
  -5   7  18          6.77         16.09        21.89 o                         
  -4   7  18        319.32        345.89        32.19 o                         
  -3   7  18         95.64         85.87        22.41 o                         
  -2   7  18       1233.67       1318.06        50.53 o                         
  -1   7  18         32.51         28.36        12.54 o                         
   0   7  18       2667.69       2715.09        99.18 o                         
   1   7  18        128.40        171.87        35.13 o                         
   2   7  18        150.18        192.46        30.50 o                         
   3   7  18         10.12         11.49        19.03 o                         
   4   7  18       2087.57       2277.56       127.12 o                         
   5   7  18        512.90        688.59       166.20 o                         
   6   7  18          4.31          4.82        22.49 o                         
   7   7  18       1183.16       1387.32       278.92 o                         
  -7   8  18        765.82        878.86       160.33 o                         
  -6   8  18          2.35          2.27        24.72 o                         
  -5   8  18        247.99        274.71        43.21 o                         
  -4   8  18        300.13        349.93        34.95 o                         
  -3   8  18       4806.19       5234.77       228.60 o                         
  -2   8  18        745.15        721.28        34.53 o                         
  -1   8  18         45.85         50.48        14.63 o                         
   0   8  18         53.42         78.92        17.21 o                         
   1   8  18       3998.72       4076.94       176.11 o                         
   2   8  18        725.98        743.29        82.13 o                         
   3   8  18        714.95        770.49        78.21 o                         
   4   8  18       1006.40       1238.97       104.54 o                         
   5   8  18       1005.72       1207.77       132.82 o                         
   6   8  18         48.75         25.70        25.96 o                         
  -7   9  18        158.35        222.45        43.16 o                         
  -6   9  18       1234.35       1277.24       100.60 o                         
  -5   9  18          4.73        -11.66        36.08 o                         
  -4   9  18        903.32        988.41        56.84 o                         
  -3   9  18          0.06         20.50        17.47 o                         
  -2   9  18        781.13        821.99        59.31 o                         
  -1   9  18        123.00        136.16        18.29 o                         
   0   9  18       1978.98       2119.72        84.19 o                         
   1   9  18        424.84        459.04        65.48 o                         
   2   9  18        157.40        180.93        28.65 o                         
   3   9  18         61.67         69.70        24.22 o                         
   4   9  18        809.44        847.32        65.44 o                         
   5   9  18        628.82        753.73       158.62 o                         
  -6  10  18        103.60         60.23        33.17 o                         
  -5  10  18         78.00         77.17        34.11 o                         
  -4  10  18         31.83         56.44        24.12 o                         
  -3  10  18       3489.31       3757.66       195.63 o                         
  -2  10  18         64.67         53.14        20.21 o                         
  -1  10  18          2.74          3.42        13.23 o                         
   0  10  18        449.58        429.11        32.72 o                         
   1  10  18       2699.90       2683.75       188.51 o                         
   2  10  18        217.52        277.34        65.06 o                         
   3  10  18        555.53        566.29        91.92 o                         
   4  10  18        485.18        600.54        54.55 o                         
   5  10  18        245.26        340.13        80.81 o                         
  -5  11  18         48.06         60.80        33.21 o                         
  -4  11  18        678.69        526.80        55.15 o                         
  -3  11  18         15.33          5.14        22.54 o                         
  -2  11  18        760.59        641.61        44.41 o                         
  -1  11  18         36.12         42.00        16.49 o                         
   0  11  18        782.83        834.78        62.60 o                         
   1  11  18        643.67        705.90        90.41 o                         
   2  11  18         72.29         47.22        27.11 o                         
   3  11  18         12.82         31.51        23.90 o                         
  -3  12  18       1845.12       1453.14       114.98 o                         
  -2  12  18        332.39        185.24        42.23 o                         
  -1  12  18         77.27         50.36        17.74 o                         
   0  12  18         14.86         39.66        20.04 o                         
   1  12  18        690.68        690.25        76.75 o                         
   2  12  18         87.62        127.99        34.74 o                         
  -9   1  19          0.17         12.95        30.52 o                         
  -8   1  19        255.77        163.36        42.95 o                         
  -7   1  19         54.18         58.99        22.56 o                         
  -6   1  19         59.80         86.72        24.07 o                         
  -5   1  19         32.44         15.25        18.83 o                         
  -4   1  19        122.32        145.68        24.30 o                         
  -3   1  19          2.67         12.33        17.30 o                         
  -2   1  19         54.56         51.23         9.83 o                         
  -1   1  19        133.79        152.99        14.61 o                         
   0   1  19         55.70         77.46        13.24 o                         
   1   1  19         26.24         29.98        13.45 o                         
   2   1  19        385.60        368.11        25.85 o                         
   3   1  19         89.45         77.09        17.34 o                         
   4   1  19        259.11        302.95        31.46 o                         
   5   1  19          2.42        -24.36        24.36 o                         
   6   1  19         33.19         20.98        20.19 o                         
   7   1  19        211.19        156.13        28.16 o                         
   8   1  19         11.00         53.13        29.18 o                         
  -9   2  19          5.52        -28.18        28.18 o                         
  -8   2  19        188.07        166.87        41.38 o                         
  -7   2  19        249.07        290.45        37.04 o                         
  -6   2  19         91.77        134.93        25.48 o                         
  -5   2  19        396.29        357.14        49.09 o                         
  -4   2  19        266.11        302.05        30.58 o                         
  -3   2  19        846.46        825.95        47.99 o                         
  -2   2  19         83.80         76.49        11.13 o                         
  -1   2  19        189.97        180.01        25.17 o                         
   0   2  19        286.41        301.68        18.95 o                         
   1   2  19       3432.07       3216.46       112.26 o                         
   2   2  19         92.89         85.55        17.19 o                         
   3   2  19         40.93         37.78        16.94 o                         
   4   2  19         68.11        108.22        21.67 o                         
   5   2  19         38.25         54.16        20.18 o                         
   6   2  19         15.60         30.06        18.65 o                         
   7   2  19          0.03         -5.23        35.49 o                         
   8   2  19          8.29          6.73        24.08 o                         
  -9   3  19          8.07         16.57        26.50 o                         
  -8   3  19         51.52         44.43        23.66 o                         
  -7   3  19        119.41         96.81        26.66 o                         
  -6   3  19         68.55         63.07        22.00 o                         
  -5   3  19        852.89        953.66        55.81 o                         
  -4   3  19        150.42        153.77        26.02 o                         
  -3   3  19         78.15        102.65        21.81 o                         
  -2   3  19        163.06        154.75        18.75 o                         
  -1   3  19       1252.93       1261.22        41.81 o                         
   0   3  19         51.97         69.20        13.00 o                         
   1   3  19       1456.31       1541.73        72.18 o                         
   2   3  19        421.62        418.27        37.92 o                         
   3   3  19        414.93        451.87        30.62 o                         
   4   3  19         25.47         15.29        15.83 o                         
   5   3  19         67.07         63.60        20.00 o                         
   6   3  19          5.55         38.57        24.08 o                         
   7   3  19         53.67         25.40        25.87 o                         
   8   3  19          0.66         27.72        24.60 o                         
  -9   4  19          4.58         -6.83        26.33 o                         
  -8   4  19          1.44         11.16        24.08 o                         
  -7   4  19         32.06         36.59        21.36 o                         
  -6   4  19         17.67         34.14        21.26 o                         
  -5   4  19        156.62        163.19        27.89 o                         
  -4   4  19        482.52        510.18        41.74 o                         
  -3   4  19         23.58         26.25        16.54 o                         
  -2   4  19        364.64        374.29        32.92 o                         
  -1   4  19          6.13         -0.77        10.10 o                         
   0   4  19        210.71        235.31        23.34 o                         
   1   4  19        240.68        273.21        18.92 o                         
   2   4  19        169.17        173.19        30.00 o                         
   3   4  19         53.62         70.27        19.23 o                         
   4   4  19        248.62        234.50        26.26 o                         
   5   4  19        132.90        147.55        24.31 o                         
   6   4  19         90.08         79.27        27.81 o                         
   7   4  19          4.22         39.83        25.85 o                         
  -8   5  19         35.12         25.72        26.56 o                         
  -7   5  19          2.50          2.33        23.06 o                         
  -6   5  19          4.60         51.12        22.33 o                         
  -5   5  19        100.16        163.01        26.34 o                         
  -4   5  19         30.40         41.05        20.05 o                         
  -3   5  19        397.14        368.68        27.74 o                         
  -2   5  19        209.73        233.01        21.64 o                         
  -1   5  19         69.99         78.18        13.29 o                         
   0   5  19         28.76         50.01        13.77 o                         
   1   5  19       1066.21       1032.70        42.36 o                         
   2   5  19        139.05        164.91        20.80 o                         
   3   5  19          1.44         26.10        16.75 o                         
   4   5  19        285.07        249.79        33.15 o                         
   5   5  19         23.38         27.73        24.31 o                         
   6   5  19        162.85        275.15        44.04 o                         
   7   5  19          7.25         22.57        24.74 o                         
  -8   6  19        136.57        116.67        34.03 o                         
  -7   6  19        181.14        150.83        34.27 o                         
  -6   6  19          1.97         11.28        19.54 o                         
  -5   6  19         41.89         34.43        21.36 o                         
  -4   6  19         31.32         27.56        21.03 o                         
  -3   6  19         37.28          6.49        14.29 o                         
  -2   6  19         46.93         43.27        11.82 o                         
  -1   6  19         29.97         33.83        16.55 o                         
   0   6  19          0.01          1.40        11.39 o                         
   1   6  19         43.66         58.73        15.14 o                         
   2   6  19          8.39          5.71        15.57 o                         
   3   6  19        423.11        407.20        33.63 o                         
   4   6  19        167.73        225.34        33.63 o                         
   5   6  19         28.55         23.62        23.53 o                         
   6   6  19         68.20        117.40        30.08 o                         
   7   6  19         21.35         16.32        30.97 o                         
  -8   7  19          0.08          5.61        24.78 o                         
  -7   7  19         34.12         65.29        29.75 o                         
  -6   7  19          0.19         -6.52        23.89 o                         
  -5   7  19         81.12         74.02        24.40 o                         
  -4   7  19          4.40          0.09        20.73 o                         
  -3   7  19         97.92         89.64        19.72 o                         
  -2   7  19         45.92         56.47        13.25 o                         
  -1   7  19         24.69         20.36        12.63 o                         
   0   7  19        144.42        139.33        17.38 o                         
   1   7  19         37.93         39.94        15.35 o                         
   2   7  19          0.15         33.56        16.77 o                         
   3   7  19         27.83          4.68        16.50 o                         
   4   7  19         55.93         63.01        26.25 o                         
   5   7  19         59.65         42.65        25.89 o                         
   6   7  19         62.35         89.33        32.65 o                         
  -7   8  19         27.85          7.48        27.38 o                         
  -6   8  19         19.85        -13.98        26.78 o                         
  -5   8  19         10.02         30.15        35.92 o                         
  -4   8  19          4.09         11.48        21.90 o                         
  -3   8  19         43.14         21.79        17.57 o                         
  -2   8  19         15.89         21.72        20.99 o                         
  -1   8  19         15.81         21.34        13.34 o                         
   0   8  19          0.58          8.63        12.67 o                         
   1   8  19         72.29         84.92        17.59 o                         
   2   8  19        256.88        289.31        27.33 o                         
   3   8  19         75.71         71.64        25.33 o                         
   4   8  19         46.02         27.93        24.62 o                         
   5   8  19         47.35         44.22        27.02 o                         
   6   8  19          7.33         -0.98        22.68 o                         
  -6   9  19          6.41        -12.44        29.39 o                         
  -5   9  19         25.83         10.99        26.15 o                         
  -4   9  19         73.88         91.97        25.79 o                         
  -3   9  19         31.56         33.90        19.08 o                         
  -2   9  19          8.90         37.88        19.26 o                         
  -1   9  19        163.16        182.39        19.95 o                         
   0   9  19         15.48         25.06        16.60 o                         
   1   9  19         13.93         33.98        15.96 o                         
   2   9  19         36.67          3.77        18.18 o                         
   3   9  19          9.58         17.85        34.51 o                         
   4   9  19          3.30         -8.18        25.99 o                         
   5   9  19         24.89         42.81        27.88 o                         
  -5  10  19          6.56        -34.77        34.77 o                         
  -4  10  19          1.74        -10.18        27.49 o                         
  -3  10  19        138.81        122.60        22.92 o                         
  -2  10  19         73.27         72.32        21.91 o                         
  -1  10  19          1.83         36.61        16.01 o                         
   0  10  19          0.27         -7.12        15.31 o                         
   1  10  19         29.47         68.21        22.70 o                         
   2  10  19          1.39         30.58        22.18 o                         
   3  10  19         31.08         -2.29        21.07 o                         
   4  10  19         12.57         17.52        24.01 o                         
  -4  11  19         97.18        122.19        38.06 o                         
  -3  11  19         21.91         33.28        26.14 o                         
  -2  11  19        220.63        215.02        34.57 o                         
  -1  11  19        105.82         76.38        18.76 o                         
   0  11  19         71.70         67.55        19.73 o                         
   1  11  19          1.57         14.99        20.49 o                         
   2  11  19          0.19        -14.73        20.55 o                         
   3  11  19          5.22         43.91        25.38 o                         
  -2  12  19          0.45         33.36        31.40 o                         
  -1  12  19         50.17         21.02        20.48 o                         
   0  12  19          5.98         -5.05        16.32 o                         
   1  12  19          6.48        -13.63        19.66 o                         
  -9   0  20        537.19        358.14        95.76 o                         
  -8   0  20          7.05        -30.04        30.04 o                         
  -7   0  20        199.71        286.02        96.01 o                         
  -6   0  20        485.31        538.65       108.51 o                         
  -5   0  20        233.75        229.07        44.13 o                         
  -4   0  20        744.84        777.68        71.24 o                         
  -3   0  20       5218.33       5105.86       647.37 o                         
  -2   0  20        682.37        694.85        64.93 o                         
  -1   0  20         34.53         45.17        15.83 o                         
   0   0  20        541.98        517.13        36.13 o                         
   1   0  20       9105.43       8627.11       541.98 o                         
   2   0  20        995.78        894.79        60.49 o                         
   3   0  20       2333.19       2219.39       130.40 o                         
   4   0  20        143.14        103.29        33.28 o                         
   5   0  20       2878.70       2696.09       188.44 o                         
   6   0  20         32.45         31.64        42.01 o                         
   7   0  20       1326.56       1258.26       105.07 o                         
   8   0  20         37.51        134.30        60.99 o                         
  -9   1  20        731.28        537.28        52.67 o                         
  -8   1  20        184.71        151.95        31.58 o                         
  -7   1  20        552.97        628.44        57.32 o                         
  -6   1  20       2625.09       3031.06       180.46 o                         
  -5   1  20         72.08         86.45        22.88 o                         
  -4   1  20        675.57        727.93        47.09 o                         
  -3   1  20       1113.60       1202.42        62.70 o                         
  -2   1  20       3391.36       3261.31       112.28 o                         
  -1   1  20        588.53        571.44        26.04 o                         
   0   1  20       4051.87       3671.73       121.57 o                         
   1   1  20         93.94        141.67        16.03 o                         
   2   1  20         10.61         15.51        17.78 o                         
   3   1  20        447.62        434.56        34.61 o                         
   4   1  20       4020.72       3823.33       193.14 o                         
   5   1  20        194.01        272.86        29.49 o                         
   6   1  20         57.55         57.27        21.76 o                         
   7   1  20         43.19         19.60        39.11 o                         
  -9   2  20         50.74         44.42        38.40 o                         
  -8   2  20        249.63        239.44        33.23 o                         
  -7   2  20       1514.74       1597.15        90.44 o                         
  -6   2  20       1590.53       1898.87        99.70 o                         
  -5   2  20        812.68        779.26        55.31 o                         
  -4   2  20        277.71        339.57        32.68 o                         
  -3   2  20       4028.00       4091.29       206.22 o                         
  -2   2  20        537.83        491.96        21.54 o                         
  -1   2  20         44.58         60.21        13.90 o                         
   0   2  20        642.21        585.84        25.43 o                         
   1   2  20       4290.48       3720.09       288.65 o                         
   2   2  20        113.34         99.32        17.99 o                         
   3   2  20        303.99        279.28        30.11 o                         
   4   2  20        244.30        197.60        24.18 o                         
   5   2  20       2592.84       2597.47       135.75 o                         
   6   2  20         73.24         87.58        22.78 o                         
   7   2  20       1482.11       1389.32       113.08 o                         
  -9   3  20        317.92        223.94        42.38 o                         
  -8   3  20          5.79         12.57        20.62 o                         
  -7   3  20       1874.82       2066.82       112.53 o                         
  -6   3  20       1647.69       1932.60       175.08 o                         
  -5   3  20         57.23         97.83        25.01 o                         
  -4   3  20       2167.32       2255.39       106.02 o                         
  -3   3  20       1210.62       1276.96        65.61 o                         
  -2   3  20       2006.63       2006.32        64.37 o                         
  -1   3  20       1751.74       1784.44        58.44 o                         
   0   3  20       4068.64       3955.18       131.66 o                         
   1   3  20        750.50        698.16        49.99 o                         
   2   3  20        128.79        101.59        16.76 o                         
   3   3  20         36.95         28.09        15.56 o                         
   4   3  20       3597.72       3513.18       153.40 o                         
   5   3  20        798.78        909.69        89.59 o                         
   6   3  20          0.22         35.10        23.61 o                         
   7   3  20         82.73        101.12        47.90 o                         
  -9   4  20        153.16        112.99        35.43 o                         
  -8   4  20        139.65         87.98        60.55 o                         
  -7   4  20        301.46        295.39        32.96 o                         
  -6   4  20       1557.59       1756.62       106.66 o                         
  -5   4  20        120.55        138.56        28.15 o                         
  -4   4  20        983.06       1150.35        63.52 o                         
  -3   4  20        565.81        578.07        57.60 o                         
  -2   4  20        118.73        147.69        18.55 o                         
  -1   4  20        488.81        485.35        28.31 o                         
   0   4  20        119.98        159.72        24.71 o                         
   1   4  20      11370.55      11516.92       496.54 o                         
   2   4  20        351.73        341.25        24.38 o                         
   3   4  20         21.56          6.25        19.86 o                         
   4   4  20        112.87        180.10        24.57 o                         
   5   4  20       1804.13       1866.33       106.86 o                         
   6   4  20          7.80         -7.02        21.50 o                         
   7   4  20        746.52        664.87       136.82 o                         
  -8   5  20         21.65        -12.58        40.66 o                         
  -7   5  20        489.60        509.28        52.44 o                         
  -6   5  20       1875.40       2166.09       178.79 o                         
  -5   5  20         14.54         -4.97        17.20 o                         
  -4   5  20        238.85        271.03        31.42 o                         
  -3   5  20        711.30        651.72        36.63 o                         
  -2   5  20       2208.98       2247.34        91.40 o                         
  -1   5  20         90.52        122.43        14.90 o                         
   0   5  20       6190.30       6336.95       239.70 o                         
   1   5  20         10.97         14.38        12.38 o                         
   2   5  20       1839.82       1968.17        85.56 o                         
   3   5  20        101.69         64.58        19.13 o                         
   4   5  20       1764.19       1790.75        85.24 o                         
   5   5  20        616.79        804.64        98.03 o                         
   6   5  20        130.11        179.58        34.35 o                         
   7   5  20        143.34        172.93        34.85 o                         
  -8   6  20         78.78         55.63        30.58 o                         
  -7   6  20        160.45        140.71        34.67 o                         
  -6   6  20        156.54        203.76        37.92 o                         
  -5   6  20        615.40        649.25        53.77 o                         
  -4   6  20        664.10        784.55        60.87 o                         
  -3   6  20       3157.23       3414.79       150.66 o                         
  -2   6  20        315.14        323.02        26.67 o                         
  -1   6  20        184.66        229.31        29.78 o                         
   0   6  20         26.08         25.72        13.27 o                         
   1   6  20       4731.92       4693.68       255.18 o                         
   2   6  20         11.68         46.50        16.52 o                         
   3   6  20        483.36        477.49        35.55 o                         
   4   6  20        251.93        333.13        38.42 o                         
   5   6  20       1959.47       1916.97       123.18 o                         
   6   6  20         57.44        116.74        35.11 o                         
  -7   7  20        868.44        748.91       106.08 o                         
  -6   7  20       1270.85       1169.41       153.52 o                         
  -5   7  20         13.37         43.97        23.28 o                         
  -4   7  20        329.15        354.32        36.04 o                         
  -3   7  20        443.10        480.49        34.10 o                         
  -2   7  20        967.86        979.51        53.48 o                         
  -1   7  20       1066.61       1120.49        57.78 o                         
   0   7  20       1768.68       1866.10        69.40 o                         
   1   7  20        106.37        128.73        19.37 o                         
   2   7  20        475.79        513.95        74.86 o                         
   3   7  20         33.44          3.33        20.32 o                         
   4   7  20       2232.73       2395.03       132.78 o                         
   5   7  20        178.87        265.27        40.73 o                         
   6   7  20         84.69        128.48        33.00 o                         
  -7   8  20        206.63        219.25        41.46 o                         
  -6   8  20        315.79        349.14        48.98 o                         
  -5   8  20        183.46        143.14        37.97 o                         
  -4   8  20         48.38        136.23        28.77 o                         
  -3   8  20       1243.07       1310.97       105.96 o                         
  -2   8  20        404.33        411.54        31.39 o                         
  -1   8  20        105.77        121.66        25.32 o                         
   0   8  20        113.53        130.95        18.26 o                         
   1   8  20       2904.25       3089.91       217.85 o                         
   2   8  20          8.51        -16.63        17.13 o                         
   3   8  20        485.25        474.76        43.63 o                         
   4   8  20          0.51         30.83        24.21 o                         
   5   8  20       1570.46       1747.19       157.99 o                         
  -6   9  20        465.13        425.17        54.45 o                         
  -5   9  20         11.45         -4.20        27.44 o                         
  -4   9  20        532.07        520.81        71.10 o                         
  -3   9  20        845.23        836.73        47.84 o                         
  -2   9  20       1610.32       1596.44       125.85 o                         
  -1   9  20        193.88        207.14        25.63 o                         
   0   9  20       2002.39       2109.87       109.67 o                         
   1   9  20          8.07         24.65        16.07 o                         
   2   9  20         55.81         98.72        33.81 o                         
   3   9  20         32.04         60.13        25.68 o                         
   4   9  20       1075.99       1195.84        83.68 o                         
  -5  10  20        212.83        194.50        41.83 o                         
  -4  10  20        600.00        517.62       102.62 o                         
  -3  10  20        759.00        685.88        59.76 o                         
  -2  10  20         81.17         56.87        21.27 o                         
  -1  10  20         24.08         31.17        15.20 o                         
   0  10  20        187.68        207.47        23.86 o                         
   1  10  20       1555.75       1739.28       222.54 o                         
   2  10  20         84.21         83.77        24.97 o                         
   3  10  20         77.78         26.03        23.82 o                         
  -4  11  20        198.69        130.38        39.69 o                         
  -3  11  20         43.88         38.14        26.04 o                         
  -2  11  20        627.37        591.21        73.43 o                         
  -1  11  20        117.07        121.12        29.61 o                         
   0  11  20        846.21        884.79        76.54 o                         
   1  11  20          1.08         -5.34        23.69 o                         
   2  11  20         65.81         97.14        28.90 o                         
  -9   1  21        114.71         55.58        27.83 o                         
  -8   1  21         51.74         40.95        25.26 o                         
  -7   1  21        129.37        131.76        32.80 o                         
  -6   1  21        487.67        520.48        55.32 o                         
  -5   1  21        125.91        212.21        52.00 o                         
  -4   1  21        215.09        216.05        28.02 o                         
  -3   1  21          0.91         19.45        21.84 o                         
  -2   1  21        120.80        111.59        16.98 o                         
  -1   1  21        199.74        188.00        15.05 o                         
   0   1  21         62.95         70.45        13.44 o                         
   1   1  21         47.48         50.60        13.47 o                         
   2   1  21        440.64        412.45        28.47 o                         
   3   1  21         59.37         59.00        18.15 o                         
   4   1  21         94.91        105.14        23.45 o                         
   5   1  21         56.46         66.29        21.19 o                         
   6   1  21         25.37         16.62        20.34 o                         
   7   1  21          1.08        -25.32        25.32 o                         
  -9   2  21         82.13        -22.64        35.51 o                         
  -8   2  21          0.36         -5.99        26.98 o                         
  -7   2  21         22.13         66.12        24.79 o                         
  -6   2  21        113.38        140.99        27.95 o                         
  -5   2  21        276.23        319.99        36.04 o
[truncated: 68,932 more chars]
