# Supplementary material for: Synthesis and crystal structures of manganese(I) carbonyl complexes bearing ester-substituted α-di­imine ligands
Source: Acta Crystallogr E Crystallogr Commun. 2020 Aug 11;76(Pt 9):1433–6. doi: 10.1107/S2056989020010750 (PMC7472766; doi:10.1107/S2056989020010750)
Supplement: Supplementary file 5 [file e-76-01433-IIsup5.mol]

User-defined
  --CCDC--063020    3D                              

 58 62  0  0  0  0  0  0  0  0999 V2000
    0.7424    9.0080    1.0412 Br     0
    3.2453    9.0034    0.7990 Mn     0
    6.1484    9.2782    0.5702 O      0
    3.2678   10.6432    3.2293 O      0
    2.8954   11.6320   -0.4994 O      0
    0.2878    5.6356   -4.6068 O      0
    1.4284    4.0100   -3.5571 O      0
    1.7172    2.9337    4.2393 O      0
    0.4343    3.1215    2.4442 O      0
    2.9516    7.7885   -0.8426 N      0
    3.1546    7.1270    1.6625 N      0
    5.0433    9.1277    0.6521 C      0
    3.2576    9.9719    2.3134 C      0
    3.0281   10.5976   -0.0282 C      0
    3.7725    9.2514   -2.5597 C      0
    4.2808    9.7227   -1.9102 H      0
    3.7859    9.6669   -3.8662 C      0
    4.3088   10.4201   -4.1151 H      0
    3.0412    8.9992   -4.8293 C      0
    3.0145    9.3325   -5.7184 H      0
    2.3471    7.8692   -4.5114 C      0
    1.8723    7.3993   -5.1869 H      0
    2.3337    7.3901   -3.1694 C      0
    3.0211    8.1406   -2.1768 C      0
    1.7289    6.1688   -2.7758 C      0
    1.7864    5.7905   -1.4663 C      0
    1.4229    4.9554   -1.1964 H      0
    2.3799    6.6336   -0.5214 C      0
    2.4583    6.2781    0.9063 C      0
    1.8703    5.1133    1.4244 C      0
    1.3536    4.5520    0.8583 H      0
    2.0391    4.7830    2.7410 C      0
    2.8781    5.6056    3.5550 C      0
    3.4232    6.7680    2.9600 C      0
    3.1787    5.3258    4.9138 C      0
    2.7806    4.5768    5.3427 H      0
    4.0330    6.1256    5.6026 C      0
    4.2409    5.9191    6.5063 H      0
    4.6119    7.2508    4.9997 C      0
    5.2112    7.7973    5.4950 H      0
    4.3202    7.5630    3.7103 C      0
    4.7239    8.3230    3.3081 H      0
    1.0473    5.2598   -3.7638 C      0
    0.8442    2.9841   -4.4097 C      0
    0.9336    3.2355   -5.3631 H      0
   -0.1175    2.8697   -4.2025 H      0
    1.5891    1.7196   -4.1332 C      0
    1.2007    0.9900   -4.6589 H      0
    1.5255    1.5054   -3.1790 H      0
    2.5306    1.8353   -4.3799 H      0
    1.3965    3.5173    3.2528 C      0
   -0.0968    1.7917    2.6632 C      0
   -1.0185    1.7376    2.3057 H      0
   -0.1306    1.6016    3.6342 H      0
    0.7569    0.7902    1.9905 C      0
    0.3244   -0.0884    2.0317 H      0
    1.6266    0.7477    2.4394 H      0
    0.8850    1.0471    1.0533 H      0
  1  2  1
  2 10  1
  2 11  1
  2 12  1
  2 13  1
  2 14  1
  3 12  1
  4 13  1
  5 14  1
  6 43  1
  7 43  1
  7 44  1
  8 51  1
  9 51  1
  9 52  1
 10 24  1
 10 28  1
 11 29  1
 11 34  1
 15 16  1
 15 17  1
 15 24  1
 17 18  1
 17 19  1
 19 20  1
 19 21  1
 21 22  1
 21 23  1
 23 24  1
 23 25  1
 25 26  1
 25 43  1
 26 27  1
 26 28  1
 28 29  1
 29 30  1
 30 31  1
 30 32  1
 32 33  1
 32 51  1
 33 34  1
 33 35  1
 34 41  1
 35 36  1
 35 37  1
 37 38  1
 37 39  1
 39 40  1
 39 41  1
 41 42  1
 44 45  1
 44 46  1
 44 47  1
 47 48  1
 47 49  1
 47 50  1
 52 53  1
 52 54  1
 52 55  1
 55 56  1
 55 57  1
 55 58  1
M  END
$$$$
